# Supplementary material for: Comparative genomic analysis of Leishmania (Viannia) peruviana and Leishmania (Viannia) braziliensis
Source: BMC Genomics. 2015 Sep 18;16(1):715. doi: 10.1186/s12864-015-1928-z (PMC4575464; doi:10.1186/s12864-015-1928-z)
Supplement: Additional file 1: — Supplementary tables. (XLSX 1072 kb) [file 12864_2015_1928_MOESM1_ESM.xlsx]

## Sheet: Index
Index of Supplementary Tables
Table S1: SNP analysis in L. (V.) peruviana
Table S2: Indel analysis in L. (V.) peruviana
Table S3: Gene regions with high SNP density
Table S4: Gene Ontology analysis for chromosome 31
Table S5: Expanded tandem gene arrays in L. (V.) peruviana PAB-4377 and LEM-1537
Table S6: Expanded tandem gene arrays in L. (V.) peruviana and L. (V.) braziliensis
Table S7: Expanded genes in L. (V.) peruviana PAB-4377
Table S8: Expanded genes in L. (V.) peruviana LEM-1537
Table S9: Single copy genes estimated by OrthoMCL

## Sheet: Table S1
Supplementary table 1: SNP analysis in L. (V.) peruviana. Only shared SNPs between both isolates are reported. Number of SNP and gene length are presented in nucleotides. Copy number (CN) estimated for the haploid genome of PAB-4377 (PAB) and LEM-1537 (LEM). Of these, 14,244 SNPs (53.24%) were synonymous mutations and 12,462 (46.59%) were non-synonymous mutations. Additionally, eight SNPs mutatin…
		Haploid Copy Number
Gene Id	Product Description	PAB-4377	LEM-1537	Number of SNP	Gene length	Non synonymous coding	Non synonymous start	Start site lost	Stop site gained	Stop site lost	Synonymous coding	Synonymous stop
LbrM.33.3060	hypothetical protein, conserved	0.97	0.87	135	14943	82	0	0	0	0	53	0
LbrM.30.2340	hypothetical protein, conserved	0.98	0.75	83	11340	47	0	0	0	0	36	0
LbrM.34.5330	hypothetical protein, conserved	1.07	1.25	82	19875	26	0	0	0	0	56	0
LbrM.16.0180	hypothetical protein, conserved	0.82	0.79	69	13302	41	0	0	0	0	28	0
LbrM.35.1580	hypothetical protein, conserved	1.01	0.76	68	16767	49	0	0	0	0	19	0
LbrM.14.0770	hypothetical protein, conserved	0.68	0.39	63	12570	35	0	0	0	0	28	0
LbrM.35.3160	hypothetical protein, conserved	1.05	0.98	43	12582	24	0	0	0	0	19	0
LbrM.30.2160	endosomal trafficking protein RME-8, putative	1.2	1.19	40	7335	15	0	0	0	0	25	0
LbrM.02.0130	phosphatidylinositol kinase related protein, putative	0.51	0.47	39	14775	16	0	0	0	0	22	1
LbrM.30.1620	protein kinase, putative	1.3	1.23	38	5112	27	0	0	0	0	11	0
LbrM.33.3190	hypothetical protein, conserved	0.55	0.4	38	8253	16	0	0	0	0	22	0
LbrM.25.1000	hypothetical protein, conserved	0.56	0.33	37	19518	20	0	0	0	0	17	0
LbrM.16.1320	hypothetical protein, conserved	0.55	0.37	36	6750	24	0	0	0	0	12	0
LbrM.30.1440	hypothetical protein, conserved	0.58	0.51	36	6534	27	0	0	0	0	9	0
LbrM.08.0390	hypothetical protein, conserved	0.36	0.37	35	8442	23	0	0	0	0	12	0
LbrM.20.5140	protein kinase, putative	0.93	0.86	35	10629	17	0	0	0	0	18	0
LbrM.33.2620	hypothetical protein, unknown function	1.28	1.19	35	3492	22	0	0	0	0	13	0
LbrM.27.2140	calpain-like cysteine peptidase, putative,cysteine peptidase, Clan CA, family C2, putative	0.9	0.8	34	16749	18	0	0	0	0	16	0
LbrM.31.1440	hypothetical protein, conserved	0.98	0.71	34	14886	7	0	0	0	0	27	0
LbrM.13.1230	hypothetical protein, conserved	0.36	0.21	33	16791	12	0	0	0	0	21	0
LbrM.19.1240	hypothetical protein, conserved	0.68	0.36	33	17184	21	0	0	0	0	12	0
LbrM.27.1700	diacylglycerol acyltransferase, putative	1.46	1.21	33	4887	17	0	0	0	0	16	0
LbrM.30.2290	zinc-finger protein, conserved	0.88	0.68	33	3534	25	0	0	0	0	8	0
LbrM.35.1630	hypothetical protein, conserved	1	0.7	33	3939	20	0	0	0	0	13	0
LbrM.33.3370	hypothetical protein, unknown function	0.7	0.69	32	6765	21	0	0	0	0	11	0
LbrM.20.3790	Cytoplasmic dynein 2 heavy chain (DYNC2H1), putative	1.05	0.82	31	12729	10	0	0	0	0	21	0
LbrM.27.0600	calpain-like cysteine peptidase, putative,cysteine peptidase, Clan CA, family C2, putative	0.71	0.75	31	14919	15	0	0	0	0	16	0
LbrM.29.1940	hypothetical protein, conserved	1	0.8	31	5886	17	0	0	0	0	14	0
LbrM.31.1610	hypothetical protein, unknown function	1.44	1	31	3330	16	0	0	0	0	15	0
LbrM.31.2350	hypothetical protein, unknown function	1.42	1.36	31	3144	23	0	0	0	0	8	0
LbrM.29.0470	hypothetical protein, conserved	0.52	0.33	30	8751	15	0	0	0	0	15	0
LbrM.31.3340	acetyl-CoA carboxylase, putative	0.81	0.65	30	6507	8	0	0	0	0	22	0
LbrM.35.1720	hypothetical protein, conserved	0.56	0.31	30	5487	12	0	0	0	0	18	0
LbrM.16.1720	hypothetical protein, conserved	0.65	0.84	29	12669	12	0	0	1	0	16	0
LbrM.10.0630	hypothetical protein, conserved	1.1	0.69	29	20202	14	0	0	0	0	15	0
LbrM.07.0540	hypothetical protein, conserved	1.91	1.62	28	13635	11	0	0	0	0	17	0
LbrM.20.1530	hypothetical protein, conserved	0.94	0.64	28	3504	19	0	0	0	0	9	0
LbrM.35.1070	dynein heavy chain, putative	1.05	0.96	28	12513	10	0	0	0	0	18	0
LbrM.19.0870	hypothetical protein, conserved	0.55	0.34	27	9222	14	0	0	0	0	13	0
LbrM.13.1510	dynein heavy chain, putative	1.42	1.82	26	13992	6	0	0	0	0	20	0
LbrM.14.0370	hypothetical protein, conserved	0.63	0.37	26	7548	13	0	0	0	0	13	0
LbrM.26.1440	hypothetical protein, conserved	0.71	0.51	26	7242	12	0	0	0	0	14	0
LbrM.26.2040	hypothetical protein, conserved	0.72	0.58	26	12600	15	0	0	0	0	11	0
LbrM.27.1870	Cytoplasmic dynein 2 heavy chain (DYNC2H1), putative,Cytoplasmic dynein 2 heavy chain (DYNC2H2), putative	1.1	0.79	26	13410	8	0	0	0	0	18	0
LbrM.15.1140	protein kinase, putative	0.74	0.65	25	8265	6	0	0	0	0	19	0
LbrM.20.1420	hypothetical protein, conserved	0.96	0.74	25	14355	13	0	0	0	0	12	0
LbrM.20.3490	dynein heavy chain, putative	0.96	0.78	25	13932	4	0	0	0	0	21	0
LbrM.22.0570	hypothetical protein, conserved	0.89	0.59	25	5601	13	0	0	0	0	12	0
LbrM.34.4340	DNA polymerase epsilon catalytic subunit, putative	0.87	0.71	25	6924	8	0	0	0	0	17	0
LbrM.35.4610	ubiquitin protein ligase, putative	1	0.88	25	7656	13	0	0	0	0	12	0
LbrM.06.0030	hypothetical protein, conserved	1.73	2.01	24	1998	21	0	0	0	0	3	0
LbrM.20.4460	hypothetical protein, conserved	0.89	0.7	24	12852	6	0	0	0	0	18	0
LbrM.26.1040	dynein heavy chain, putative	1.4	1.31	24	12132	6	0	0	0	0	18	0
LbrM.26.1480	hypothetical protein, unknown function	1.53	1.91	24	1524	16	0	0	0	0	8	0
LbrM.26.2310	hypothetical protein, conserved	0.56	0.47	24	15423	13	0	0	0	0	11	0
LbrM.31.1200	hypothetical protein, conserved	1	0.74	24	3453	15	0	0	0	0	9	0
LbrM.31.1510	p-glycoprotein e, putative	0.79	0.82	24	4617	14	0	0	0	0	10	0
LbrM.31.1600	hypothetical protein, conserved	1.23	1	24	3783	12	0	0	0	0	12	0
LbrM.34.3080	protein kinase, putative	0.76	0.6	24	5595	14	0	0	0	0	10	0
LbrM.35.1610	hypothetical protein, conserved	0.87	0.75	24	3513	11	0	0	0	0	13	0
LbrM.11.1080	hypothetical protein, conserved	0.77	0.57	23	5397	12	0	0	0	0	11	0
LbrM.15.1120	hypothetical protein, conserved	0.57	0.41	23	9777	14	0	0	0	0	9	0
LbrM.17.0870	hypothetical protein, conserved	0.82	0.56	23	16662	11	0	0	0	0	12	0
LbrM.26.1150	hypothetical protein, unknown function	1.06	0.91	23	5238	14	0	0	0	0	9	0
LbrM.29.2090	hypothetical protein, conserved	1.39	1.19	23	5364	11	0	0	0	0	12	0
LbrM.31.1640	hypothetical protein, conserved	0.89	0.62	23	3447	11	0	0	0	0	12	0
LbrM.31.1740	protein kinase, putative	1.28	1.27	23	6816	16	0	0	0	0	7	0
LbrM.32.1620	phosphatidylinositol 3-related kinase, putative	1.05	0.75	23	9624	12	0	0	0	0	11	0
LbrM.32.2650	hypothetical protein, conserved	0.72	0.58	23	6537	11	0	0	0	0	12	0
LbrM.32.4170	hypothetical protein, conserved	1.06	1.18	23	12264	4	0	0	0	0	19	0
LbrM.33.1670	protein kinase	0.84	0.77	23	5904	14	0	0	0	0	9	0
LbrM.35.6340	hypothetical protein, conserved	0.82	0.72	23	6933	12	0	0	0	0	11	0
LbrM.15.0280	hypothetical protein, conserved	0.48	0.3	22	5763	12	0	0	0	0	10	0
LbrM.15.1130	hypothetical protein, conserved	0.84	0.54	22	3183	19	0	0	0	0	3	0
LbrM.31.1080	hypothetical protein, conserved	1	0.88	22	7632	13	0	0	0	0	9	0
LbrM.34.4830	hypothetical protein, conserved	0.65	0.49	22	3045	11	0	0	0	0	11	0
LbrM.35.1910	hypothetical protein, conserved	0.67	0.48	22	13047	10	0	0	0	0	12	0
LbrM.02.0120	exportin T (tRNA exportin)-like protein	1.36	2.16	21	3501	11	0	0	0	0	10	0
LbrM.06.0880	hypothetical protein, conserved	0.87	0.6	21	6345	10	0	0	0	0	11	0
LbrM.10.0340	hypothetical protein, conserved	0.76	0.71	21	6258	14	0	0	0	0	7	0
LbrM.10.0670	hypothetical protein, unknown function	1.34	1.38	21	3135	15	0	0	0	0	6	0
LbrM.12.0830	hypothetical protein, unknown function	0.73	0.54	21	3369	13	0	0	0	0	8	0
LbrM.13.1490	mitochondrial DNA polymerase I protein D, putative	1.28	1.61	21	4737	7	0	0	0	0	14	0
LbrM.16.1120	hypothetical protein, unknown function	0.54	0.42	21	7026	12	0	0	0	0	9	0
LbrM.18.0860	hypothetical protein, conserved	0.57	0.45	21	5166	11	0	0	0	0	10	0
LbrM.21.1010	hypothetical protein, conserved	0.76	0.5	21	7026	9	0	0	0	0	12	0
LbrM.23.0660	hypothetical protein	0.72	0.44	21	10323	12	0	0	0	0	9	0
LbrM.25.0860	dynein heavy chain, putative	1.33	1.04	21	14154	2	0	0	0	0	19	0
LbrM.26.1130	hypothetical protein, conserved	0.84	0.61	21	12582	12	0	0	0	0	9	0
LbrM.26.2080	hypothetical protein, unknown function	0.92	0.79	21	6963	15	0	0	0	0	6	0
LbrM.35.1160	hypothetical protein, conserved	0.91	0.65	21	5019	9	0	0	0	0	12	0
LbrM.17.0370	protein kinase, putative	1.36	1.4	20	3504	13	0	0	0	0	7	0
LbrM.20.0490	hypothetical protein, conserved	0.66	0.41	20	5370	11	0	0	0	0	9	0
LbrM.20.1570	hypothetical protein, conserved	0.87	0.65	20	5871	14	0	0	0	0	6	0
LbrM.27.0610	calpain-like cysteine peptidase, putative,cysteine peptidase, Clan CA, family C2, putative	0.83	0.65	20	18495	3	0	0	0	0	16	1
LbrM.27.0890	hypothetical protein, conserved	0.86	0.67	20	9759	6	0	0	0	0	14	0
LbrM.28.2020	C-terminal motor kinesin, putative	0.9	0.75	20	2901	9	0	0	0	0	11	0
LbrM.29.0120	hypothetical protein, conserved	1.19	1.6	20	8379	9	0	0	0	0	11	0
LbrM.29.1330	hypothetical protein, unknown function	1.01	0.76	20	5889	12	0	0	0	0	8	0
LbrM.31.3030	hypothetical protein, conserved	0.86	0.75	20	3945	11	0	0	0	0	9	0
LbrM.32.0320	hypothetical protein, conserved	0.61	0.59	20	6045	4	0	0	0	0	16	0
LbrM.33.2910	dynein intermediate chain, putative	0.75	0.64	20	3858	12	0	0	0	0	8	0
LbrM.08.0730	hypothetical protein, conserved	0.34	0.29	19	6264	10	0	0	0	0	9	0
LbrM.14.1050	dynein heavy chain, putative	1.01	0.82	19	12804	8	0	0	0	0	11	0
LbrM.20.5240	hypothetical protein, conserved	0.61	0.47	19	7872	10	0	0	0	0	9	0
LbrM.20.5250	hypothetical protein, conserved	0.68	0.49	19	7074	9	0	0	0	0	10	0
LbrM.24.0250	hypothetical protein, conserved	0.99	0.83	19	7710	5	0	0	0	0	14	0
LbrM.26.1250	hypothetical protein, conserved	0.6	0.33	19	8924	13	0	0	0	0	6	0
LbrM.26.2090	hypothetical protein, unknown function	0.48	0.56	19	5775	12	0	0	0	0	7	0
LbrM.33.0190	hypothetical protein	0.98	1.22	19	4419	10	0	0	0	0	9	0
LbrM.33.0220	hypothetical protein, unknown function	0.9	1.04	19	2781	8	0	0	0	0	11	0
LbrM.33.3200	hypothetical protein, conserved	0.62	0.43	19	5127	8	0	0	0	0	11	0
LbrM.35.1130	hypothetical protein, conserved	0.93	0.76	19	4911	11	0	0	0	0	8	0
LbrM.35.6620	target of rapamycin (TOR) kinase 1, putative (TOR1)	0.92	0.77	19	7845	6	0	0	0	0	13	0
LbrM.05.0540	kinetoplast-associated protein-like protein	0.54	0.34	18	6204	10	0	0	0	0	8	0
LbrM.06.0610	hypothetical protein, conserved	0.57	0.33	18	4365	9	0	0	0	0	8	1
LbrM.06.0670	hypothetical protein, conserved	0.97	0.78	18	3819	14	0	0	0	0	4	0
LbrM.11.1070	hypothetical protein, conserved	1.03	1.22	18	1335	8	0	0	0	0	10	0
LbrM.16.0770	hypothetical protein, conserved	0.75	0.48	18	16785	7	0	0	0	0	11	0
LbrM.17.1100	hypothetical protein, conserved	0.59	0.42	18	19776	13	0	0	0	0	5	0
LbrM.22.1010	Cytoplasmic dynein 1 heavy chain (DYNC1H1), putative	0.72	0.43	18	16089	5	0	0	0	0	13	0
LbrM.26.0760	hypothetical protein, conserved	0.68	0.56	18	5163	11	0	0	0	0	7	0
LbrM.28.1970	hypothetical protein, conserved	0.74	0.48	18	8712	12	0	0	0	0	6	0
LbrM.29.1740	Zn-finger domain protein, putative	1.01	0.86	18	3660	12	0	0	0	0	6	0
LbrM.30.2220	hypothetical protein, conserved	1.25	0.98	18	5076	9	0	0	0	0	9	0
LbrM.31.2090	mannosyltransferase-like protein	1.45	1.49	18	2889	15	0	0	0	0	3	0
LbrM.31.2500	hypothetical protein, unknown function	0.61	0.6	18	5151	13	0	0	0	0	5	0
LbrM.33.0170	hypothetical protein, unknown function	1.09	1.68	18	1344	11	0	0	0	0	7	0
LbrM.35.1780	clathrin heavy chain, putative	1.19	1.03	18	5085	7	0	0	0	0	11	0
LbrM.34.4970	hypothetical protein, conserved	0.95	0.86	17	1485	11	0	0	1	0	5	0
LbrM.07.0610	hypothetical protein, conserved	0.73	0.52	17	5430	11	0	0	0	0	6	0
LbrM.09.0630	phospholipid transporting ATPase-like protein, putative	1.47	1.18	17	7326	9	0	0	0	0	8	0
LbrM.15.0720	hypothetical protein, conserved	0.99	0.77	17	10422	8	0	0	0	0	9	0
LbrM.16.1390	hypothetical protein, conserved	0.43	0.23	17	10050	8	0	0	0	0	9	0
LbrM.20.3110	hypothetical protein, conserved	1.2	1.19	17	5844	11	0	0	0	0	6	0
LbrM.20.3990	phosphatidylinositol 3-kinase (tor2)-like protein (TOR2)	1.31	1.2	17	7314	4	0	0	0	0	13	0
LbrM.22.0170	hypothetical protein, conserved	1.13	0.89	17	3348	4	0	0	0	0	13	0
LbrM.22.0200	hypothetical protein, conserved	1	0.68	17	4578	4	0	0	0	0	13	0
LbrM.23.1450	DNA polymerase zeta catalytic subunit, putative	0.57	0.3	17	8946	13	0	0	0	0	4	0
LbrM.26.2300	hypothetical protein, conserved	0.59	0.36	17	11850	6	0	0	0	0	11	0
LbrM.27.1560	ethanolamine kinase, putative	1	0.67	17	1929	9	0	0	0	0	8	0
LbrM.30.0390	kinesin, putative	1.41	1.83	17	1824	14	0	0	0	0	3	0
LbrM.31.0840	hypothetical protein, conserved	1.06	0.82	17	3144	12	0	0	0	0	5	0
LbrM.33.1090	dnaj chaperone-like protein	0.87	0.96	17	1743	8	0	0	0	0	9	0
LbrM.33.1150	hypothetical protein, conserved	0.7	0.48	17	6000	11	0	0	0	0	6	0
LbrM.33.2690	hypothetical protein, conserved	0.83	0.75	17	2295	13	0	0	0	0	4	0
LbrM.33.3250	hypothetical protein, unknown function	0.59	0.51	17	4155	9	0	0	0	0	8	0
LbrM.34.1370	hypothetical protein, conserved	1.09	1.07	17	9543	8	0	0	0	0	9	0
LbrM.34.2730	hypothetical protein, conserved	1.28	1.47	17	1947	8	0	0	0	0	9	0
LbrM.34.3030	hypothetical protein, conserved	0.83	0.64	17	5283	8	0	0	0	0	9	0
LbrM.35.2840	protein kinase, putative	1	0.91	17	10281	4	0	0	0	0	13	0
LbrM.35.4210	hypothetical protein, conserved	0.67	0.46	17	4536	8	0	0	0	0	9	0
LbrM.04.1200	hypothetical protein, conserved	1.27	1.16	16	7095	10	0	0	0	0	6	0
LbrM.06.0530	hypothetical protein, conserved	0.77	0.53	16	5457	11	0	0	0	0	5	0
LbrM.06.0700	hypothetical protein, conserved	0.44	0.21	16	7914	9	0	0	0	0	7	0
LbrM.06.1090	hypothetical protein, conserved	0.52	0.43	16	3795	13	0	0	0	0	3	0
LbrM.10.0170	nucleoside phosphatase, putative,guanosine diphosphatase, putative	0.92	0.82	16	2076	8	0	0	0	0	8	0
LbrM.13.1260	hypothetical protein, conserved	0.58	0.42	16	3108	11	0	0	0	0	5	0
LbrM.16.1310	hypothetical protein, conserved	0.46	0.28	16	5541	8	0	0	0	0	8	0
LbrM.18.0780	hypothetical protein, unknown function	0.47	0.38	16	5040	9	0	0	0	0	7	0
LbrM.18.1010	mannosyltransferase-II, putative	0.61	0.56	16	2058	14	0	0	0	0	2	0
LbrM.19.1420	hypothetical protein, conserved	0.93	0.67	16	3957	11	0	0	0	0	5	0
LbrM.20.4920	hypothetical protein, conserved	0.66	0.54	16	3843	10	0	0	0	0	6	0
LbrM.21.0180	protein kinase, putative,serine/threonine protein kinase, putative	1.22	1.31	16	3254	11	0	0	0	0	5	0
LbrM.22.0360	hypothetical protein, conserved	0.71	0.43	16	4077	7	0	0	0	0	9	0
LbrM.24.0430	hypothetical protein, unknown function	1.1	0.8	16	3996	12	0	0	0	0	4	0
LbrM.27.1570	hypothetical protein, conserved	0.82	0.51	16	2742	7	0	0	0	0	9	0
LbrM.28.0640	protein kinase, putative	1.13	1	16	3945	5	0	0	0	0	11	0
LbrM.28.1240	hypothetical protein, PPG-like	0.68	0.43	16	4467	9	0	0	0	0	7	0
LbrM.28.3090	dynein heavy chain, putative	0.81	0.78	16	12684	7	0	0	0	0	9	0
LbrM.31.1070	hypothetical protein, conserved	0.4	0.3	16	2301	13	0	0	0	0	3	0
LbrM.31.1920	hypothetical protein, conserved	2.03	1.95	16	4533	9	0	0	0	0	7	0
LbrM.32.0410	hypothetical protein, conserved	0.58	0.53	16	2682	10	0	0	0	0	6	0
LbrM.32.0890	hypothetical protein, unknown function	1.01	0.94	16	3429	13	0	0	0	0	3	0
LbrM.33.2580	protein kinase, putative	1.02	0.99	16	5937	6	0	0	0	0	10	0
LbrM.33.2800	hypothetical protein, conserved	0.95	0.75	16	3900	9	0	0	0	0	7	0
LbrM.33.3300	hypothetical protein, unknown function	0.98	1.18	16	2853	10	0	0	0	0	6	0
LbrM.35.4200	hypothetical protein, unknown function	0.82	0.79	16	3051	7	0	0	0	0	9	0
LbrM.35.6540	flagellum transition zone component, putative	0.9	0.85	16	4503	11	0	0	0	0	5	0
LbrM.02.0110	hypothetical protein, conserved	0.26	0.3	15	2766	13	0	0	0	0	2	0
LbrM.04.0550	hypothetical protein, conserved	0.72	0.52	15	9168	9	0	0	0	0	6	0
LbrM.05.0010	hypothetical protein, conserved	1.4	2.14	15	2748	6	0	0	0	0	9	0
LbrM.09.1290	hypothetical protein, conserved	0.54	0.33	15	7800	7	0	0	0	0	8	0
LbrM.10.1420	hypothetical protein, conserved	1.48	1.49	15	942	9	0	0	0	0	6	0
LbrM.11.1040	ABC transporter, putative	1.26	1.64	15	5541	1	0	0	0	0	14	0
LbrM.14.0810	SNF2 family helicase-like protein, putative,DNA excision repair protein, putative	0.91	0.83	15	3777	3	0	0	0	0	12	0
LbrM.14.1100	kinesin K39, putative	0.18	0.21	15	6468	6	0	0	0	0	9	0
LbrM.14.1230	hypothetical protein, conserved	1.65	1.72	15	3066	7	0	0	0	0	8	0
LbrM.16.0160	hypothetical protein, conserved	0.59	0.74	15	1047	9	0	0	0	0	6	0
LbrM.16.0320	hypothetical protein, conserved	0.86	0.61	15	2097	8	0	0	0	0	7	0
LbrM.17.0430	hypothetical protein, conserved	0.83	0.59	15	4737	7	0	0	0	0	8	0
LbrM.20.1370	hypothetical protein, conserved	0.84	0.6	15	4020	12	0	0	0	0	3	0
LbrM.20.5760	hypothetical protein, conserved	0.47	0.31	15	6318	8	0	0	0	0	7	0
LbrM.23.0390	RNase III domain gene	0.84	0.76	15	6645	5	0	0	0	0	10	0
LbrM.23.1870	hypothetical protein, conserved	0.42	0.29	15	2742	14	0	0	0	0	1	0
LbrM.26.1750	hypothetical protein, conserved	0.7	0.59	15	7215	6	0	0	0	0	9	0
LbrM.26.1980	hypothetical protein, conserved	0.99	0.93	15	3288	10	0	0	0	0	5	0
LbrM.30.0320	hypothetical protein, conserved	0.63	0.43	15	4092	7	0	0	0	0	8	0
LbrM.30.1980	calpain-like cysteine peptidase, putative,cysteine peptidase, Clan CA, family C2, putative	1.28	1.09	15	4092	9	0	0	0	0	6	0
LbrM.31.1350	hypothetical protein, conserved	1.02	0.67	15	3321	10	0	0	0	0	5	0
LbrM.31.1650	pentamidine resistance protein 1 (PRP1)	0.86	0.73	15	5472	9	0	0	0	0	6	0
LbrM.31.1690	hypothetical protein, unknown function	1.27	1.17	15	3132	8	0	0	0	0	7	0
LbrM.31.2440	hypothetical protein, unknown function	1.18	1.02	15	2319	9	0	0	0	0	6	0
LbrM.31.3360	hypothetical protein, conserved	0.55	0.44	15	5856	9	0	0	0	0	6	0
LbrM.32.1730	hypothetical protein, conserved	1.11	0.79	15	2745	9	0	0	0	0	6	0
LbrM.33.2550	glycosyl hydrolase-like protein	0.74	0.55	15	4278	6	0	0	0	0	9	0
LbrM.33.3490	hypothetical protein	0.8	1.09	15	2946	7	0	0	0	0	8	0
LbrM.34.1470	hypothetical protein, conserved	0.95	0.78	15	5625	12	0	0	0	0	3	0
LbrM.34.2190	hypothetical protein, conserved	0.67	0.52	15	8853	5	0	0	0	0	10	0
LbrM.34.4070	hypothetical protein, conserved	0.77	0.52	15	3321	6	0	0	0	0	9	0
LbrM.35.0970	hypothetical protein, conserved	1.11	1.19	15	2667	12	0	0	0	0	3	0
LbrM.35.1640	hypothetical protein, conserved	0.83	0.79	15	2739	9	0	0	0	0	6	0
LbrM.35.4590	hypothetical protein, conserved	0.83	0.65	15	2676	8	0	0	0	0	7	0
LbrM.35.6640	ubiquitin-protein ligase, putative	0.89	0.77	15	12510	5	0	0	0	0	10	0
LbrM.02.0150	hypothetical protein, conserved	1.13	1.65	14	2679	7	0	0	0	0	7	0
LbrM.06.0640	protein kinase, putative	0.43	0.28	14	9012	7	0	0	0	0	7	0
LbrM.06.0710	hypothetical protein, conserved	0.46	0.23	14	5277	7	0	0	0	0	7	0
LbrM.06.0820	hypothetical protein, conserved	0.5	0.27	14	10710	4	0	0	0	0	10	0
LbrM.07.0290	ubiquitin-protein ligase-like, putative	0.43	0.26	14	18747	7	0	0	0	0	7	0
LbrM.09.1040	hypothetical protein, conserved	1.39	1.19	14	15987	9	0	0	0	0	5	0
LbrM.10.0300	hypothetical protein, conserved	0.45	0.22	14	6867	7	0	0	0	0	7	0
LbrM.11.0420	hypothetical protein, unknown function	0.99	0.78	14	5835	10	0	0	0	0	4	0
LbrM.12.0350	hypothetical protein, conserved	0.43	0.27	14	9216	7	0	0	0	0	7	0
LbrM.13.1270	phosphoprotein phosphatase, putative	0.61	1.06	14	1641	11	0	0	0	0	3	0
LbrM.15.0750	hypothetical protein, conserved	0.64	0.42	14	6156	6	0	0	0	0	8	0
LbrM.18.0630	hypothetical protein, conserved	1.03	1.29	14	3201	7	0	0	0	0	7	0
LbrM.19.1390	hypothetical protein, conserved	0.61	0.32	14	5169	10	0	0	0	0	4	0
LbrM.20.3150	hypothetical protein, conserved	1.02	0.87	14	3150	6	0	0	0	0	8	0
LbrM.24.0820	hypothetical protein, unknown function	0.87	0.77	14	1851	8	0	0	0	0	6	0
LbrM.24.1080	hypothetical protein, conserved	0.86	0.51	14	7146	7	0	0	0	0	7	0
LbrM.24.1380	hypothetical protein, conserved	0.59	0.3	14	8736	7	0	0	0	0	7	0
LbrM.28.1920	hypothetical protein, conserved	0.81	0.44	14	2808	5	0	0	0	0	9	0
LbrM.29.0720	hypothetical protein, conserved	0.97	0.73	14	2577	6	0	0	0	0	8	0
LbrM.29.1050	kinesin, putative	1.03	0.79	14	4887	4	0	0	0	0	10	0
LbrM.30.2250	hypothetical protein, conserved	1.06	0.81	14	3930	11	0	0	0	0	3	0
LbrM.31.0420	hypothetical protein, conserved	0.92	0.76	14	3351	4	0	0	0	0	10	0
LbrM.31.0830	hypothetical protein, conserved	0.96	0.96	14	5715	6	0	0	0	0	8	0
LbrM.31.2450	hypothetical protein, unknown function	1.42	1.39	14	2304	9	0	0	0	0	5	0
LbrM.31.3110	kinetoplast-associated protein-like protein	0.44	0.29	14	3966	12	0	0	0	0	2	0
LbrM.31.3600	hypothetical protein, conserved	1.07	1.37	14	4410	6	0	0	0	0	8	0
LbrM.34.2330	hypothetical protein, unknown function	0.84	0.82	14	3900	2	0	0	0	0	12	0
LbrM.34.4880	tubulin tyrosine ligase, putative	0.86	0.95	14	2163	3	0	0	0	0	11	0
LbrM.34.4960	hypothetical protein, conserved	0.81	0.57	14	2712	4	0	0	0	0	10	0
LbrM.35.1520	hypothetical protein, conserved	0.7	0.48	14	3576	7	0	0	0	0	7	0
LbrM.35.2620	hypothetical protein, conserved	1.04	0.87	14	5736	5	0	0	0	0	9	0
LbrM.35.3100	hypothetical protein, conserved	0.68	0.5	14	5151	3	0	0	0	0	11	0
LbrM.34.4310	hypothetical protein, conserved	0.77	0.8	13	1899	4	0	0	1	0	8	0
LbrM.04.0560	hypothetical protein	1.35	1.15	13	4740	9	0	0	0	0	4	0
LbrM.06.0350	glutamine synthetase, putative	2.42	3.3	13	1140	6	0	0	0	0	7	0
LbrM.06.0800	lipin, putative	0.58	0.43	13	4224	7	0	0	0	0	6	0
LbrM.07.0400	hypothetical protein, conserved	0.63	0.37	13	10617	7	0	0	0	0	6	0
LbrM.07.0820	hypothetical protein, conserved	0.51	0.28	13	11736	6	0	0	0	0	7	0
LbrM.08.0380	hypothetical protein, conserved	0.38	0.3	13	11186	6	0	0	0	0	7	0
LbrM.09.0820	ubiquitin ligase, putative	1.41	0.92	13	6774	4	0	0	0	0	9	0
LbrM.09.0840	hypothetical protein, conserved	0.54	0.24	13	16323	7	0	0	0	0	6	0
LbrM.10.0930	protein kinase, putative	0.62	0.47	13	5085	4	0	0	0	0	9	0
LbrM.11.0220	hypothetical protein, conserved	1.17	0.74	13	2130	11	0	0	0	0	2	0
LbrM.11.0820	hypothetical protein, conserved	0.64	0.46	13	4071	7	0	0	0	0	6	0
LbrM.12.0660	serine/threonine protein phosphatase-like protein	1.62	1.61	13	2700	7	0	0	0	0	6	0
LbrM.12.0930	puromycin-sensitive aminopeptidase-like protein,metallo-peptidase, Clan MA(E), Family M1	1.02	1.08	13	4050	6	0	0	0	0	7	0
LbrM.13.1210	hypothetical protein, conserved	0.54	0.42	13	5049	8	0	0	0	0	5	0
LbrM.13.1250	hypothetical protein, conserved	0.69	0.51	13	2430	5	0	0	0	0	8	0
LbrM.15.0400	hypothetical protein, conserved	0.69	0.34	13	3048	11	0	0	0	0	2	0
LbrM.16.0070	peroxisome assembly protein, putative	0.84	0.89	13	2880	7	0	0	0	0	6	0
LbrM.16.0250	Elongator-like Protein 3a, putative	0.95	0.78	13	2283	2	0	0	0	0	11	0
LbrM.16.0910	hypothetical protein, conserved	1.74	1.43	13	4974	5	0	0	0	0	8	0
LbrM.17.0720	hypothetical protein, conserved	1.22	1.08	13	3918	6	0	0	0	0	7	0
LbrM.17.0960	hypothetical protein, conserved	0.89	0.71	13	3237	7	0	0	0	0	6	0
LbrM.20.0600	ABC transporter-like protein	0.81	0.66	13	6255	7	0	0	0	0	6	0
LbrM.20.1230	hypothetical protein, conserved	1.19	1.04	13	1941	9	0	0	0	0	4	0
LbrM.20.4860	hypothetical protein, conserved	0.98	0.85	13	3576	10	0	0	0	0	3	0
LbrM.21.1650	hypothetical protein, conserved	0.72	0.58	13	4116	6	0	0	0	0	7	0
LbrM.22.0320	hypothetical protein, unknown function	0.63	0.49	13	3357	5	0	0	0	0	8	0
LbrM.22.1190	hypothetical protein, conserved	1.14	0.88	13	3462	9	0	0	0	0	4	0
LbrM.23.0130	hypothetical protein, conserved	1.07	1.1	13	9123	4	0	0	0	0	9	0
LbrM.24.0790	malic enzyme, putative	1.3	1.13	13	1722	4	0	0	0	0	9	0
LbrM.24.1310	hypothetical protein, conserved	0.77	0.46	13	2988	6	0	0	0	0	7	0
LbrM.24.2200	hypothetical protein, conserved	0.9	0.71	13	3522	8	0	0	0	0	5	0
LbrM.27.1610	hypothetical protein, conserved	0.78	0.56	13	4035	4	0	0	0	0	9	0
LbrM.27.1960	hypothetical protein, unknown function	0.79	0.63	13	6918	8	0	0	0	0	5	0
LbrM.28.0630	dynein heavy chain, putative	0.99	0.85	13	12786	6	0	0	0	0	7	0
LbrM.28.1710	hypothetical protein, unknown function	1	0.82	13	2556	7	0	0	0	0	6	0
LbrM.28.2060	palmitoyl acyltransferase 4, putative	1.74	1.58	13	1374	7	0	0	0	0	6	0
LbrM.29.0630	ABC transporter, putative	1.37	1.26	13	5604	6	0	0	0	0	7	0
LbrM.29.2170	hypothetical protein, conserved	1.04	0.88	13	4278	10	0	0	0	0	3	0
LbrM.30.0380	KU80 protein, putative	0.72	0.72	13	2379	5	0	0	0	0	8	0
LbrM.30.0400	endosomal integral membrane protein, putative	1.13	1.22	13	1929	7	0	0	0	0	6	0
LbrM.30.1030	ubiquitin-protein ligase, putative	0.82	0.64	13	4176	6	0	0	0	0	7	0
LbrM.30.2310	zinc-finger protein, conserved	1.1	0.85	13	1641	6	0	0	0	0	7	0
LbrM.30.2390	hypothetical protein, conserved	1.22	1.17	13	2343	5	0	0	0	0	8	0
LbrM.31.0540	hypothetical protein, conserved	0.51	0.89	13	1017	4	0	0	0	0	9	0
LbrM.31.0590	calpain-like cysteine peptidase, putative,cysteine peptidase, Clan CA, family C2, putative	0.88	0.77	13	2844	10	0	0	0	0	3	0
LbrM.31.1460	hypothetical protein, unknown function	2.16	2.51	13	2697	7	0	0	0	0	6	0
LbrM.31.1630	hypothetical protein, conserved	0.9	0.7	13	7119	6	0	0	0	0	7	0
LbrM.31.1700	hypothetical protein, unknown function	1.35	0.91	13	4881	8	0	0	0	0	5	0
LbrM.31.2750	lipase, putative	2.04	2.08	13	1122	9	0	0	0	0	4	0
LbrM.31.2950	RNA polymerase ii largest subunit	1.18	0.93	13	4989	2	0	0	0	0	11	0
LbrM.32.0200	hypothetical protein, conserved	0.95	1.1	13	3126	4	0	0	0	0	9	0
LbrM.32.1060	hypothetical protein, conserved	0.57	0.4	13	5673	5	0	0	0	0	8	0
LbrM.32.1290	kinetoplast polyadenylation/uridylation factor 2, putative	0.93	0.82	13	2271	7	0	0	0	0	6	0
LbrM.32.2080	hypothetical protein, conserved	1.08	0.77	13	3699	6	0	0	0	0	7	0
LbrM.32.3390	hypothetical protein, conserved	0.94	0.67	13	4527	12	0	0	0	0	1	0
LbrM.33.1040	hypothetical protein, unknown function	0.76	0.51	13	2754	6	0	0	0	0	7	0
LbrM.33.3360	hypothetical protein, conserved	0.34	0.5	13	6984	6	0	0	0	0	7	0
LbrM.34.3900	hypothetical protein, conserved	1.05	1	13	2412	8	0	0	0	0	5	0
LbrM.35.1550	hypothetical protein, conserved	0.81	0.57	13	2598	2	0	0	0	0	11	0
LbrM.35.3040	hypothetical protein, conserved	1.44	1.71	13	1797	9	0	0	0	0	4	0
LbrM.35.3510	hypothetical protein, conserved	0.77	0.52	13	3510	5	0	0	0	0	8	0
LbrM.35.6020	hypothetical protein, conserved	0.98	0.8	13	2073	5	0	0	0	0	8	0
LbrM.35.6530	hypothetical protein, conserved	0.98	0.77	13	3696	5	0	0	0	0	8	0
LbrM.05.0340	dual specificity phosphatase-like protein	0.82	0.59	12	2622	10	0	0	0	0	2	0
LbrM.06.0560	hypothetical protein, conserved	0.47	0.24	12	5142	4	0	0	0	0	8	0
LbrM.06.0600	hypothetical protein, conserved	0.91	0.58	12	4491	8	0	0	0	0	4	0
LbrM.06.0780	hypothetical protein, unknown function	0.74	0.51	12	10803	6	0	0	0	0	6	0
LbrM.07.1230	hypothetical protein, conserved	1.31	1.21	12	7632	3	0	0	0	0	9	0
LbrM.11.1060	hypothetical protein, conserved	1.34	1.4	12	1209	2	0	0	0	0	10	0
LbrM.12.0220	hypothetical protein, unknown function	0.86	0.74	12	3300	8	0	0	0	0	4	0
LbrM.12.0510	hypothetical protein, unknown function	2.09	1.79	12	2490	6	0	0	0	0	6	0
LbrM.13.1500	mitogen-activated protein kinase 7, putative (MPK7)	1.4	1.95	12	1782	5	0	0	0	0	7	0
LbrM.15.0510	hypothetical protein, conserved	0.58	0.44	12	4116	5	0	0	0	0	7	0
LbrM.15.0560	hypothetical protein, conserved	0.77	0.7	12	6102	4	0	0	0	0	8	0
LbrM.15.0580	hypothetical protein, unknown function	0.75	0.49	12	5226	7	0	0	0	0	5	0
LbrM.15.1160	inositol/phosphatidylinositol phosphatase, putative	0.75	0.53	12	2379	5	0	0	0	0	7	0
LbrM.16.1080	hypothetical protein, unknown function	0.71	0.59	12	2937	7	0	0	0	0	5	0
LbrM.18.0510	serine carboxypeptidase (CBP1), putative,serine peptidase, Clan SC, Family S10	0.93	0.72	12	1389	6	0	0	0	0	6	0
LbrM.19.0880	hypothetical protein, conserved	0.55	0.32	12	9404	11	0	0	0	0	1	0
LbrM.19.0890	hypothetical protein, conserved	0.74	0.46	12	4170	8	0	0	0	0	4	0
LbrM.19.0920	hypothetical protein, unknown function	0.62	0.45	12	2268	8	0	0	0	0	4	0
LbrM.20.0460	calcium channel protein, putative,ion transporter, putative	0.69	0.67	12	8295	5	0	0	0	0	7	0
LbrM.20.1340	hypothetical protein, conserved	1.1	1.02	12	2793	5	0	0	0	0	7	0
LbrM.20.5170	hypothetical protein, conserved	0.78	0.77	12	2190	9	0	0	0	0	3	0
LbrM.20.5260	hypothetical protein, conserved	1.04	0.82	12	5832	7	0	0	0	0	5	0
LbrM.21.0070	hypothetical protein, conserved	1.45	2.74	12	732	10	0	0	0	0	2	0
LbrM.23.1500	DNA polymerase theta (helicase domain only), putative	0.5	0.29	12	6720	9	0	0	0	0	3	0
LbrM.24.1340	hypothetical protein, conserved	0.6	0.53	12	3435	8	0	0	0	0	4	0
LbrM.25.0180	hypothetical protein, conserved	1.29	1.46	12	3150	4	0	0	0	0	8	0
LbrM.26.1100	hypothetical protein, conserved	0.71	0.51	12	5784	8	0	0	0	0	4	0
LbrM.27.1230	intraflagellar transport protein IFT88, putative	1.19	1	12	2433	3	0	0	0	0	9	0
LbrM.27.2080	hypothetical protein, unknown function	1.14	1.27	12	1059	7	0	0	0	0	5	0
LbrM.27.2310	hypothetical protein, conserved	0.3	0.13	12	5022	5	0	0	0	0	7	0
LbrM.28.1260	hypothetical protein	1.6	1.89	12	2913	7	0	0	0	0	5	0
LbrM.29.0810	hypothetical protein, conserved	1.06	0.85	12	4758	6	0	0	0	0	6	0
LbrM.29.1260	hypothetical protein, conserved	0.74	0.53	12	7416	7	0	0	0	0	5	0
LbrM.29.1730	hypothetical protein, conserved	0.77	0.54	12	6621	5	0	0	0	0	7	0
LbrM.30.1410	vacuolar assembly protein vps41, putative	0.84	0.65	12	4596	6	0	0	0	0	6	0
LbrM.30.2130	hypothetical protein, conserved	1.09	1.06	12	1491	7	0	0	0	0	5	0
LbrM.30.2460	tyrosine/dopa decarboxylase, putative,dopa decarboxylase, putative	0.91	1.09	12	1515	8	0	0	0	0	4	0
LbrM.31.0500	hypothetical protein, conserved	0.63	0.41	12	4206	10	0	0	0	0	2	0
LbrM.31.2150	hypothetical protein, conserved	1.48	1.17	12	3309	8	0	0	0	0	4	0
LbrM.31.2390	hypothetical protein, conserved	1.83	1.63	12	2742	6	0	0	0	0	6	0
LbrM.32.0900	serine/threonine protein kinase, putative	1.29	1.23	12	4062	2	0	0	0	0	10	0
LbrM.32.1190	hypothetical protein, conserved	0.94	0.79	12	4869	4	0	0	0	0	8	0
LbrM.32.2370	hypothetical protein, conserved	1.57	1.76	12	3177	5	0	0	0	0	7	0
LbrM.32.3440	hypothetical protein, conserved	0.7	0.72	12	7239	12	0	0	0	0	0	0
LbrM.33.0290	glucose transporter/membrane transporter D2, putative	1.02	1.64	12	1854	2	0	0	0	0	10	0
LbrM.33.1380	hypothetical protein, conserved	0.65	0.47	12	4134	7	0	0	0	0	5	0
LbrM.33.2950	hypothetical protein, conserved	0.91	0.77	12	3582	7	0	0	0	0	5	0
LbrM.34.1950	ankyrin repeat protein, putative	0.36	0.2	12	11211	4	0	0	0	0	8	0
LbrM.34.2240	hypothetical protein, conserved	0.78	0.65	12	4503	7	0	0	0	0	5	0
LbrM.34.2270	protein kinase, putative	0.87	0.81	12	3399	7	0	0	0	0	5	0
LbrM.34.3710	hypothetical protein, conserved	0.73	0.64	12	2529	7	0	0	0	0	5	0
LbrM.35.0870	hypothetical protein, conserved	0.77	0.66	12	3882	1	0	0	0	0	11	0
LbrM.35.1120	hypothetical protein, conserved,predicted WD40 repeat protein	1.32	1.22	12	3897	4	0	0	0	0	8	0
LbrM.35.1190	nucleoplasmin-like protein (NLP), putative	0.95	0.97	12	3036	5	0	0	0	0	7	0
LbrM.35.2480	hypothetical protein, conserved	0.59	0.42	12	7872	9	0	0	0	0	3	0
LbrM.35.2830	hypothetical protein, conserved	1.32	1.18	12	5235	4	0	0	0	0	8	0
LbrM.35.4540	hypothetical protein, conserved	1.02	1.05	12	3705	5	0	0	0	0	7	0
LbrM.35.5730	hypothetical protein, conserved	0.94	0.75	12	2454	10	0	0	0	0	2	0
LbrM.02.0450	hypothetical protein, unknown function	0.43	0.39	11	8589	7	0	0	0	0	4	0
LbrM.03.0240	long chain fatty Acyl CoA synthetase, putative	1.65	1.26	11	2115	5	0	0	0	0	6	0
LbrM.05.0740	kinesin-like protein	0.52	0.2	11	4989	4	0	0	0	0	7	0
LbrM.05.0840	hypothetical protein, conserved	0.59	0.35	11	5478	8	0	0	0	0	3	0
LbrM.06.1010	kinesin, putative	0.72	0.5	11	2652	9	0	0	0	0	2	0
LbrM.08.0010	adaptor complex protein (AP) 3 delta subunit 1, putative	0.66	1.01	11	3597	2	0	0	0	0	9	0
LbrM.08.0640	hypothetical protein, conserved	0.3	0.28	11	7365	3	0	0	0	0	8	0
LbrM.09.0280	kinesin, putative	0.47	0.24	11	4047	5	0	0	0	0	6	0
LbrM.09.0520	hypothetical protein, conserved	0.64	0.53	11	5406	8	0	0	0	0	3	0
LbrM.09.1580	hypothetical protein, conserved	1.74	1.84	11	4914	4	0	0	0	0	7	0
LbrM.10.0320	hypothetical protein, conserved	0.84	0.56	11	2298	4	0	0	0	0	7	0
LbrM.10.1030	hypothetical protein	0.94	0.69	11	5862	8	0	0	0	0	3	0
LbrM.10.1100	ARP2/3 complex subunit, putative	1.61	1.79	11	1266	7	0	0	0	0	4	0
LbrM.11.0520	hypothetical protein, conserved	0.84	0.56	11	4317	8	0	0	0	0	3	0
LbrM.11.0660	hypothetical protein, conserved	0.61	0.34	11	5304	5	0	0	0	0	6	0
LbrM.12.0210	ubiquitin hydrolase, putative,cysteine peptidase, Clan CA, family C19, putative	0.81	0.67	11	4854	4	0	0	0	0	7	0
LbrM.13.0830	hypothetical protein, unknown function	0.76	0.69	11	3525	5	0	0	0	0	6	0
LbrM.14.0690	beta-ketoacyl-CoA synthase,beta-ketoacyl-coenzyme A	1.38	1.6	11	969	5	0	0	0	0	6	0
LbrM.14.0990	hypothetical protein, conserved	1	0.6	11	3102	9	0	0	0	0	2	0
LbrM.15.0460	hypothetical protein	0.84	0.88	11	6396	6	0	0	0	0	5	0
LbrM.15.0630	hypothetical protein	0.79	0.45	11	4860	6	0	0	0	0	5	0
LbrM.15.1570	condensin subunit 1, putative	1.9	2.57	11	3774	3	0	0	0	0	8	0
LbrM.16.1610	hypothetical protein, conserved	1.01	1.05	11	3240	3	0	0	0	0	8	0
LbrM.17.0010	receptor-type adenylate cyclase a	1.05	1.31	11	3927	3	0	0	0	0	8	0
LbrM.17.0810	OSM3-like kinesin, putative	1.61	1.65	11	2787	4	0	0	0	0	7	0
LbrM.17.1280	hypothetical protein, unknown function	1.07	0.88	11	1830	9	0	0	0	0	2	0
LbrM.18.1080	hypothetical protein, unknown function	0.46	0.41	11	4590	6	0	0	0	0	5	0
LbrM.19.0250	hypothetical protein, conserved	1.18	2.24	11	2901	6	0	0	0	0	5	0
LbrM.20.1290	mitochondrial DNA polymerase I protein A, putative	0.92	0.57	11	3795	6	0	0	0	0	5	0
LbrM.20.2810	RNA editing associated helicase 2, putative (REH2)	1.01	0.79	11	6753	4	0	0	0	0	7	0
LbrM.20.4950	protein kinase, putative	0.71	0.56	11	11817	6	0	0	0	0	5	0
LbrM.20.5460	hypothetical protein, conserved	0.49	0.4	11	8226	4	0	0	0	0	7	0
LbrM.21.0160	calpain, putative,cysteine peptidase, Clan CA, family C2, putative	0.8	0.68	11	4806	5	0	0	0	0	6	0
LbrM.22.1000	hypothetical protein, conserved	0.54	0.26	11	7392	6	0	0	0	0	5	0
LbrM.23.1010	hypothetical protein, conserved	0.81	0.52	11	8649	8	0	0	0	0	3	0
LbrM.24.0300	hypothetical protein, conserved	0.93	0.69	11	5340	3	0	0	0	0	8	0
LbrM.24.1440	hypothetical protein	1.09	0.8	11	2748	9	0	0	0	0	2	0
LbrM.25.0510	myosin heavy chain kinase c-like protein	0.68	0.63	11	5172	5	0	0	0	0	6	0
LbrM.25.1200	hypothetical protein, conserved	0.69	0.33	11	6276	5	0	0	0	0	6	0
LbrM.26.0970	hypothetical protein, conserved	0.82	0.7	11	5223	4	0	0	0	0	7	0
LbrM.26.1410	hypothetical protein, conserved	1.11	0.89	11	3501	4	0	0	0	0	7	0
LbrM.27.0970	phosphatidylinositol (3,5) kinase, putative	0.8	0.67	11	5103	7	0	0	0	0	4	0
LbrM.27.1090	hypothetical protein, conserved	1.68	1.7	11	2823	6	0	0	0	0	5	0
LbrM.27.2350	hypothetical protein, conserved	0.82	0.55	11	4773	5	0	0	0	0	6	0
LbrM.28.1140	hypothetical protein, conserved	0.87	0.58	11	4665	5	0	0	0	0	6	0
LbrM.28.1880	hypothetical protein, conserved	0.66	0.46	11	6327	8	0	0	0	0	3	0
LbrM.29.0840	hypothetical protein, conserved	0.99	0.75	11	1851	8	0	0	0	0	3	0
LbrM.29.1460	RNA binding protein, putative	1.02	0.87	11	2355	5	0	0	0	0	6	0
LbrM.29.1490	hypothetical protein, unknown function	0.83	0.76	11	3738	8	0	0	0	0	3	0
LbrM.29.1540	phosphatidylinositol 4-kinase alpha, putative	0.81	0.59	11	7848	4	0	0	0	0	7	0
LbrM.29.1760	hypothetical protein, conserved	1.14	1.24	11	1365	7	0	0	0	0	4	0
LbrM.29.2010	hypothetical protein, conserved	1.47	1.14	11	3690	6	0	0	0	0	5	0
LbrM.29.2760	hypothetical protein, conserved	0.81	0.81	11	2979	6	0	0	0	0	5	0
LbrM.30.0470	hypothetical protein, conserved	0.68	0.62	11	1152	7	0	0	0	0	4	0
LbrM.30.1550	kinesin, putative	1.12	1.07	11	3606	5	0	0	0	0	6	0
LbrM.30.1670	ferric reductase, putative	0.94	0.9	11	3258	4	0	0	0	0	7	0
LbrM.30.2100	hypothetical protein, conserved	0.87	0.65	11	2556	6	0	0	0	0	5	0
LbrM.30.3040	protein kinase-like protein	1.25	1.17	11	5640	4	0	0	0	0	7	0
LbrM.31.0800	mitochondrial RNA binding complex 1 subunit, putative	1.15	1.11	11	2835	8	0	0	0	0	3	0
LbrM.31.1620	hypothetical protein, unknown function	1.54	1.52	11	2322	5	0	0	0	0	6	0
LbrM.31.3050	phosphatidylinositol-4-phosphate 5-kinase-like protein	1.64	2.14	11	3255	9	0	0	0	0	2	0
LbrM.31.3390	hypothetical protein, unknown function	0.36	0.39	11	1284	3	0	0	0	0	8	0
LbrM.32.1550	hypothetical protein, conserved	1	0.95	11	2322	5	0	0	0	0	6	0
LbrM.32.1560	DEAD/DEAH box helicase-like protein, putative	0.98	0.59	11	5037	6	0	0	0	0	5	0
LbrM.32.1880	hypothetical protein, conserved	1.31	1.04	11	2019	7	0	0	0	0	4	0
LbrM.33.0210	zinc carboxypeptidase, putative,metallo-peptidase, Clan MC, Family M14	0.61	0.74	11	4458	2	0	0	0	0	9	0
LbrM.33.0980	hypothetical protein, conserved	0.67	0.54	11	4878	5	0	0	0	0	6	0
LbrM.33.1710	hypothetical protein, conserved	0.94	1.08	11	2007	2	0	0	0	0	9	0
LbrM.33.2720	hypothetical protein, conserved	0.94	0.92	11	4938	8	0	0	0	0	3	0
LbrM.34.1640	ubiquitin hydrolase, putative,cysteine peptidase, Clan CA, family C19, putative	1.59	1.83	11	3495	5	0	0	0	0	6	0
LbrM.34.2670	hypothetical protein, conserved	0.91	0.72	11	4017	8	0	0	0	0	3	0
LbrM.34.3270	hypothetical protein, conserved	0.81	0.6	11	6909	2	0	0	0	0	9	0
LbrM.35.0950	hypothetical protein, conserved	0.93	0.61	11	5457	4	0	0	0	0	7	0
LbrM.35.1430	hypothetical protein, conserved	1.06	0.99	11	1287	8	0	0	0	0	3	0
LbrM.35.1930	hypothetical protein, conserved	0.69	0.55	11	5721	5	0	0	0	0	6	0
LbrM.35.2350	hypothetical protein, conserved	0.67	0.59	11	2388	8	0	0	0	0	3	0
LbrM.35.3470	hypothetical protein, unknown function	1.28	1.09	11	2655	8	0	0	0	0	3	0
LbrM.35.3780	hypothetical protein, conserved	0.68	0.59	11	3456	6	0	0	0	0	5	0
LbrM.35.4180	hypothetical protein, unknown function	0.89	0.79	11	2616	5	0	0	0	0	6	0
LbrM.35.4570	hypothetical protein, conserved	0.91	0.79	11	4899	7	0	0	0	0	4	0
LbrM.35.7080	hypothetical protein, conserved	0.71	0.53	11	4077	7	0	0	0	0	4	0
LbrM.35.7220	hypothetical protein, conserved	0.86	0.7	11	2715	3	0	0	0	0	8	0
LbrM.01.0010	hypothetical protein, unknown function	0.74	0.44	10	2895	6	0	0	0	0	4	0
LbrM.02.0540	protein kinase, putative	1.64	2.99	10	4347	5	0	0	0	0	5	0
LbrM.05.0660	hypothetical protein, conserved	0.51	0.33	10	7287	9	0	0	0	0	1	0
LbrM.06.0750	hypothetical protein, conserved	0.57	0.31	10	3510	8	0	0	0	0	2	0
LbrM.07.0890	hypothetical protein, unknown function	0.8	0.52	10	7179	8	0	0	0	0	2	0
LbrM.08.0180	hypothetical protein, unknown function	0.5	0.52	10	1935	5	0	0	0	0	5	0
LbrM.08.0550	hypothetical protein, conserved	0.31	0.25	10	5634	5	0	0	0	0	5	0
LbrM.08.0570	protein kinase , putative	0.38	0.29	10	6144	7	0	0	0	0	3	0
LbrM.09.1610	hypothetical protein, conserved	2.07	3	10	1992	6	0	0	0	0	4	0
LbrM.10.0220	hypothetical protein, unknown function	0.61	0.39	10	2136	5	0	0	0	0	5	0
LbrM.10.1050	hypothetical protein, conserved	0.59	0.42	10	5577	7	0	0	0	0	3	0
LbrM.10.1390	hypothetical protein, conserved	1.67	2.47	10	963	4	0	0	0	0	6	0
LbrM.11.0740	hypothetical protein, unknown function	1.14	0.96	10	4362	6	0	0	0	0	4	0
LbrM.12.0520	hypothetical protein, conserved	1.55	1.39	10	4107	5	0	0	0	0	5	0
LbrM.12.0900	hypothetical protein, conserved	0.67	0.52	10	4218	2	0	0	0	0	8	0
LbrM.13.1550	protein associated with differentiation 8, putative	1.78	2.47	10	1089	9	0	0	0	0	1	0
LbrM.14.0850	hypothetical protein, conserved	0.47	0.34	10	2268	5	0	0	0	0	5	0
LbrM.15.0230	protein phosphatase 1 catalitic subunit, putative	1.69	1.87	10	1125	2	0	0	0	0	8	0
LbrM.15.0480	hypothetical protein	0.93	0.63	10	6246	3	0	0	0	0	7	0
LbrM.15.0820	ABC1 transporter-like protein	1.11	1.04	10	7521	6	0	0	0	0	4	0
LbrM.16.0090	hypothetical protein, conserved	1.15	1.1	10	2196	5	0	0	0	0	5	0
LbrM.16.1380	hypothetical protein, conserved	0.66	0.5	10	3741	3	0	0	0	0	7	0
LbrM.17.0450	hypothetical protein, conserved	0.61	0.38	10	11097	4	0	0	0	0	6	0
LbrM.17.0730	protein kinase, putative	0.81	0.62	10	5433	7	0	0	0	0	3	0
LbrM.17.0940	ATP-dependent RNA helicase, putative	0.62	0.41	10	7098	4	0	0	0	0	6	0
LbrM.18.0060	hypothetical protein, conserved	0.82	0.85	10	2925	5	0	0	0	0	5	0
LbrM.18.1460	chaperone DNAJ protein, putative	0.46	0.39	10	3309	8	0	0	0	0	2	0
LbrM.18.1480	hypothetical protein, conserved	0.36	0.36	10	6051	6	0	0	0	0	4	0
LbrM.19.0480	hypothetical protein, conserved	1.06	0.86	10	4458	4	0	0	0	0	6	0
LbrM.19.0700	hypothetical protein, conserved	0.55	0.28	10	5277	4	0	0	0	0	6	0
LbrM.19.0830	hypothetical protein, conserved	0.77	0.39	10	3045	7	0	0	0	0	3	0
LbrM.19.0910	protein kinase, putative	0.79	0.47	10	5037	6	0	0	0	0	4	0
LbrM.19.1340	hypothetical protein, conserved	0.76	0.59	10	4155	2	0	0	0	0	8	0
LbrM.19.1540	hypothetical protein, conserved	1.19	0.89	10	2859	7	0	0	0	0	3	0
LbrM.20.1240	ATP-dependent RNA helicase-like protein	1.14	1.08	10	5835	6	0	0	0	0	4	0
LbrM.20.1650	protein kinase, putative,eukaryotic translation initiation factor 2-alpha kinase precursor, putative	1.15	1.07	10	4404	6	0	0	0	0	4	0
LbrM.20.1710	hypothetical protein, unknown function	0.9	0.66	10	3255	7	0	0	0	0	3	0
LbrM.20.2930	hypothetical protein, conserved	1.12	1.3	10	2151	5	0	0	0	0	5	0
LbrM.20.3810	hypothetical protein, conserved	1.07	1.13	10	1659	7	0	0	0	0	3	0
LbrM.20.4370	hypothetical protein, conserved	1.1	0.93	10	2583	8	0	0	0	0	2	0
LbrM.20.5960	hypothetical protein, conserved	1.38	1.74	10	3021	7	0	0	0	0	3	0
LbrM.22.0470	hypothetical protein, conserved	0.9	0.68	10	3441	5	0	0	0	0	5	0
LbrM.23.0430	hypothetical protein, conserved	0.57	0.42	10	5817	6	0	0	0	0	4	0
LbrM.24.0840	inositol polyphosphate phosphatase, putative	0.56	0.29	10	8307	8	0	0	0	0	2	0
LbrM.25.0760	hypothetical protein, conserved	0.54	0.29	10	3915	6	0	0	0	0	4	0
LbrM.25.1180	hypothetical protein, conserved	0.65	0.36	10	3135	2	0	0	0	0	8	0
LbrM.25.1890	hypothetical protein, conserved	1.18	1.11	10	1992	5	0	0	0	0	5	0
LbrM.26.0550	hypothetical protein, conserved	0.76	0.52	10	2916	3	0	0	0	0	7	0
LbrM.26.1470	hypothetical protein, conserved	0.87	0.85	10	3957	5	0	0	0	0	5	0
LbrM.26.1580	hypothetical protein, conserved	0.98	0.74	10	5637	6	0	0	0	0	4	0
LbrM.26.1990	SUMO1/Ulp2, putative,cysteine peptidase, Clan CA, family C48, putative	1.08	0.73	10	4176	5	0	0	0	0	5	0
LbrM.27.0320	hypothetical protein, conserved	1.43	1.65	10	3687	3	0	0	0	0	7	0
LbrM.27.0390	hypothetical protein, conserved	1.03	0.8	10	3168	7	0	0	0	0	3	0
LbrM.27.2440	hypothetical protein, conserved	1.02	0.83	10	3435	2	0	0	0	0	8	0
LbrM.27.2710	dynein heavy chain, putative	0.49	0.34	10	12636	1	0	0	0	0	9	0
LbrM.28.0090	hypothetical protein, unknown function	1.29	1.74	10	6195	7	0	0	0	0	3	0
LbrM.28.0150	pantothenate kinase subunit, putative	1.18	1.3	10	4380	3	0	0	0	0	7	0
LbrM.28.0600	mitogen-activated protein kinase, putative (MPK8)	0.84	0.66	10	4635	5	0	0	0	0	5	0
LbrM.28.1930	protein kinase, putative	0.75	0.54	10	6033	4	0	0	0	0	6	0
LbrM.29.0440	hypothetical protein, unknown function	0.6	0.45	10	3570	6	0	0	0	0	4	0
LbrM.29.0780	lipophosphoglycan biosynthetic protein, putative,heat shock protein 90, putative,glucose regulated protein 94, putative	1.64	1.98	10	2364	5	0	0	0	0	5	0
LbrM.30.0850	sulfate transporter-like protein	0.98	0.85	10	5955	3	0	0	0	0	7	0
LbrM.30.0880	hypothetical protein, conserved	1.53	1.57	10	3429	2	0	0	0	0	8	0
LbrM.30.1850	hypothetical protein, conserved	0.64	0.52	10	2997	2	0	0	0	0	8	0
LbrM.30.1940	cyclosome subunit-like protein	0.93	0.73	10	6477	3	0	0	0	0	7	0
LbrM.30.2110	hypothetical protein, conserved	1.16	0.79	10	1971	4	0	0	0	0	6	0
LbrM.31.0310	hypothetical protein, conserved,WD repeat protein	0.95	0.72	10	1347	4	0	0	0	0	6	0
LbrM.31.1500	p-glycoprotein e	1.11	1.19	10	5031	5	0	0	0	0	5	0
LbrM.31.2380	hypothetical protein, unknown function	1.47	1.19	10	2325	8	0	0	0	0	2	0
LbrM.32.0210	hypothetical protein, conserved	0.7	0.69	10	2982	7	0	0	0	0	3	0
LbrM.32.1220	mitochondrial carrier protein-like protein	1.14	0.76	10	1014	4	0	0	0	0	6	0
LbrM.32.1390	hypothetical protein, conserved	1.02	0.97	10	2760	4	0	0	0	0	6	0
LbrM.32.1740	hypothetical protein, conserved	0.88	0.8	10	2211	3	0	0	0	0	7	0
LbrM.32.1760	DNA repair and recombination helicase protein PIF4, putative	1.7	1.68	10	2817	5	0	0	0	0	5	0
LbrM.32.2050	hypothetical protein, conserved	1.52	1.37	10	1830	7	0	0	0	0	3	0
LbrM.32.2660	hypothetical protein, conserved	0.75	0.6	10	3048	7	0	0	0	0	3	0
LbrM.32.3040	hypothetical protein, conserved	1.09	1.04	10	4083	3	0	0	0	0	7	0
LbrM.32.3480	hypothetical protein, conserved	0.81	0.54	10	3111	2	0	0	0	0	8	0
LbrM.32.3530	hypothetical protein, conserved	0.85	0.53	10	3555	7	0	0	0	0	3	0
LbrM.32.3840	hypothetical protein, conserved	0.73	0.5	10	3654	6	0	0	0	0	4	0
LbrM.33.1750	hypothetical protein, conserved	0.61	0.44	10	9339	3	0	0	0	0	7	0
LbrM.33.2470	hypothetical protein, unknown function	1.1	0.96	10	3426	7	0	0	0	0	3	0
LbrM.33.2680	ras-like small GTPases, putative	0.8	0.64	10	1698	6	0	0	0	0	4	0
LbrM.33.2870	hypothetical protein, conserved	0.66	0.5	10	3177	2	0	0	0	0	8	0
LbrM.34.1240	hypothetical protein, conserved	0.74	0.7	10	5106	5	0	0	0	0	5	0
LbrM.34.1530	hypothetical protein, conserved	1.17	1.17	10	5841	6	0	0	0	0	4	0
LbrM.34.2430	hypothetical protein, conserved	0.75	0.62	10	4836	4	0	0	0	0	6	0
LbrM.34.4930	ceramide phosphorylethanolamine synthase	1.03	1.54	10	1158	5	0	0	0	0	5	0
LbrM.35.0610	hypothetical protein, conserved	1.06	1.12	10	1329	4	0	0	0	0	6	0
LbrM.35.0900	hypothetical protein, unknown function	0.73	0.5	10	3396	3	0	0	0	0	7	0
LbrM.35.1150	hypothetical protein, conserved	0.99	1.03	10	1647	7	0	0	0	0	3	0
LbrM.35.1500	amino acid transporter	1.49	1.38	10	1410	6	0	0	0	0	4	0
LbrM.35.1870	hypothetical protein, conserved	0.51	0.35	10	2367	8	0	0	0	0	2	0
LbrM.35.3050	pre-mRNA splicing factor ATP-dependent RNA helicase, putative,dead/h helicase, putative	1.19	1.03	10	3243	4	0	0	0	0	6	0
LbrM.35.3520	hypothetical protein, conserved	1.21	1.03	10	831	2	0	0	0	0	8	0
LbrM.35.4100	hypothetical protein, conserved	0.51	0.31	10	2511	3	0	0	0	0	7	0
LbrM.35.4460	hypothetical protein, conserved	0.85	0.63	10	2964	2	0	0	0	0	8	0
LbrM.35.5150	hypothetical protein, conserved	0.93	0.72	10	6474	6	0	0	0	0	4	0
LbrM.35.5460	hypothetical protein, conserved	1.06	0.79	10	4374	3	0	0	0	0	7	0
LbrM.35.5820	hypothetical protein, conserved	1.42	1.46	10	3909	2	0	0	0	0	8	0
LbrM.35.6350	hypothetical protein, conserved	1.04	0.71	10	2943	5	0	0	0	0	5	0
LbrM.26.1870	mitotubule-associated protein Gb4, putative	1.36	1.15	9	7575	4	0	0	1	0	4	0
LbrM.32.1890	hypothetical protein, conserved	0.88	0.75	9	2187	3	0	0	1	0	5	0
LbrM.02.0320	hypothetical protein, conserved	0.57	0.68	9	3072	3	0	0	0	0	6	0
LbrM.02.0350	ABC1 transporter, putative	0.78	1	9	6865	5	0	0	0	0	4	0
LbrM.02.0470	hypothetical protein, conserved	0.64	0.64	9	3420	5	0	0	0	0	4	0
LbrM.04.0380	hypothetical protein, conserved	0.85	0.51	9	6285	3	0	0	0	0	6	0
LbrM.05.0360	ATP-dependent RNA helicase, putative	0.53	0.27	9	1893	6	0	0	0	0	3	0
LbrM.05.0680	hypothetical protein, conserved	0.29	0.23	9	8619	6	0	0	0	0	3	0
LbrM.06.0470	ATP-NAD kinase-like protein	0.82	0.7	9	3774	5	0	0	0	0	4	0
LbrM.06.0550	hypothetical protein, conserved	0.82	0.54	9	2550	3	0	0	0	0	6	0
LbrM.06.0630	hypothetical protein, conserved	0.82	0.54	9	3045	4	0	0	0	0	5	0
LbrM.06.0660	hypothetical protein, conserved	0.45	0.36	9	1938	6	0	0	0	0	3	0
LbrM.07.0690	hypothetical protein, conserved	1.24	0.88	9	1560	5	0	0	0	0	4	0
LbrM.07.1070	DNA repair and recombination helicase protein PIF7, putative	0.85	0.51	9	3990	4	0	0	0	0	5	0
LbrM.08.0450	hypothetical protein, conserved	0.26	0.16	9	5643	7	0	0	0	0	2	0
LbrM.08.0750	protein kinase, putative	0.23	0.29	9	3423	2	0	0	0	0	7	0
LbrM.09.1430	hypothetical protein, conserved	0.92	0.78	9	1743	4	0	0	0	0	5	0
LbrM.10.0870	hypothetical protein, unknown function	1.07	0.9	9	2586	6	0	0	0	0	3	0
LbrM.10.1380	hypothetical protein, conserved	1.84	2.48	9	987	4	0	0	0	0	5	0
LbrM.11.0630	hypothetical protein, conserved	0.72	0.53	9	4260	4	0	0	0	0	5	0
LbrM.11.1000	ABC1 transporter, putative	0.81	0.71	9	5739	1	0	0	0	0	8	0
LbrM.12.0680	hypothetical protein, conserved	1.1	0.78	9	1239	4	0	0	0	0	5	0
LbrM.13.1110	hypothetical protein, conserved	0.39	0.21	9	3894	3	0	0	0	0	6	0
LbrM.13.1310	hypothetical protein, conserved	1.02	1.37	9	2085	6	0	0	0	0	3	0
LbrM.14.0800	protein kinase, putative	0.62	0.55	9	1860	4	0	0	0	0	5	0
LbrM.15.0160	protein phosphatase 2C, putative	1.29	1.38	9	1215	4	0	0	0	0	5	0
LbrM.15.0220	hypothetical protein, conserved	1.91	1.83	9	1572	3	0	0	0	0	6	0
LbrM.15.0950	hypothetical protein, conserved	0.53	0.28	9	7668	6	0	0	0	0	3	0
LbrM.16.0660	hypothetical protein, conserved	0.57	0.42	9	1986	6	0	0	0	0	3	0
LbrM.16.1500	hypothetical protein, conserved	0.56	0.34	9	4713	5	0	0	0	0	4	0
LbrM.16.1600	DNA polymerase I alpha catalytic subunit, putative	1.46	1.61	9	4026	2	0	0	0	0	7	0
LbrM.17.0140	hypothetical protein, conserved	0.88	0.63	9	2046	6	0	0	0	0	3	0
LbrM.17.0310	hypothetical protein, conserved	0.92	0.77	9	5205	4	0	0	0	0	5	0
LbrM.17.0470	protein kinase, putative	1.27	0.98	9	3081	6	0	0	0	0	3	0
LbrM.17.0510	hypothetical protein, unknown function	1.14	0.83	9	2727	5	0	0	0	0	4	0
LbrM.17.0580	hypothetical protein, conserved	0.74	0.41	9	4878	5	0	0	0	0	4	0
LbrM.17.1080	hypothetical protein, conserved	0.69	0.55	9	4899	2	0	0	0	0	7	0
LbrM.18.0020	kinetoplast polyadenylation/uridylation factor 1	1.06	1.39	9	3009	1	0	0	0	0	8	0
LbrM.18.0530	hypothetical protein, conserved	0.31	0.25	9	1872	3	0	0	0	0	6	0
LbrM.18.0710	hypothetical protein, unknown function	0.39	0.27	9	1695	5	0	0	0	0	4	0
LbrM.18.0960	dolichyl-P-Man:GDP-ManGlcNAc2-PP-dolichyl beta-1,4-mannosyltransferase, putative	0.61	0.53	9	2607	3	0	0	0	0	6	0
LbrM.18.1380	hypothetical protein, conserved	0.64	0.64	9	3321	3	0	1	0	0	5	0
LbrM.19.1010	kinesin, putative	0.65	0.34	9	6921	4	0	0	0	0	5	0
LbrM.19.1290	hypothetical protein, conserved	0.84	0.58	9	2412	5	0	0	0	0	4	0
LbrM.20.0420	hypothetical protein, unknown function	0.35	0.27	9	2844	6	0	0	0	0	3	0
LbrM.20.0550	hypothetical protein, conserved	0.44	0.33	9	7134	4	0	0	0	0	5	0
LbrM.20.1160	hypothetical protein, conserved	0.77	0.58	9	7221	8	0	0	0	0	1	0
LbrM.20.1260	hypothetical protein, conserved	1.09	1.06	9	4773	6	0	0	0	0	3	0
LbrM.20.1590	hypothetical protein, conserved	1.14	1.09	9	3027	4	0	0	0	0	5	0
LbrM.20.1720	hypothetical protein, conserved	0.98	0.96	9	2538	2	0	0	0	0	7	0
LbrM.20.2060	hypothetical protein, conserved	1.1	0.81	9	7266	4	0	0	0	0	5	0
LbrM.20.3590	hypothetical protein, conserved	0.91	0.83	9	4107	4	0	0	0	0	5	0
LbrM.20.4040	hypothetical protein, conserved	1.01	0.95	9	978	6	0	0	0	0	3	0
LbrM.20.5210	hypothetical protein, unknown function	1.11	1.07	9	3090	2	0	0	0	0	7	0
LbrM.20.5280	phosphatidylinositol 3-kinase, putative	0.96	0.82	9	9888	4	0	0	0	0	5	0
LbrM.20.5770	hypothetical protein, conserved	0.43	0.28	9	5046	7	0	0	0	0	2	0
LbrM.21.0350	hypothetical protein, conserved	0.92	0.48	9	3327	4	0	0	0	0	5	0
LbrM.21.1030	hypothetical protein	0.62	0.41	9	7020	5	0	0	0	0	4	0
LbrM.21.1230	hypothetical protein, unknown function	0.82	0.59	9	6261	7	0	0	0	0	2	0
LbrM.22.0460	hypothetical protein, conserved	0.57	0.29	9	1971	7	0	0	0	0	2	0
LbrM.23.0500	hypothetical protein, conserved	0.71	0.55	9	1035	5	0	0	0	0	4	0
LbrM.23.0740	multidrug resistance protein, putative,p-glycoprotein, putative,ABC transporter, putative	0.68	0.82	9	4722	4	0	0	0	0	5	0
LbrM.23.0760	hypothetical protein, unknown function	0.77	0.54	9	2190	3	0	0	0	0	6	0
LbrM.24.0530	DNAJ domain protein, putative	0.82	0.58	9	2148	4	0	0	0	0	5	0
LbrM.24.0750	hypothetical protein, conserved	0.84	0.56	9	3174	4	0	0	0	0	5	0
LbrM.24.0970	hypothetical protein, conserved	0.92	0.79	9	3039	4	0	0	0	0	5	0
LbrM.24.1110	pre-mRNA splicing factor, putative	0.89	0.49	9	3267	6	0	0	0	0	3	0
LbrM.25.0040	hypothetical protein, conserved	0.83	0.8	9	3735	5	0	0	0	0	4	0
LbrM.25.0270	hypothetical protein, conserved	0.76	0.46	9	3555	5	0	0	0	0	4	0
LbrM.25.1220	hypothetical protein, conserved	0.43	0.19	9	6825	3	0	0	0	0	6	0
LbrM.25.1240	hypothetical protein, conserved	0.93	0.76	9	3168	4	0	0	0	0	5	0
LbrM.25.2000	hypothetical protein, conserved	1.54	1.82	9	2883	5	0	0	0	0	4	0
LbrM.26.0490	hypothetical protein, conserved	0.7	0.69	9	2691	5	0	0	0	0	4	0
LbrM.26.1380	hypothetical protein, conserved	1.2	1.04	9	1806	3	0	0	0	0	6	0
LbrM.26.1970	hypothetical protein, conserved	1.07	0.85	9	2694	5	0	0	0	0	4	0
LbrM.26.2030	protein kinase, putative	0.68	0.46	9	5331	4	0	0	0	0	5	0
LbrM.26.2320	hypothetical protein, conserved	0.58	0.33	9	2769	5	0	0	0	0	4	0
LbrM.26.2420	hypothetical protein, conserved	0.92	0.81	9	4701	5	0	0	0	0	4	0
LbrM.26.2610	hypothetical protein, unknown function	3.01	4.53	9	1134	4	0	0	0	0	5	0
LbrM.27.0860	hypothetical protein, conserved	0.7	0.58	9	4023	5	0	0	0	0	4	0
LbrM.27.1160	vesicular-fusion ATPase-like protein, putative	0.56	0.32	9	3015	6	0	0	0	0	3	0
LbrM.27.1190	hypothetical protein, conserved	0.61	0.4	9	1983	4	0	0	0	0	5	0
LbrM.27.1730	hypothetical protein, conserved	1.22	1.37	9	657	6	0	0	0	0	3	0
LbrM.27.2160	FtsJ cell division protein, putative	1.05	1.07	9	2784	5	0	0	0	0	4	0
LbrM.27.2210	branched-chain amino acid aminotransferase, putative	1.17	1.06	9	1206	7	0	0	0	0	2	0
LbrM.28.1430	hypothetical protein, conserved	0.87	0.64	9	981	5	0	0	0	0	4	0
LbrM.28.2040	hypothetical protein, conserved	0.93	0.62	9	2229	6	0	0	0	0	3	0
LbrM.28.2070	hypothetical protein, conserved	1.02	0.95	9	1830	4	0	0	0	0	5	0
LbrM.28.2080	hypothetical protein, conserved	0.98	0.68	9	2016	6	0	0	0	0	3	0
LbrM.28.2120	hypothetical protein, conserved	1.23	1.05	9	2022	5	0	0	0	0	4	0
LbrM.29.0850	CPC cysteine peptidase, Clan CA, family C1, Cathepsin B-like	1.27	1.26	9	1023	4	0	0	0	0	5	0
LbrM.29.0950	hypothetical protein, conserved	1.78	1.38	9	1053	3	0	0	0	0	6	0
LbrM.29.1080	hypothetical protein, conserved	0.77	0.71	9	1887	4	0	0	0	0	5	0
LbrM.29.1140	hypothetical protein, conserved	0.84	0.67	9	3177	7	0	0	0	0	2	0
LbrM.29.1200	tryparedoxin-like protein	1.02	0.78	9	1122	6	0	0	0	0	3	0
LbrM.29.1310	hypothetical protein, conserved	0.45	0.38	9	6663	7	0	0	0	0	2	0
LbrM.29.2070	hypothetical protein, conserved	0.69	0.53	9	4659	2	0	0	0	0	7	0
LbrM.30.0330	hypothetical protein, conserved	1.22	1.13	9	1728	6	0	0	0	0	3	0
LbrM.30.0590	hypothetical protein, conserved	0.61	0.37	9	3429	4	0	0	0	0	5	0
LbrM.30.1290	hypothetical protein, unknown function	0.87	0.86	9	2268	7	0	0	0	0	2	0
LbrM.30.1560	p1/s1 nuclease	1.62	2.01	9	987	4	0	0	0	0	5	0
LbrM.30.1800	hypothetical protein, conserved	0.9	0.85	9	5517	4	0	0	0	0	5	0
LbrM.31.0550	thiol-dependent reductase 1 (TDR1)	0.46	0.68	9	1353	4	0	0	0	0	5	0
LbrM.31.0620	calpain-like cysteine peptidase, putative,cysteine peptidase, Clan CA, family C2, putative	1.4	1.11	9	2145	3	0	0	0	0	6	0
LbrM.31.0690	hypothetical protein, unknown function	0.75	0.78	9	2025	5	0	0	0	0	3	1
LbrM.31.0710	hypothetical protein, conserved	1.04	0.77	9	3795	4	0	0	0	0	5	0
LbrM.31.0790	hypothetical protein, conserved	1.04	0.72	9	2451	4	0	0	0	0	5	0
LbrM.31.1560	hypothetical protein, conserved	0.72	0.53	9	3894	4	0	0	0	0	5	0
LbrM.31.2660	hypothetical protein, conserved	1.37	1.1	9	1449	5	0	0	0	0	4	0
LbrM.31.2690	hypothetical protein, unknown function	1.43	1.25	9	3675	4	0	0	0	0	5	0
LbrM.31.2870	hypothetical protein, conserved	0.67	0.66	9	1404	3	0	0	0	0	6	0
LbrM.31.2980	2-oxoglutarate dehydrogenase, e3 component, lipoamidedehydrogenase-like protein	0.98	0.7	9	1557	5	0	0	0	0	4	0
LbrM.31.3380	hypothetical protein, unknown function	1.35	1.32	9	1371	6	0	0	0	0	3	0
LbrM.32.1230	hypothetical protein, conserved	0.41	0.3	9	3189	8	0	0	0	0	1	0
LbrM.32.1480	hypothetical protein, conserved	0.91	0.73	9	1659	4	0	0	0	0	5	0
LbrM.32.1580	hypothetical protein, conserved	1.08	0.82	9	2064	5	0	0	0	0	4	0
LbrM.32.1940	hypothetical protein, conserved	1.08	1.02	9	1542	2	0	0	0	0	7	0
LbrM.32.2120	hypothetical protein, conserved	1.03	0.85	9	2373	7	0	0	0	0	2	0
LbrM.32.2390	hypothetical protein, conserved	1.23	1.09	9	1839	3	0	0	0	0	6	0
LbrM.32.2740	hypothetical protein, conserved	0.98	0.72	9	2001	5	0	0	0	0	4	0
LbrM.32.2990	hypothetical protein, conserved	1.12	1.1	9	4335	4	0	0	0	0	5	0
LbrM.32.3160	ubiquitin hydrolase, putative,cysteine peptidase, Clan CA, family C19, putative	1.53	1.18	9	4086	4	0	0	0	0	5	0
LbrM.32.3300	hypothetical protein, conserved,leucine-rich repeat protein, putative	1.55	1.68	9	2658	2	0	0	0	0	7	0
LbrM.32.4110	myosin XXI	1.01	1.45	9	3153	2	0	0	0	0	7	0
LbrM.33.0130	hypothetical protein, conserved	0.71	0.8	9	1101	4	0	0	0	0	5	0
LbrM.33.0160	hypothetical protein, conserved	0.92	1.34	9	840	7	0	0	0	0	2	0
LbrM.33.0420	hypothetical protein, conserved	0.54	0.32	9	3162	7	0	0	0	0	2	0
LbrM.33.2300	hypothetical protein, unknown function	0.67	0.69	9	2550	8	0	0	0	0	1	0
LbrM.33.2310	hypothetical protein, conserved	1.27	1.14	9	3330	5	0	0	0	0	4	0
LbrM.33.2830	Unc104-like kinesin, putative	1	0.81	9	6210	7	0	0	0	0	2	0
LbrM.33.2940	hypothetical protein, conserved	0.44	0.27	9	3453	4	0	0	0	0	5	0
LbrM.33.3110	D-alanyl-glycyl endopeptidase-like protein,cysteine peptidase, Clan CA, family C51, putative	1.39	1.63	9	1005	7	0	0	0	0	2	0
LbrM.34.0660	hypothetical protein, conserved	0.63	0.43	9	12546	4	0	0	0	0	5	0
LbrM.34.2400	hypothetical protein, conserved	1.03	0.87	9	6894	5	0	0	0	0	4	0
LbrM.34.3100	hypothetical protein, conserved	0.81	0.85	9	2697	6	0	0	0	0	3	0
LbrM.34.3940	PRP8 protein homologue, putative,U5 snRNA-associated splicing factor	0.91	0.78	9	7278	3	0	0	0	0	6	0
LbrM.34.4330	hypothetical protein, conserved	0.84	0.73	9	3876	3	0	0	0	0	6	0
LbrM.34.4820	hypothetical protein, conserved	1.32	1.26	9	1047	2	0	0	0	0	7	0
LbrM.35.1280	endonuclease/exonuclease/phosphatase, putative	1.27	1.31	9	2772	6	0	0	0	0	3	0
LbrM.35.1330	GPI alpha-mannosyltransferase III (GPI10)	1.08	0.86	9	1869	4	0	0	0	0	5	0
LbrM.35.1980	exoribonuclease 2, putative	1.21	1.32	9	2700	4	0	0	0	0	5	0
LbrM.35.3950	hypothetical protein, conserved	1.08	0.87	9	1359	4	0	0	0	0	5	0
LbrM.35.4340	glycosyl hydrolase-like protein	0.93	0.75	9	4401	4	0	0	0	0	5	0
LbrM.35.4410	hypothetical protein, conserved	1.38	1.36	9	993	5	0	0	0	0	4	0
LbrM.35.4620	alternative oxidase, putative	0.98	1.04	9	1461	5	0	0	0	0	4	0
LbrM.35.4970	methionine synthase reductase, mitochondrial precursor-like protein	1.01	1.01	9	5715	4	0	0	0	0	5	0
LbrM.35.5550	hypothetical protein, conserved	0.89	0.79	9	3348	6	0	0	0	0	3	0
LbrM.35.6190	hypothetical protein, conserved	0.99	0.76	9	5961	5	0	0	0	0	4	0
LbrM.35.6310	l6202.3-like protein	1.18	0.78	9	2475	8	0	0	0	0	1	0
LbrM.35.6880	hypothetical protein, conserved	0.58	0.44	9	1773	4	0	0	0	0	5	0
LbrM.30.1540	hypothetical protein, conserved	1.25	1.55	8	477	5	0	0	1	0	2	0
LbrM.01.0540	long-chain-fatty-acid-CoA ligase, putative	0.78	0.57	8	2097	2	0	0	0	0	6	0
LbrM.03.0290	hypothetical protein	0.47	0.37	8	3003	3	0	0	0	0	5	0
LbrM.03.0460	hypothetical protein, conserved	0.99	0.78	8	4359	1	0	0	0	0	7	0
LbrM.03.0730	hypothetical protein, conserved	0.24	0.14	8	8613	5	0	0	0	0	3	0
LbrM.03.0760	hypothetical protein, conserved	0.44	0.31	8	6693	4	0	0	0	0	4	0
LbrM.04.0620	hypothetical protein, conserved	0.55	0.2	8	4836	1	0	0	0	0	7	0
LbrM.06.0310	hypothetical protein, conserved	1.62	1.2	8	3627	3	0	0	0	0	5	0
LbrM.06.0370	hypothetical protein, conserved	2.65	3.37	8	2733	2	0	0	0	0	6	0
LbrM.06.0760	RNA-binding protein-like protein	0.63	0.44	8	5502	5	0	0	0	0	3	0
LbrM.07.0350	hypothetical protein, conserved	1.39	0.88	8	2490	4	0	0	0	0	4	0
LbrM.07.0600	hypothetical protein, conserved	0.66	0.44	8	2463	2	0	0	0	0	6	0
LbrM.08.0080	ATP-dependent DEAD/H RNA helicase, putative	0.53	0.65	8	2607	2	0	0	0	0	6	0
LbrM.08.0150	DNA repair protein, putative	0.37	0.36	8	3786	4	0	0	0	0	4	0
LbrM.08.0400	hypothetical protein, conserved	0.32	0.3	8	2907	5	0	0	0	0	3	0
LbrM.08.0410	hypothetical protein, conserved	0.3	0.26	8	3495	7	0	0	0	0	1	0
LbrM.08.0460	hypothetical protein, conserved	0.31	0.35	8	3882	4	0	0	0	0	4	0
LbrM.08.0610	hypothetical protein, conserved	0.3	0.43	8	831	4	0	0	0	0	4	0
LbrM.08.0720	mitochondrial DNA polymerase beta-PAK, putative	0.31	0.3	8	4317	3	0	0	0	0	5	0
LbrM.09.0310	hypothetical protein, conserved	0.81	0.82	8	2352	3	0	0	0	0	5	0
LbrM.10.0090	dehydrogenase-like protein	1.3	1.08	8	1323	2	0	0	0	0	6	0
LbrM.10.0330	protein transport protein Sec23, putative	0.89	0.8	8	3114	4	0	0	0	0	4	0
LbrM.10.1000	hypothetical protein, conserved	0.38	0.16	8	4749	8	0	0	0	0	0	0
LbrM.10.1060	hypothetical protein, conserved	0.66	0.62	8	2391	2	0	0	0	0	6	0
LbrM.10.1150	hypothetical protein, conserved	0.79	0.57	8	765	5	0	0	0	0	3	0
LbrM.11.0070	hypothetical protein, conserved	0.8	0.66	8	3396	5	0	0	0	0	3	0
LbrM.11.0350	transcription modulator/accessory protein, putative	1.14	0.76	8	3219	4	0	0	0	0	4	0
LbrM.11.1140	hypothetical protein, conserved	0.73	0.77	8	1857	1	0	0	0	0	7	0
LbrM.12.0530	hypothetical protein, conserved	2.21	2.67	8	2916	5	0	0	0	0	3	0
LbrM.13.0730	hypothetical protein, conserved	0.52	0.31	8	4722	3	0	0	0	0	5	0
LbrM.13.1120	hypothetical protein, conserved	0.35	0.23	8	3510	3	0	0	0	0	5	0
LbrM.14.0720	beta-ketoacyl-CoA synthase,beta-ketoacyl-coenzyme A	1.44	1.29	8	894	2	0	0	0	0	6	0
LbrM.14.1080	hypothetical protein, conserved	1.39	1.8	8	777	3	0	1	0	0	4	0
LbrM.15.0180	hypothetical protein, conserved	1.24	0.81	8	2007	6	0	0	0	0	2	0
LbrM.15.0360	ecotin, putative (ISP3)	1.09	0.92	8	2187	5	0	0	0	0	3	0
LbrM.15.1220	hypothetical protein, conserved	0.36	0.21	8	5613	8	0	0	0	0	0	0
LbrM.16.0700	hypothetical protein, conserved	0.51	0.36	8	3081	4	0	0	0	0	4	0
LbrM.16.1070	hypothetical protein, conserved	0.75	0.72	8	2367	5	0	0	0	0	3	0
LbrM.16.1250	hypothetical protein, conserved	0.37	0.23	8	3828	4	0	0	0	0	4	0
LbrM.16.1580	hypothetical protein, conserved	1.34	1.43	8	3438	4	0	0	0	0	4	0
LbrM.16.1710	hypothetical protein, conserved	0.75	0.76	8	2076	5	0	0	0	0	3	0
LbrM.17.1130	hypothetical protein, conserved	0.82	0.8	8	1917	3	0	0	0	0	5	0
LbrM.17.1290	hypothetical protein, unknown function	0.48	0.42	8	2769	4	0	0	0	0	4	0
LbrM.18.0130	hypothetical protein, conserved	0.62	0.83	8	4470	6	0	0	0	0	2	0
LbrM.18.0180	hypothetical protein, conserved	0.89	1.19	8	2127	3	0	0	0	0	5	0
LbrM.18.0410	hypothetical protein, conserved	0.34	0.21	8	4071	7	0	0	0	0	1	0
LbrM.18.0750	hypothetical protein, conserved	0.52	0.55	8	2688	5	0	0	0	0	3	0
LbrM.18.1090	hypothetical protein, conserved	0.91	1.14	8	2472	5	0	0	0	0	3	0
LbrM.18.1710	hypothetical protein, unknown function	0.73	0.86	8	1815	6	0	0	0	0	2	0
LbrM.19.0150	hypothetical protein, conserved	0.76	1.14	8	2112	6	0	0	0	0	2	0
LbrM.19.1780	hypothetical protein, conserved	1.52	1.38	8	2619	1	0	0	0	0	7	0
LbrM.20.0250	hypothetical protein, conserved	0.38	0.25	8	3969	4	0	0	0	0	4	0
LbrM.20.0520	hypothetical protein, conserved	0.71	0.55	8	3774	3	0	0	0	0	5	0
LbrM.20.1560	hypothetical protein, conserved	1.48	1.51	8	3384	4	0	0	0	0	4	0
LbrM.20.1670	8-oxoguanine DNA glycosylase, putative	1.49	1.43	8	1710	6	0	0	0	0	2	0
LbrM.20.1680	hypothetical protein, conserved	0.95	0.85	8	4632	4	0	0	0	0	4	0
LbrM.20.1690	dual specificity protein phosphatase, putative	1.05	0.88	8	4149	1	0	0	0	0	7	0
LbrM.20.2780	hypothetical protein, conserved	1.09	0.97	8	3219	3	0	0	0	0	5	0
LbrM.20.3390	hypothetical protein, conserved	0.65	0.5	8	3924	3	0	0	0	0	5	0
LbrM.20.3600	adaptor gamma-1 chain, putative	1.29	1.2	8	2502	5	0	0	0	0	3	0
LbrM.20.3700	hypothetical protein, conserved	1.17	0.89	8	2070	3	0	0	0	0	5	0
LbrM.20.3840	hypothetical protein, conserved	0.77	0.63	8	1497	2	0	0	0	0	6	0
LbrM.20.4230	hypothetical protein, conserved	1.4	1.33	8	2727	3	0	0	0	0	5	0
LbrM.20.4320	amastin-like surface protein, putative	2.94	6.21	8	627	8	0	0	0	0	0	0
LbrM.20.5660	hypothetical protein, conserved	0.39	0.28	8	3528	4	0	0	0	0	4	0
LbrM.21.0060	hypothetical protein, conserved	1.12	1.41	8	696	6	0	0	0	0	2	0
LbrM.21.0120	hypothetical protein, conserved	1.54	1.77	8	1374	4	0	0	0	0	4	0
LbrM.21.0170	DNA topoisomerase 1A	1.22	1.15	8	2400	4	0	0	0	0	4	0
LbrM.21.1630	hypothetical protein, unknown function	0.65	0.5	8	2019	8	0	0	0	0	0	0
LbrM.21.1860	hypothetical protein, unknown function	3.97	4.41	8	1938	5	0	0	0	0	3	0
LbrM.22.0220	amino acid permease, putative (AAT22)	1.56	2	8	1455	4	0	0	0	0	4	0
LbrM.22.0860	kinesin, putative	0.69	0.47	8	4299	4	0	0	0	0	4	0
LbrM.22.1140	hypothetical protein, conserved	0.49	0.24	8	3198	5	0	0	0	0	3	0
LbrM.23.0010	hypothetical protein, conserved	1.03	1.07	8	1836	4	0	0	0	0	4	0
LbrM.24.0720	hypothetical protein, conserved	0.99	1.24	8	1314	4	0	0	0	0	4	0
LbrM.24.0860	mitochondrial RNA binding protein 1,mitochondrial edited mRNA stability factor 1,Mitochondrial poly(A) polymerase 1	1.16	0.88	8	2436	5	0	0	0	0	3	0
LbrM.24.1420	hypothetical protein, conserved	0.92	0.67	8	1599	3	0	0	0	0	5	0
LbrM.24.1470	hypothetical predicted transmembrane protein	0.94	0.58	8	2862	4	0	0	0	0	4	0
LbrM.24.1520	hypothetical protein, conserved	2.06	2.31	8	2685	4	0	0	0	0	4	0
LbrM.24.1790	protein kinase, putative,calcium/calmodulin-dependent protein kinase, putative	0.89	0.61	8	4290	1	0	0	0	0	7	0
LbrM.25.0420	hypothetical protein, conserved	0.81	0.63	8	3228	6	0	0	0	0	2	0
LbrM.25.1210	hypothetical protein, conserved	0.62	0.33	8	5634	7	0	0	0	0	1	0
LbrM.26.0730	hypothetical protein, conserved	0.64	0.62	8	3417	5	0	0	0	0	3	0
LbrM.26.1760	hypothetical protein, conserved	1.38	1.4	8	2610	7	0	0	0	0	1	0
LbrM.26.2280	hypothetical protein, conserved	0.78	0.58	8	2553	6	0	0	0	0	2	0
LbrM.26.2530	hypothetical protein, conserved	1.12	1.13	8	2100	4	0	0	0	0	4	0
LbrM.26.2600	p-glycoprotein-like protein,ABC transporter-like protein,multidrug resistance protein-like protein	1.54	1.95	8	3807	2	0	0	0	0	6	0
LbrM.27.1460	hypothetical protein, conserved	1.16	0.97	8	1785	2	0	0	0	0	6	0
LbrM.27.1980	hypothetical protein, conserved	0.75	0.54	8	4305	3	0	0	0	0	5	0
LbrM.27.2120	hypothetical protein, conserved	1.04	0.61	8	1317	2	0	0	0	0	6	0
LbrM.28.1070	hypothetical protein, conserved	1.14	0.94	8	3132	3	0	0	0	0	5	0
LbrM.28.2000	DNA repair protein-like protein	0.85	0.56	8	3867	4	0	0	0	0	4	0
LbrM.28.2050	hypothetical protein, conserved	0.83	0.82	8	3771	3	0	0	0	0	5	0
LbrM.28.3030	heat shock protein 70, putative	0.87	0.93	8	1986	2	0	0	0	0	6	0
LbrM.29.0110	hypothetical protein, conserved	1.3	1.68	8	1605	2	0	0	0	0	6	0
LbrM.29.0490	hypothetical protein, conserved	0.36	0.17	8	2646	4	0	0	0	0	4	0
LbrM.29.0660	phosphate transporter, putative	1.18	1.01	8	2142	3	0	0	0	0	5	0
LbrM.29.1360	lipase domain protein, putative	0.89	0.78	8	5601	5	0	0	0	0	3	0
LbrM.29.1700	hypothetical protein, unknown function	0.65	0.36	8	2127	6	0	0	0	0	2	0
LbrM.29.2000	UDP-GlcNAc:PI a1-6 GlcNAc-transferase, putative	0.88	0.87	8	2643	2	0	0	0	0	6	0
LbrM.29.2180	GTP-binding protein, putative	1.29	1.32	8	2079	6	0	0	0	0	2	0
LbrM.30.0300	hypothetical protein, unknown function	0.61	0.35	8	4734	4	0	0	0	0	4	0
LbrM.30.0360	hypothetical protein, conserved	0.81	0.64	8	4143	3	0	0	0	0	5	0
LbrM.30.1280	hypothetical protein, conserved	0.63	0.47	8	5349	5	0	0	0	0	3	0
LbrM.30.1590	hypothetical protein, conserved	1.45	1.37	8	1128	4	0	0	0	0	4	0
LbrM.30.1660	hypothetical protein, conserved	0.85	0.66	8	1599	6	0	0	0	0	2	0
LbrM.30.1820	hypothetical protein, conserved	0.86	0.76	8	2922	6	0	0	0	0	2	0
LbrM.30.1880	hypothetical protein, unknown function	0.76	0.5	8	3516	4	0	0	0	0	4	0
LbrM.30.2120	RING finger protein, putative	1.81	1.57	8	1557	6	0	0	0	0	2	0
LbrM.30.2380	hypothetical protein, conserved	0.66	0.47	8	3675	3	0	0	0	0	5	0
LbrM.30.3480	DNA ligase I, putative	0.93	1	8	2331	2	0	0	0	0	6	0
LbrM.31.0340	hypothetical protein, conserved	1.16	1.41	8	2580	2	0	0	0	0	6	0
LbrM.31.0400	mitotic centromere-associated kinesin (MCAK), putative	0.97	0.84	8	2646	4	0	0	0	0	4	0
LbrM.31.0680	hypothetical protein, conserved	1.29	1.16	8	2118	5	0	0	0	0	3	0
LbrM.31.0870	ATP-dependent zinc metallopeptidase, putative,metallo-peptidase, Clan MA(E), Family M41	0.85	0.76	8	3093	2	0	0	0	0	6	0
LbrM.31.0940	hypothetical protein, unknown function	1.53	1.82	8	894	3	0	0	0	0	5	0
LbrM.31.1020	ras-like small GTPases, putative	1.4	1.55	8	1830	3	0	0	0	0	5	0
LbrM.31.1060	hypothetical protein, conserved	1.06	0.86	8	5115	5	0	0	0	0	3	0
LbrM.31.1210	hypothetical protein, conserved	0.99	0.62	8	2262	2	0	0	0	0	6	0
LbrM.31.1470	hypothetical protein, conserved	0.82	0.66	8	4089	6	0	0	0	0	2	0
LbrM.31.2310	hypothetical protein, unknown function	1.49	1.56	8	1521	3	0	0	0	0	5	0
LbrM.31.2320	hypothetical protein, conserved	1.76	2.06	8	1047	4	0	1	0	0	3	0
LbrM.31.2420	hypothetical protein, unknown function	1.3	1.26	8	2757	6	0	0	0	0	2	0
LbrM.31.2590	helicase-like protein	1.79	1.73	8	1089	7	0	0	0	0	1	0
LbrM.31.2670	hypothetical protein, unknown function	1.1	0.87	8	2493	4	0	0	0	0	4	0
LbrM.31.2890	hypothetical protein, unknown function	0.88	0.73	8	2349	3	0	0	0	0	5	0
LbrM.31.3020	hypothetical protein, unknown function	1.04	1.34	8	2019	4	0	0	0	0	4	0
LbrM.31.3330	serine/threonine-protein kinase, putative,protein kinase, putative	1.03	1.07	8	1326	0	0	0	0	0	8	0
LbrM.32.1120	protein kinase, putative	1.24	1.15	8	2487	4	0	0	0	0	4	0
LbrM.32.1200	exportin 1, putative	1.48	1.61	8	3114	0	0	0	0	0	8	0
LbrM.32.1340	hypothetical protein, conserved	0.86	0.8	8	1683	4	0	0	0	0	4	0
LbrM.32.1690	hypothetical protein, conserved	1.15	0.87	8	1860	5	0	0	0	0	3	0
LbrM.32.1770	hypothetical protein, conserved	1.21	1.12	8	2001	3	0	0	0	0	5	0
LbrM.32.1790	hypothetical protein, conserved	1.05	0.81	8	2307	2	0	0	0	0	6	0
LbrM.32.2460	methionyl-tRNA formyltransferase, putative	1.03	0.87	8	2919	4	0	0	0	0	4	0
LbrM.32.2500	membrane associated protein-like protein	0.37	0.51	8	4416	3	0	0	0	0	5	0
LbrM.32.2890	hypothetical protein, conserved	0.71	0.47	8	6114	2	0	0	0	0	6	0
LbrM.32.3490	hypothetical protein, conserved	0.7	0.48	8	3951	6	0	0	0	0	2	0
LbrM.32.3680	hypothetical protein, conserved	0.84	0.62	8	2826	6	0	0	0	0	2	0
LbrM.33.0070	hypothetical protein, conserved	0.97	1.19	8	2067	3	0	0	0	0	5	0
LbrM.33.0530	hypothetical protein, conserved	0.54	0.47	8	4356	5	0	0	0	0	3	0
LbrM.33.1200	calcium-transporting ATPase, putative	0.8	0.75	8	3585	3	0	0	0	0	5	0
LbrM.33.2350	protein kinase, putative	0.96	0.98	8	3051	3	0	0	0	0	5	0
LbrM.33.2570	hypothetical protein, conserved	0.99	0.85	8	3111	4	0	0	0	0	4	0
LbrM.33.2670	heat shock protein, putative	1.26	1.34	8	1905	3	0	0	0	0	5	0
LbrM.33.2930	hypothetical protein, conserved	0.65	0.53	8	2373	6	0	0	0	0	2	0
LbrM.33.3180	hypothetical protein	0.78	0.69	8	789	5	0	0	0	0	3	0
LbrM.33.3220	hypothetical protein, conserved	0.66	0.56	8	4104	1	0	0	0	0	7	0
LbrM.33.3290	hypothetical protein, conserved	0.34	0.24	8	3312	5	0	0	0	0	3	0
LbrM.34.0570	hypothetical protein, conserved	0.33	0.17	8	6354	4	0	0	0	0	4	0
LbrM.34.0610	hypothetical protein, conserved	0.54	0.39	8	7479	5	0	0	0	0	3	0
LbrM.34.0640	beta-fructofuranosidase-like protein	0.88	0.87	8	3273	4	0	0	0	0	4	0
LbrM.34.1980	hypothetical protein, conserved	0.96	0.83	8	2121	3	0	0	0	0	5	0
LbrM.34.2620	hypothetical protein	1.12	1.06	8	2229	5	0	0	0	0	3	0
LbrM.34.2750	aminotransferase, putative	1.13	1.12	8	1371	1	0	0	0	0	7	0
LbrM.34.2850	hypothetical protein, conserved	0.83	0.64	8	3732	3	0	0	0	0	5	0
LbrM.34.2880	hypothetical protein, conserved	0.84	0.91	8	1143	2	0	0	0	0	6	0
LbrM.34.2910	hypothetical protein, conserved	0.96	0.88	8	1383	5	0	0	0	0	3	0
LbrM.34.2970	ubiquitin-activating enzyme e1, putative	1	1.05	8	3465	4	0	0	0	0	4	0
LbrM.34.3530	hypothetical protein, conserved	3.55	2.49	8	3573	4	0	0	0	0	4	0
LbrM.34.4210	hypothetical protein, conserved	0.95	0.85	8	3030	2	0	0	0	0	6	0
LbrM.34.4530	hypothetical protein, conserved	0.61	0.47	8	4440	2	0	0	0	0	6	0
LbrM.35.0170	DNA damage repair protein, putative	1.07	1.06	8	1875	6	0	0	0	0	2	0
LbrM.35.0910	hypothetical protein, unknown function	0.55	0.37	8	1680	5	0	0	0	0	3	0
LbrM.35.1030	mitogen-activated protein kinase-like protein	1.16	1.22	8	4656	4	0	0	0	0	4	0
LbrM.35.1080	hypothetical protein, unknown function	1.13	1.18	8	2148	5	0	0	0	0	3	0
LbrM.35.1690	hypothetical protein, conserved	0.62	0.49	8	2550	5	0	0	0	0	3	0
LbrM.35.1730	hypothetical protein, conserved	0.69	0.47	8	3633	2	0	0	0	0	6	0
LbrM.35.2010	ras-like small GTPases, putative	0.93	1.14	8	2685	7	0	0	0	0	1	0
LbrM.35.2360	hypothetical protein, conserved	0.72	0.64	8	4410	5	0	0	0	0	3	0
LbrM.35.3060	hypothetical protein, conserved	1.15	1.01	8	3435	1	0	0	0	0	7	0
LbrM.35.4350	hypothetical protein, conserved	0.97	0.68	8	3078	4	0	0	0	0	4	0
LbrM.35.4790	related to elongation factor-2 kinase efk-1b isoform-like protein	1.25	0.98	8	3405	5	0	0	0	0	3	0
LbrM.35.4990	hypothetical protein, conserved	1.37	1.22	8	4197	2	0	0	0	0	6	0
LbrM.35.6680	Poly(A)-specific ribonuclease PARN, putative	0.87	1	8	1533	6	0	0	0	0	2	0
LbrM.02.0250	phosphoglycan beta 1,3 galactosyltransferase (SCGR1)	0.43	0.5	7	2487	3	0	0	0	0	4	0
LbrM.02.0370	hypothetical protein, conserved	0.63	0.78	7	2916	4	0	0	0	0	3	0
LbrM.02.0380	hypothetical protein, conserved	0.4	0.47	7	3642	2	0	0	0	0	5	0
LbrM.02.0480	glycerate kinase, putative	0.28	0.37	7	2853	5	0	0	0	0	2	0
LbrM.03.0280	hypothetical protein	0.41	0.38	7	4322	4	0	0	0	0	3	0
LbrM.03.0300	hypothetical protein	0.45	0.27	7	5664	5	0	0	0	0	2	0
LbrM.03.0820	inorganic pyrophosphatase, putative	1.26	1.25	7	969	5	0	0	0	0	2	0
LbrM.04.0480	serine/threonine protein kinase-like protein	0.65	0.35	7	4014	4	0	0	0	0	3	0
LbrM.05.0490	monocarboxylate transporter-like protein	1.25	1.19	7	1629	1	0	0	0	0	6	0
LbrM.06.0520	hypothetical protein, unknown function	0.59	0.54	7	2283	5	0	0	0	0	2	0
LbrM.06.0650	lanosterol synthase, putative	0.59	0.35	7	3015	3	0	0	0	0	4	0
LbrM.06.0830	dihydrofolate reductase-thymidylate synthase	1.18	1.11	7	1566	1	0	0	0	0	6	0
LbrM.06.0840	arginine N-methyltransferase, type III, putative (PRMT7)	1.54	1.26	7	1281	3	0	0	0	0	4	0
LbrM.06.0860	hypothetical protein, conserved	0.61	0.37	7	2250	4	0	0	0	0	3	0
LbrM.06.0950	hypothetical protein, conserved	0.49	0.33	7	4965	2	0	0	0	0	5	0
LbrM.07.0090	cobalamin-dependent methionine synthase, putative	1.75	1.76	7	3750	2	0	0	0	0	5	0
LbrM.07.0630	hypothetical protein, conserved	0.48	0.28	7	1410	3	0	0	0	0	4	0
LbrM.07.0650	hypothetical protein, conserved	0.83	0.53	7	4536	4	0	0	0	0	3	0
LbrM.07.0760	protein kinase, putative	0.52	0.35	7	5661	2	0	0	0	0	5	0
LbrM.07.1020	hypothetical protein, conserved	0.93	0.74	7	2646	4	0	0	0	0	3	0
LbrM.08.0440	hypothetical protein, conserved	0.28	0.25	7	5850	5	0	0	0	0	2	0
LbrM.09.0340	hypothetical protein, conserved	0.74	0.67	7	2577	5	0	0	0	0	2	0
LbrM.09.0570	hypothetical protein, conserved	0.84	0.49	7	1737	4	0	0	0	0	3	0
LbrM.09.0870	hypothetical protein, conserved	0.76	0.6	7	3858	4	0	0	0	0	3	0
LbrM.09.0880	kinetoplast-associated protein-like protein	1	0.62	7	4176	4	0	0	0	0	3	0
LbrM.09.1390	hypothetical protein, conserved	1.98	2.11	7	1698	4	0	0	0	0	3	0
LbrM.09.1450	hypothetical protein, conserved	1.43	1.54	7	1986	2	0	0	0	0	5	0
LbrM.10.0040	hypothetical protein, conserved	1.84	2.35	7	2376	2	0	0	0	0	5	0
LbrM.10.0740	hypothetical protein, conserved	2.46	3.23	7	1788	1	0	0	0	0	6	0
LbrM.10.0800	hypothetical protein, unknown function	0.66	0.32	7	5403	7	0	0	0	0	0	0
LbrM.10.1400	hypothetical protein, conserved	1.65	2.45	7	957	4	0	0	0	0	3	0
LbrM.10.1430	hypothetical protein, conserved	2.34	3.34	7	951	3	0	0	0	0	4	0
LbrM.11.0240	hypothetical protein, conserved	0.74	0.45	7	4026	2	0	0	0	0	5	0
LbrM.11.0790	adaptin-related protein-like protein	0.8	0.45	7	3003	2	0	0	0	0	5	0
LbrM.11.1110	hypothetical protein, conserved	0.72	0.87	7	603	3	0	0	0	0	4	0
LbrM.12.0310	hypothetical protein, unknown function	0.7	0.47	7	4413	3	0	0	0	0	4	0
LbrM.12.0590	hypothetical protein, conserved	0.85	0.66	7	5469	1	0	0	0	0	6	0
LbrM.13.0860	subtilisin-like serine peptidase,serine peptidase, clan SB, family S8-like protein	0.65	0.41	7	5358	5	0	0	0	0	2	0
LbrM.14.0570	hypothetical protein, conserved	0.97	0.61	7	3930	3	0	0	0	0	4	0
LbrM.14.0650	beta-ketoacyl-CoA synthase,beta-ketoacyl-coenzyme A	1.69	1.7	7	855	4	0	0	0	0	3	0
LbrM.14.0670	beta-ketoacyl-CoA synthase,beta-ketoacyl-coenzyme A	1.87	2.55	7	900	6	0	0	0	0	1	0
LbrM.14.0880	glutathione synthetase, putative	1.13	0.91	7	1899	2	0	0	0	0	5	0
LbrM.14.1400	hypothetical protein, unknown function	1.32	0.84	7	1710	6	0	0	0	0	1	0
LbrM.14.1620	hypothetical protein, conserved	0.84	0.61	7	5256	3	0	0	0	0	4	0
LbrM.15.0760	hypothetical protein, unknown function	0.63	0.35	7	6264	5	0	0	0	0	2	0
LbrM.15.0980	hypothetical protein, conserved	0.6	0.4	7	3687	2	0	0	0	0	5	0
LbrM.15.1170	hypothetical protein, unknown function	0.46	0.27	7	1689	3	0	0	0	0	4	0
LbrM.15.1270	hypothetical protein, conserved	0.82	0.65	7	4467	3	0	0	0	0	4	0
LbrM.16.0200	hypothetical protein, conserved	0.4	0.26	7	1074	3	0	0	0	0	4	0
LbrM.16.0580	hypothetical protein, conserved	1.28	1.07	7	2235	7	0	0	0	0	0	0
LbrM.16.0600	carbamoyl-phosphate synthase, putative	1.19	0.82	7	5604	1	0	0	0	0	6	0
LbrM.16.0610	hypothetical protein, unknown function	0.64	0.44	7	3405	4	0	0	0	0	3	0
LbrM.16.0880	protein kinase, putative	1.56	1.39	7	2061	5	0	0	0	0	2	0
LbrM.16.1130	hypothetical protein, conserved	0.38	0.2	7	2739	1	0	0	0	0	6	0
LbrM.16.1140	hypothetical protein, conserved	0.73	0.85	7	1866	3	0	0	0	0	4	0
LbrM.17.0100	receptor-type adenylate cyclase, putative	1.95	2.07	7	3243	2	0	0	0	0	5	0
LbrM.17.0290	hypothetical protein, conserved	0.55	0.47	7	4107	2	0	0	0	0	5	0
LbrM.17.0420	hypothetical protein, conserved	0.55	0.27	7	5307	3	0	0	0	0	4	0
LbrM.17.0520	hypothetical protein, conserved	0.74	0.43	7	2808	3	0	0	0	0	4	0
LbrM.17.0560	hypothetical protein, conserved	0.67	0.31	7	3606	4	0	0	0	0	3	0
LbrM.17.0750	hypothetical protein, conserved	0.94	0.63	7	1575	2	0	0	0	0	5	0
LbrM.17.0830	hypothetical protein, conserved	1.01	0.7	7	1668	6	0	0	0	0	1	0
LbrM.18.0150	hypothetical protein, conserved	0.88	1.17	7	1926	5	0	0	0	0	2	0
LbrM.18.0220	UDP-galactopyranose mutase (GLF)	0.66	0.63	7	1479	2	0	0	0	0	5	0
LbrM.18.0420	UDP-galactose transporter (LPG5B)	0.96	0.86	7	1680	4	0	0	0	0	3	0
LbrM.18.0600	hypothetical protein, conserved	0.92	1.23	7	1437	2	0	0	0	0	5	0
LbrM.18.0730	hypothetical protein, conserved	0.41	0.3	7	3846	4	0	0	0	0	3	0
LbrM.18.0940	cyclosporin 16, putative,hypothetical protein, conserved (CYP16)	0.33	0.16	7	3165	6	0	0	0	0	1	0
LbrM.18.1550	P-type H -ATPase, putative	0.4	0.29	7	2784	5	0	0	0	0	2	0
LbrM.19.0680	protein kinase, putative	0.84	0.59	7	5604	3	0	0	0	0	4	0
LbrM.19.0970	hypothetical protein, conserved	0.37	0.19	7	5601	5	0	0	0	0	2	0
LbrM.19.1000	kinesin, putative	0.81	0.57	7	3294	2	0	0	0	0	5	0
LbrM.20.0350	hypothetical protein, unknown function	0.46	0.27	7	1683	2	0	0	0	0	5	0
LbrM.20.0430	hypothetical protein, unknown function	0.19	0.17	7	7209	3	0	0	0	0	4	0
LbrM.20.1020	hypothetical protein, conserved	0.93	0.84	7	2103	4	0	0	0	0	3	0
LbrM.20.1300	hypothetical protein, conserved	1.02	0.87	7	5610	2	0	0	0	0	5	0
LbrM.20.1390	hypothetical protein, conserved	0.69	0.46	7	8079	1	0	0	0	0	6	0
LbrM.20.1740	hypothetical protein, conserved	1.19	1.09	7	3537	5	0	0	0	0	2	0
LbrM.20.2290	hypothetical protein, unknown function	0.69	0.47	7	849	6	0	0	0	0	1	0
LbrM.20.2320	hypothetical protein, conserved	1.29	1.16	7	1047	5	0	0	0	0	2	0
LbrM.20.2820	hypothetical protein, conserved	1.4	1.64	7	1866	5	0	0	0	0	2	0
LbrM.20.2940	ATPase-like protein	0.62	0.5	7	1599	5	0	0	0	0	2	0
LbrM.20.3280	hypothetical protein, conserved	0.72	0.5	7	4131	4	0	0	0	0	3	0
LbrM.20.3550	target of rapamycin kinase (TOR) kinase 3, putative (TOR3)	1.14	1.01	7	7875	2	0	0	0	0	5	0
LbrM.20.3630	hypothetical protein, conserved	1.14	1.09	7	1518	2	0	0	0	0	5	0
LbrM.20.4610	hypothetical protein, conserved	0.9	0.9	7	3639	3	0	0	0	0	4	0
LbrM.20.4870	kinesin heavy chain, putative	0.78	0.56	7	3180	3	0	0	0	0	4	0
LbrM.20.5190	hypothetical protein, unknown function	0.52	0.33	7	4104	5	0	0	0	0	2	0
LbrM.20.5400	calpain-like cysteine peptidase, putative,cysteine peptidase, Clan CA, family C2, putative	1.08	1.26	7	2064	2	0	0	0	0	5	0
LbrM.21.0100	hypothetical protein, conserved	1.66	1.81	7	1275	4	0	0	0	0	3	0
LbrM.21.0930	hypothetical protein, conserved	0.77	0.46	7	9546	3	0	0	0	0	4	0
LbrM.21.1050	hypothetical protein	0.65	0.47	7	2739	5	0	0	0	0	2	0
LbrM.21.1210	hypothetical protein, conserved	0.73	0.47	7	5424	3	0	0	0	0	4	0
LbrM.21.1260	hypothetical protein, conserved	0.43	0.34	7	2514	7	0	0	0	0	0	0
LbrM.21.1270	kinesin, putative	0.79	0.55	7	6423	1	0	0	0	0	6	0
LbrM.21.1590	hypothetical protein, conserved	0.5	0.24	7	4761	1	0	0	0	0	6	0
LbrM.21.1610	hypothetical protein, unknown function	0.9	0.82	7	3150	5	0	0	0	0	2	0
LbrM.22.0210	hypothetical protein, unknown function	1.32	1.27	7	2712	2	0	0	0	0	5	0
LbrM.22.0300	carnitine palmitoyltransferase-like protein	1.41	1.05	7	2031	5	0	0	0	0	2	0
LbrM.22.0970	hypothetical protein, conserved	0.45	0.4	7	2445	3	0	0	0	0	4	0
LbrM.23.0700	ubiquitin-activating enzyme e1, putative	1.27	0.88	7	3138	2	0	0	0	0	5	0
LbrM.23.1090	hypothetical protein, conserved	0.7	0.59	7	3303	5	0	0	0	0	2	0
LbrM.23.1850	hypothetical protein, conserved	0.24	0.12	7	6048	5	0	0	0	0	2	0
LbrM.24.0270	protein phosphotase, putative	0.64	0.38	7	4224	5	0	0	0	0	2	0
LbrM.24.0780	malic enzyme	1.19	1.09	7	1716	2	0	0	0	0	5	0
LbrM.24.0940	hypothetical protein, conserved	0.8	0.49	7	2835	4	0	0	0	0	3	0
LbrM.24.1010	hypothetical protein, conserved	1.07	0.86	7	1455	4	0	0	0	1	2	0
LbrM.24.1030	hypothetical protein, unknown function	0.83	0.67	7	3270	4	0	0	0	0	3	0
LbrM.24.1060	helicase-like protein , putative	1.12	0.83	7	4197	4	0	0	0	0	3	0
LbrM.24.1450	kinesin, putative	0.7	0.43	7	9864	3	0	0	0	0	4	0
LbrM.24.1540	translation initiation factor IF-2, putative	2.71	2.65	7	2679	3	0	0	0	0	4	0
LbrM.24.2090	PI3-kinase, putative	0.7	0.51	7	3270	5	0	0	0	0	2	0
LbrM.25.0030	hypothetical protein, unknown function	0.71	0.58	7	1755	1	0	0	0	0	6	0
LbrM.25.0200	hypothetical protein, conserved	1.04	1.14	7	4131	2	0	0	0	0	5	0
LbrM.25.0280	hypothetical protein, conserved	1.39	1.25	7	2007	4	0	0	0	0	3	0
LbrM.25.0520	hypothetical protein, conserved	0.86	0.64	7	2505	3	0	0	0	0	4	0
LbrM.25.1020	hypothetical protein, unlikely	0.87	0.6	7	3993	5	0	0	0	0	2	0
LbrM.25.1050	hypothetical protein, conserved	0.84	0.47	7	7743	2	0	0	0	0	5	0
LbrM.25.1170	modification methylase-like protein	1.03	0.71	7	2532	2	0	0	0	0	5	0
LbrM.25.1740	hypothetical protein, conserved	1.26	1.23	7	906	6	0	0	0	0	1	0
LbrM.26.0280	hypothetical protein, conserved	0.55	0.3	7	3318	3	0	0	0	0	4	0
LbrM.26.0850	hypothetical protein, conserved	0.64	0.46	7	2820	2	0	0	0	0	5	0
LbrM.26.0950	hypothetical protein, conserved	0.94	0.72	7	2517	2	0	0	0	0	5	0
LbrM.26.1170	hypothetical protein, conserved	0.69	0.5	7	2511	6	0	0	0	0	1	0
LbrM.26.1180	hypothetical protein, conserved	0.98	0.82	7	2874	5	0	0	0	0	2	0
LbrM.26.1300	hypothetical protein, conserved	0.48	0.23	7	3288	3	0	0	0	0	4	0
LbrM.26.1310	hypothetical protein, conserved	0.58	0.3	7	1773	5	0	0	0	0	2	0
LbrM.26.1490	farnesyltransferase beta subunit	1.13	0.95	7	2187	3	0	0	0	0	4	0
LbrM.26.1530	hypothetical protein, unknown function	0.83	0.55	7	4440	4	0	0	0	0	3	0
LbrM.26.1800	hypothetical protein, conserved	0.7	0.56	7	8673	6	0	0	0	0	1	0
LbrM.26.2020	serine/threonine protein phosphatase-like protein	1.05	0.87	7	3060	4	0	0	0	0	3	0
LbrM.26.2250	hypothetical protein, conserved	0.67	0.53	7	2208	3	0	0	0	0	4	0
LbrM.26.2370	protein kinase, putative	0.46	0.25	7	3846	5	0	0	0	0	2	0
LbrM.26.2520	hypothetical protein, conserved	1.52	2.55	7	2466	5	0	0	0	0	2	0
LbrM.27.0290	hypothetical protein, conserved	1.31	1.43	7	3339	5	0	0	0	0	2	0
LbrM.27.0680	hypothetical protein, conserved	0.98	1.01	7	1635	2	0	0	0	0	5	0
LbrM.27.0710	hypothetical protein, conserved	0.44	0.28	7	2940	1	0	0	0	0	6	0
LbrM.27.0930	hypothetical protein, conserved	0.7	0.52	7	3120	3	0	0	0	0	4	0
LbrM.27.0990	hypothetical protein, conserved	0.87	0.7	7	3246	1	0	0	0	0	6	0
LbrM.27.1050	ABC transporter, putative	0.84	0.85	7	5640	4	0	0	0	0	3	0
LbrM.27.1670	hypothetical protein, conserved	0.66	0.51	7	2235	1	0	0	0	0	6	0
LbrM.27.1780	hypothetical protein, conserved	1.19	0.96	7	3852	4	0	0	0	0	3	0
LbrM.27.2000	hypothetical protein, unknown function	0.88	0.62	7	2763	5	0	0	0	0	2	0
LbrM.27.2290	hypothetical protein, unknown function	0.91	0.66	7	3372	4	0	0	0	0	3	0
LbrM.27.2300	hypothetical protein, conserved	0.94	1.29	7	1014	2	0	0	0	0	5	0
LbrM.27.2320	hypothetical protein, unknown function	0.91	0.53	7	2592	5	0	0	0	0	2	0
LbrM.27.2610	heat shock protein DNAJ, putative	0.55	0.33	7	1191	3	0	0	0	0	4	0
LbrM.28.1110	hypothetical protein, unknown function	1.04	0.8	7	2703	5	0	0	0	0	2	0
LbrM.28.1360	hypothetical protein, conserved	0.99	0.84	7	3354	3	0	0	0	0	4	0
LbrM.28.1610	hypothetical protein, conserved	0.39	0.23	7	2100	3	0	0	0	0	4	0
LbrM.28.1770	helicase-like protein	0.58	0.3	7	3339	4	0	0	0	0	3	0
LbrM.28.1820	hypothetical protein, conserved	0.72	0.46	7	4026	4	0	0	0	0	3	0
LbrM.28.2820	hypothetical protein, conserved	0.35	0.21	7	5370	6	0	0	0	0	1	0
LbrM.29.0290	hypothetical protein, conserved	0.68	0.51	7	3963	5	0	0	0	0	2	0
LbrM.29.0310	protein kinase-like protein	0.73	0.63	7	4308	3	0	0	0	0	4	0
LbrM.29.0400	hypothetical protein, conserved	1.05	1.08	7	2127	3	0	0	0	0	4	0
LbrM.29.0590	hypothetical protein, conserved	0.92	0.68	7	1443	4	0	0	0	0	3	0
LbrM.29.0690	RNA-binding protein, putative	0.59	0.34	7	2220	2	0	0	0	0	5	0
LbrM.29.0820	hypothetical protein, conserved	0.43	0.21	7	1959	4	0	0	0	0	3	0
LbrM.29.1070	hypothetical protein, conserved	0.7	0.67	7	2988	3	0	0	0	0	4	0
LbrM.29.1100	hypothetical protein, conserved	1.01	1.03	7	2175	3	0	0	0	0	4	0
LbrM.29.1120	hypothetical protein, conserved	0.54	0.32	7	5718	3	0	0	0	0	4	0
LbrM.29.1350	ATP-dependent Clp protease subunit, heat shock protein 104 (HSP104), putative,atp-dependent chaperone	0.97	0.73	7	2604	3	0	0	0	0	4	0
LbrM.29.1550	hypothetical protein, conserved	0.77	0.54	7	4134	5	0	0	0	0	2	0
LbrM.29.1570	hypothetical protein, conserved	1.32	1.73	7	1122	3	0	0	0	0	4	0
LbrM.29.1850	hypothetical protein, conserved	0.76	0.47	7	3153	3	0	0	0	0	4	0
LbrM.29.1890	hypothetical protein, unknown function	0.92	1	7	825	3	0	0	0	0	4	0
LbrM.29.2020	hypothetical protein, conserved	1.15	1.08	7	2229	3	0	0	0	0	4	0
LbrM.29.2110	hypothetical protein, conserved	1.64	2.2	7	1449	4	0	0	0	0	3	0
LbrM.29.2150	hypothetical protein, conserved	0.8	0.49	7	1836	4	0	0	0	0	3	0
LbrM.29.2220	aminopeptidase, putative,metallo-peptidase, Clan MA(E), Family M1	1.01	0.86	7	2607	1	0	0	0	0	6	0
LbrM.29.2390	hypothetical protein, conserved	0.8	0.62	7	2094	5	0	0	0	0	2	0
LbrM.29.2490	hypothetical protein, conserved	0.65	0.63	7	1218	2	0	0	0	0	5	0
LbrM.29.2550	hypothetical protein, conserved	0.58	0.62	7	2010	3	0	0	0	0	4	0
LbrM.29.2600	hypothetical protein, conserved	0.74	0.77	7	3717	5	0	0	0	0	2	0
LbrM.29.2740	3',5'-cyclic nucleotide phosphodiesterase, putative	0.75	0.64	7	3246	4	0	0	0	0	3	0
LbrM.29.2870	ribonuclease inhibitor-like protein	1.36	1.53	7	2208	3	0	0	0	0	4	0
LbrM.30.0230	hypothetical protein, conserved	0.88	1.02	7	1299	4	0	0	0	0	3	0
LbrM.30.0260	ubiquitin hydrolase, putative,cysteine peptidase, Clan CA, family C19, putative	0.86	0.7	7	3387	2	0	0	0	0	5	0
LbrM.30.0970	hypothetical protein, conserved	0.97	0.73	7	2805	2	0	0	0	0	5	0
LbrM.30.1120	protein kinase, putative	0.64	0.47	7	1818	5	0	0	0	0	2	0
LbrM.30.1240	importin alpha, putative	0.8	0.67	7	1620	1	0	0	0	0	6	0
LbrM.30.1270	hypothetical protein, conserved	0.95	0.56	7	2703	3	0	0	0	0	4	0
LbrM.30.1340	hypothetical protein, unknown function	0.65	0.45	7	2841	1	0	0	0	0	6	0
LbrM.30.1350	hypothetical protein, conserved	1.2	1.15	7	2175	2	0	0	0	0	5	0
LbrM.30.1680	hypothetical protein, conserved	0.63	0.42	7	2091	3	0	0	0	0	4	0
LbrM.30.1740	hypothetical protein, conserved	0.78	0.62	7	2580	4	0	0	0	0	3	0
LbrM.30.2080	protein kinase, putative	1.07	0.81	7	2949	1	0	0	0	0	6	0
LbrM.30.2210	phospholipid-translocating P-type ATPase (flippase), putative	1.11	1.05	7	3735	1	0	0	0	0	6	0
LbrM.30.3060	hypothetical protein, conserved	0.91	0.51	7	1149	2	0	0	0	0	5	0
LbrM.30.3330	hypothetical protein, conserved	0.65	0.7	7	3114	1	0	0	0	0	6	0
LbrM.31.0180	hypothetical protein, conserved	0.42	0.41	7	3519	5	0	0	0	0	2	0
LbrM.31.0350	hypothetical protein, conserved	1.07	1.19	7	1788	4	0	0	0	0	3	0
LbrM.31.0470	amino acid transporter aATP11, putative (AAT1.4)	1.39	1.8	7	1536	1	0	0	0	0	6	0
LbrM.31.0490	hypothetical protein, conserved	0.55	0.33	7	2037	5	0	0	0	0	2	0
LbrM.31.0560	adenosine deaminase-like protein	0.12	0.07	7	1797	2	0	0	0	0	5	0
LbrM.31.0740	amino acid transporter aATP11, putative (AAT25.2)	1.47	1.73	7	1542	1	0	0	0	0	6	0
LbrM.31.0810	mitochondrial RNA binding protein, putative	0.97	0.68	7	2775	3	0	0	0	0	4	0
LbrM.31.0980	hypothetical protein, conserved	1.39	1.38	7	1959	7	0	0	0	0	0	0
LbrM.31.1220	hypothetical protein, conserved	1.39	1.18	7	2808	5	0	0	0	0	2	0
LbrM.31.1360	hypothetical protein, unknown function	1.08	0.88	7	1917	4	0	0	0	0	3	0
LbrM.31.1710	hypothetical protein, conserved	1.23	0.86	7	4374	4	0	0	0	0	3	0
LbrM.31.2270	hypothetical protein, unknown function	0.98	0.76	7	1839	3	0	0	0	0	4	0
LbrM.31.2360	hypothetical protein, unknown function	1.2	1.08	7	1170	3	0	0	0	0	4	0
LbrM.32.0140	hypothetical protein, conserved	0.95	1.25	7	915	4	0	0	0	0	3	0
LbrM.32.0400	hypothetical protein, unknown function	0.65	0.5	7	4710	5	0	0	0	0	2	0
LbrM.32.1280	hypothetical protein, conserved	0.56	0.58	7	1695	1	0	0	0	0	6	0
LbrM.32.1380	ADP-ribosylation factor GTPase activating protein 1, putative	0.73	0.33	7	1227	5	0	0	0	0	2	0
LbrM.32.1500	cleavage and polyadenylation specificity factor- like protein	0.71	0.47	7	4611	0	0	0	0	0	7	0
LbrM.32.2090	hypothetical protein, conserved	1.2	0.88	7	1821	5	0	0	0	0	2	0
LbrM.32.3070	hypothetical protein, conserved	0.58	0.5	7	3432	4	0	0	0	0	3	0
LbrM.32.4130	AUT2/APG4/ATG4 cysteine peptidase, putative (ATG4.1)	1.45	1.77	7	1197	4	0	0	0	0	3	0
LbrM.33.0010	hypothetical protein, conserved	0.76	0.94	7	2469	1	0	0	0	0	6	0
LbrM.33.0320	ATP-binding cassette protein, putative	0.75	0.83	7	1998	1	0	0	0	0	6	0
LbrM.33.0500	hypothetical protein, conserved	0.74	0.44	7	2667	6	0	0	0	0	1	0
LbrM.33.0790	hypothetical protein, conserved	0.64	0.57	7	2316	4	0	0	0	0	3	0
LbrM.33.0820	CYC2-like cyclin, putative,G1 cyclin CycE4, putative	0.51	0.43	7	2646	6	0	0	0	0	1	0
LbrM.33.1700	hypothetical protein, conserved	1.02	0.86	7	1698	4	0	0	0	0	3	0
LbrM.33.1810	hypothetical protein, conserved	1.49	1.11	7	984	4	0	0	0	0	3	0
LbrM.33.2360	hypothetical protein, conserved	0.71	0.52	7	3780	3	0	0	0	0	4	0
LbrM.33.2370	copper-transporting ATPase-like protein, putative	0.84	0.6	7	3411	3	0	0	0	0	4	0
LbrM.33.2420	kinesin, putative	1	1.07	7	2895	4	0	0	0	0	3	0
LbrM.33.2530	hypothetical protein, conserved	0.97	1.04	7	909	4	0	0	0	0	3	0
LbrM.33.2880	enoyl-CoA hydratase/Enoyl-CoA isomerase/3- hydroxyacyl-CoA dehydrogenase, putative	0.78	0.75	7	2805	1	0	0	0	0	6	0
LbrM.33.3380	hypothetical protein, conserved	0.51	0.47	7	4353	1	0	0	0	0	6	0
LbrM.33.3400	hypothetical protein, conserved	0.65	0.59	7	2844	6	0	0	0	0	1	0
LbrM.34.0590	hypothetical protein, conserved	0.86	0.9	7	2124	4	0	0	0	0	3	0
LbrM.34.0650	RING finger protein, conserved	0.51	0.33	7	3819	3	0	0	0	0	4	0
LbrM.34.0860	hypothetical protein, conserved	1.11	1.35	7	2775	2	0	0	0	0	5	0
LbrM.34.1310	hypothetical protein, conserved	0.99	0.97	7	2130	3	0	0	0	0	4	0
LbrM.34.1500	hypothetical protein, conserved	1.58	1.91	7	1728	1	0	0	0	0	6	0
LbrM.34.1940	hypothetical protein, unknown function	0.61	0.5	7	4275	5	0	0	0	0	2	0
LbrM.34.2350	hypothetical protein, conserved	0.59	0.46	7	5373	4	0	0	0	0	3	0
LbrM.34.2380	hypothetical protein, conserved	0.98	0.82	7	2352	5	0	0	0	0	2	0
LbrM.34.2810	hypothetical protein, conserved	0.96	1.12	7	2205	4	0	0	0	0	3	0
LbrM.34.2830	hypothetical protein, conserved	0.92	0.76	7	3561	1	0	0	0	0	6	0
LbrM.34.3120	hypothetical protein, conserved	0.88	0.8	7	1947	4	0	0	0	0	3	0
LbrM.34.3340	hypothetical protein, conserved	1.25	1.39	7	1749	5	0	0	0	0	2	0
LbrM.34.4020	chaperone protein DNAJ, putatative	0.54	0.56	7	1194	3	0	0	0	0	4	0
LbrM.34.4760	AMP deaminase, putative	0.83	0.82	7	4401	0	0	0	0	0	7	0
LbrM.34.4850	RAD51/dmc1 protein	0.78	0.56	7	1080	0	0	0	0	0	7	0
LbrM.34.4980	polyadenylate-binding protein 1, putative (PABP1)	0.69	0.61	7	1665	1	0	0	0	0	6	0
LbrM.35.0960	hypothetical protein, conserved	0.87	0.59	7	2370	0	0	0	0	0	7	0
LbrM.35.1920	hypothetical protein, conserved	0.67	0.49	7	2943	3	0	0	0	0	4	0
LbrM.35.1940	hypothetical protein, conserved	1.04	1.01	7	1638	1	0	0	0	0	6	0
LbrM.35.2320	hypothetical protein, conserved	0.99	0.92	7	2889	3	0	0	0	0	4	0
LbrM.35.2590	hypothetical protein, conserved	0.64	0.63	7	2853	1	0	0	0	0	6	0
LbrM.35.2670	hypothetical protein, conserved	1.11	1.2	7	2112	4	0	0	0	0	3	0
LbrM.35.2910	hypothetical protein, conserved	1.72	1.77	7	4329	2	0	0	0	0	5	0
LbrM.35.3080	hypothetical protein, conserved	1.27	1.3	7	786	1	0	0	0	0	6	0
LbrM.35.3400	receptor-type adenylate cyclase a-like protein	1.4	1.43	7	4215	4	0	0	0	0	3	0
LbrM.35.3730	hypothetical protein, conserved	0.81	0.63	7	2448	3	0	0	0	0	4	0
LbrM.35.4040	aminomethyltransferase, mitochondrial precursor, putative	1.55	1.46	7	1134	1	0	0	0	0	6	0
LbrM.35.4090	similar to leishmania major. l411.4-like protein	0.71	0.35	7	1713	5	0	0	0	0	2	0
LbrM.35.4520	hypothetical protein, conserved	0.7	0.49	7	5073	5	0	0	0	0	2	0
LbrM.35.4720	amino acid transporter, putative (AAT14)	1.15	1.2	7	2322	1	0	0	0	0	6	0
LbrM.35.6320	hypothetical protein, conserved	0.58	0.51	7	1887	3	0	0	0	0	4	0
LbrM.35.6840	hypothetical protein, conserved	0.64	0.69	7	2139	4	0	0	0	0	3	0
LbrM.35.6980	hypothetical protein, conserved	1.18	1.44	7	1227	3	0	0	0	0	4	0
LbrM.35.7270	hypothetical protein, conserved	1.28	2.11	7	2181	5	0	0	0	0	2	0
LbrM.01.0660	hypothetical protein, unknown function	0.56	0.28	6	2532	3	0	0	0	0	3	0
LbrM.02.0200	hypothetical protein, conserved	0.97	1.2	6	924	2	0	0	0	0	4	0
LbrM.02.0240	phosphoglycan beta 1,3 galactosyltransferase (SCGR2)	0.73	0.88	6	3204	3	0	0	0	0	3	0
LbrM.02.0270	hypothetical protein, conserved	0.71	0.96	6	2592	3	0	0	0	0	3	0
LbrM.02.0410	FtsJ-like methyltransferase, putative	0.42	0.47	6	1374	4	0	0	0	0	2	0
LbrM.03.0120	hypothetical protein, conserved	0.69	0.39	6	2697	4	0	0	0	0	2	0
LbrM.03.0440	hypothetical protein, conserved	0.46	0.2	6	5553	3	0	0	0	0	3	0
LbrM.03.0900	hypothetical protein, conserved	1.97	1.85	6	2079	4	0	0	0	0	2	0
LbrM.04.1010	chloride channel protein, putative	0.79	0.64	6	3558	3	0	0	0	0	3	0
LbrM.05.0290	phosphate carrier protein, mitochondrial precursor-like protein	0.8	0.76	6	1497	1	0	0	0	0	5	0
LbrM.05.0620	hypothetical protein, conserved	0.88	0.59	6	2229	2	0	0	0	0	4	0
LbrM.05.0810	hypothetical protein, unknown function	0.72	0.47	6	4491	5	0	0	0	0	1	0
LbrM.06.0980	hypothetical protein, conserved	0.8	0.5	6	1512	2	0	0	0	0	4	0
LbrM.07.0120	hypothetical protein, conserved	0.71	0.55	6	6177	2	0	0	0	0	4	0
LbrM.07.0700	vacuolar-type Ca2 -ATPase, putative	0.96	0.58	6	3381	2	0	0	0	0	4	0
LbrM.07.0840	6-phosphofructo-2-kinase-like protein	0.66	0.51	6	3903	3	0	0	0	0	3	0
LbrM.07.0910	hypothetical protein, conserved	0.3	0.26	6	5967	4	0	0	0	0	2	0
LbrM.07.0930	hypothetical protein, unknown function	0.58	0.44	6	3933	3	0	0	0	0	3	0
LbrM.07.0950	hypothetical protein, unknown function	1.09	0.84	6	2202	4	0	0	0	0	2	0
LbrM.07.1000	hypothetical protein, conserved	0.59	0.45	6	7149	3	0	0	0	0	3	0
LbrM.07.1110	cation-transporting ATPase, putative	1.6	1.57	6	3732	0	0	0	0	0	6	0
LbrM.07.1150	hypothetical protein, conserved	0.99	0.94	6	2463	3	0	0	0	0	3	0
LbrM.08.0090	adaptor complex protein (AP) 3 delta subunit 1, putative	0.72	1.16	6	3378	0	0	0	0	0	6	0
LbrM.08.0170	hypothetical protein, conserved	0.4	0.58	6	702	2	0	0	0	0	4	0
LbrM.09.0400	hypothetical protein, conserved	0.58	0.39	6	5997	3	0	0	0	0	3	0
LbrM.09.0480	hypothetical protein, conserved	0.66	0.41	6	6225	1	0	0	0	0	5	0
LbrM.09.0990	translation-associated element 2, putative	0.94	0.76	6	3597	3	0	0	0	0	3	0
LbrM.10.0260	hypothetical protein, conserved	0.77	0.54	6	2211	1	0	0	0	0	5	0
LbrM.10.0760	hypothetical protein, conserved	1.93	1.9	6	2271	3	0	0	0	0	3	0
LbrM.10.1130	RNA-binding protein-like protein	0.94	0.83	6	1173	5	0	0	0	0	1	0
LbrM.10.1370	hypothetical protein, conserved	1.47	1.78	6	717	4	0	0	0	0	2	0
LbrM.10.1500	hypothetical protein, conserved	0.92	1.03	6	954	5	0	0	0	0	1	0
LbrM.11.0120	hypothetical protein, conserved	0.69	0.47	6	1818	4	0	0	0	0	2	0
LbrM.11.0160	hypothetical protein	1.03	0.44	6	2010	4	0	0	0	0	2	0
LbrM.11.0310	hypothetical protein, conserved	1.39	1.12	6	1965	5	0	0	0	0	1	0
LbrM.11.0710	ATPase, putative	0.88	0.69	6	4635	3	0	0	0	0	3	0
LbrM.11.1020	ABC transporter, putative	1.18	1.7	6	5295	3	0	0	0	0	3	0
LbrM.11.1090	hypothetical protein, conserved	1.58	2.09	6	1881	0	0	0	0	0	6	0
LbrM.12.0090	hypothetical protein, conserved	1.21	1.59	6	1863	3	0	0	0	0	3	0
LbrM.12.0580	hypothetical protein, conserved	1.44	1.28	6	5562	4	0	0	0	0	2	0
LbrM.12.0650	hypothetical protein, conserved	0.77	0.57	6	1857	5	0	0	0	0	1	0
LbrM.12.0730	hypothetical protein, unknown function	0.25	0.29	6	1557	3	0	0	0	0	3	0
LbrM.12.0770	hypothetical protein, conserved	0.72	0.44	6	5094	2	0	0	0	0	4	0
LbrM.12.0920	hypothetical protein, unknown function	1.13	0.81	6	2313	5	0	0	0	0	1	0
LbrM.13.0070	mitochondrial DNA polymerase I protein B, putative (POLIB)	1.1	1.15	6	4260	4	0	0	0	0	2	0
LbrM.13.0400	hypothetical protein, conserved	0.36	0.24	6	4596	3	0	0	0	0	3	0
LbrM.13.0560	hypothetical protein, unknown function	0.8	0.62	6	2796	4	0	0	0	0	2	0
LbrM.13.0640	hypothetical protein, conserved	0.46	0.25	6	3762	2	0	0	0	0	4	0
LbrM.13.0900	leucyl-tRNA synthetase, putative	0.94	0.75	6	3228	2	0	0	0	0	4	0
LbrM.13.1040	DNA/RNA non-specific endonuclease-like protein	0.43	0.26	6	2634	3	0	0	0	0	3	0
LbrM.13.1460	hypothetical protein, conserved	0.61	0.56	6	3933	3	0	0	0	0	3	0
LbrM.14.0230	hypothetical protein, conserved	0.67	0.55	6	5475	1	0	0	0	0	5	0
LbrM.14.0330	hypothetical protein, unknown function	0.95	0.73	6	2154	1	0	0	0	0	5	0
LbrM.14.0340	inositol polyphosphate kinase-like protein, putative	1	1.08	6	3135	3	0	0	0	0	3	0
LbrM.14.0550	hypothetical protein, conserved	0.54	0.4	6	3471	4	0	0	0	0	2	0
LbrM.14.0750	hypothetical protein, unknown function	0.94	0.71	6	1218	5	0	0	0	0	1	0
LbrM.14.0790	hypothetical protein, conserved	0.49	0.31	6	1722	2	1	0	0	0	3	0
LbrM.14.0890	mitochondrial DNA polymerase I protein C, putative	0.76	0.49	6	4887	3	0	0	0	0	3	0
LbrM.14.0910	hypothetical protein, conserved	0.5	0.27	6	2685	4	0	0	0	0	2	0
LbrM.14.0930	RNA editing 3' terminal uridylyl transferase 1,RET1	0.6	0.36	6	3354	2	0	0	0	0	4	0
LbrM.14.1060	protein kinase, putative	1.11	0.82	6	3084	3	0	0	0	0	3	0
LbrM.14.1120	kinesin K39, putative	0.47	0.58	6	6018	1	0	0	0	0	5	0
LbrM.14.1390	hypothetical protein, conserved	0.45	0.34	6	2829	2	0	0	0	0	4	0
LbrM.15.0060	hypothetical protein, conserved	1.23	1.44	6	3051	1	0	0	0	0	5	0
LbrM.15.0150	zinc finger (CCCH type) protein, putative	0.72	0.6	6	2412	0	0	0	0	0	6	0
LbrM.15.0350	ecotin, putative (LbISP2)	0.45	0.19	6	1830	3	0	0	0	0	3	0
LbrM.15.0420	hypothetical protein, conserved	0.62	0.27	6	1581	3	0	0	0	0	3	0
LbrM.15.0490	hypothetical protein, conserved	0.91	0.73	6	2157	4	0	0	0	0	2	0
LbrM.15.0900	hypothetical protein, conserved	1.13	0.75	6	1938	3	0	0	0	0	3	0
LbrM.15.1230	mitochondrial DNA topoisomerase II	1.11	1.21	6	3720	1	0	0	0	0	5	0
LbrM.15.1490	hypothetical protein, conserved	1.65	2.67	6	1905	5	0	0	0	0	1	0
LbrM.15.1560	protein kinase, putative	2.03	2.81	6	1158	1	0	0	0	0	5	0
LbrM.16.0830	hypothetical protein, conserved	1.54	1.16	6	1899	3	0	0	0	0	3	0
LbrM.16.1260	hypothetical protein, conserved	0.51	0.38	6	6021	4	0	0	0	0	2	0
LbrM.16.1290	hypothetical protein, unknown function	0.71	0.54	6	6483	4	0	0	0	0	2	0
LbrM.17.0170	hypothetical protein, unknown function	0.88	0.76	6	2601	3	0	0	0	0	3	0
LbrM.17.0270	hypothetical protein, conserved	0.56	0.33	6	2139	5	0	0	0	0	1	0
LbrM.17.0350	hypothetical protein, unknown function	0.69	0.6	6	2412	1	0	0	0	0	5	0
LbrM.17.0410	hypothetical protein, conserved	0.56	0.47	6	3978	3	0	0	0	0	3	0
LbrM.17.1220	kinesin, putative	0.85	0.62	6	4302	2	0	0	0	0	4	0
LbrM.17.1250	hypothetical protein, conserved	0.67	0.41	6	3981	1	0	0	0	0	5	0
LbrM.17.1260	5'-3' exonuclease, putative	0.54	0.3	6	3327	3	0	0	0	0	3	0
LbrM.17.1300	hypothetical protein, unknown function	0.64	0.43	6	2181	2	0	0	0	0	4	0
LbrM.18.0910	hypothetical protein, conserved	0.36	0.29	6	7947	1	0	0	0	0	5	0
LbrM.18.1300	hypothetical protein, conserved	1.31	1.57	6	1167	4	0	0	0	0	2	0
LbrM.18.1330	hypothetical protein, conserved	0.48	0.44	6	2298	2	0	0	0	0	4	0
LbrM.19.0590	sarcoplasmic reticulum glycoprotein, putative,sarcalumenin precursor, putative	1.07	1.03	6	1881	3	0	0	0	0	3	0
LbrM.19.0940	hypothetical protein, conserved	0.79	0.55	6	2226	2	0	0	0	0	4	0
LbrM.19.1200	hypothetical protein, conserved	0.77	0.55	6	1953	4	0	0	0	0	2	0
LbrM.19.1300	tRNA pseudouridine synthase A-like protein	0.97	0.65	6	1578	5	0	0	0	0	1	0
LbrM.19.1690	cysteine peptidase A (CPA) (CPA)	0.95	0.73	6	1440	5	0	0	0	0	1	0
LbrM.20.0290	calpain-like cysteine peptidase, putative,cysteine peptidase, Clan CA, family C2, putative	0.63	0.61	6	4674	4	0	0	0	0	2	0
LbrM.20.0560	hypothetical protein, conserved	0.97	0.9	6	2367	1	0	0	0	0	5	0
LbrM.20.0590	hypothetical protein, unknown function	1.04	1.21	6	3366	5	0	0	0	0	1	0
LbrM.20.1400	hypothetical protein, conserved	1.24	1.35	6	975	3	0	0	0	0	3	0
LbrM.20.1490	hypothetical protein, conserved	1.14	1.06	6	3195	3	0	0	0	0	3	0
LbrM.20.1750	hypothetical protein, conserved	0.56	0.43	6	5799	3	0	0	0	0	3	0
LbrM.20.1860	hypothetical protein, conserved	1.1	0.86	6	1287	1	0	0	0	0	5	0
LbrM.20.2030	hypothetical protein, conserved	0.78	0.63	6	1560	2	0	0	0	0	4	0
LbrM.20.2120	hypothetical protein, conserved	0.73	0.99	6	2505	1	0	0	0	0	5	0
LbrM.20.2210	hypothetical protein, conserved	1.17	1.13	6	1773	2	0	0	0	0	4	0
LbrM.20.2430	zinc carboxypeptidase, putative,metallo-peptidase, Clan MC, Family M14	1.38	1.33	6	2661	4	0	0	0	0	2	0
LbrM.20.2750	hypothetical protein, conserved	1.08	1.01	6	1719	3	0	0	0	0	3	0
LbrM.20.3030	hypothetical protein, conserved	0.74	0.59	6	3636	5	0	0	0	0	1	0
LbrM.20.3130	hypothetical protein, conserved	1.05	0.92	6	1209	3	0	0	0	0	3	0
LbrM.20.3310	hypothetical protein, conserved	0.98	0.73	6	906	2	0	0	0	0	4	0
LbrM.20.3330	serine palmitoyltransferase-like protein	1.2	1.08	6	1467	3	0	0	0	0	3	0
LbrM.20.3340	hypothetical protein	0.73	0.56	6	1503	2	0	0	0	0	4	0
LbrM.20.3380	phosphomannomutase-like protein	0.9	0.86	6	1782	0	0	0	0	0	6	0
LbrM.20.3480	hypothetical protein, conserved	1.34	1.07	6	2076	4	0	0	0	0	2	0
LbrM.20.3830	hypothetical protein, unknown function	0.84	0.62	6	666	6	0	0	0	0	0	0
LbrM.20.3870	hypothetical protein, conserved	0.86	0.83	6	1233	3	0	0	0	0	3	0
LbrM.20.4490	hypothetical protein, conserved	1.4	1.81	6	1065	4	0	0	0	0	2	0
LbrM.20.4760	hypothetical protein, conserved	0.97	0.82	6	2844	3	0	0	0	0	3	0
LbrM.20.4850	hypothetical protein, conserved	0.56	0.43	6	4716	4	0	0	0	0	2	0
LbrM.20.5130	hypothetical protein, conserved	0.42	0.4	6	2211	3	0	0	0	0	3	0
LbrM.20.5150	hypothetical protein, conserved	0.94	1.15	6	1035	4	0	0	0	0	2	0
LbrM.20.5220	hypothetical protein, unknown function	0.83	0.71	6	3969	5	0	0	0	0	1	0
LbrM.20.5990	hypothetical protein, conserved	1.08	1.09	6	1320	5	0	0	0	0	1	0
LbrM.20.6010	hypothetical protein, conserved	0.78	0.68	6	2916	3	0	0	0	0	3	0
LbrM.21.0090	hypothetical protein, conserved	1.53	1.52	6	1482	1	0	0	0	0	5	0
LbrM.21.0330	protein kinase, putative	0.44	0.34	6	3384	5	0	0	0	0	1	0
LbrM.21.0680	DNA polymerase eta, putative	1.25	0.5	6	2277	5	0	0	0	0	1	0
LbrM.21.1330	hypothetical protein, conserved	0.32	0.11	6	5193	1	0	0	0	0	5	0
LbrM.21.1790	hypothetical protein, conserved	0.7	0.49	6	2799	1	0	0	0	0	5	0
LbrM.22.0090	methyltransferase, putative,mRNA cap methyltransferase-like protein	1.3	1.18	6	3126	4	0	0	0	0	2	0
LbrM.22.0280	hypothetical protein, conserved	1.3	1.81	6	1377	4	0	0	0	0	2	0
LbrM.22.0410	hypothetical protein, conserved	0.8	0.57	6	3396	4	0	0	0	0	2	0
LbrM.22.0690	hypothetical protein, conserved	0.89	0.78	6	3441	2	0	0	0	0	4	0
LbrM.22.0870	hypothetical protein, conserved	0.71	0.52	6	5487	3	0	0	0	0	3	0
LbrM.22.1530	hypothetical protein, conserved	0.66	0.53	6	8394	5	0	0	0	0	1	0
LbrM.23.0870	hypothetical protein, conserved	0.81	0.64	6	2748	3	0	0	0	0	3	0
LbrM.23.0950	hypothetical protein	0.59	0.37	6	2982	6	0	0	0	0	0	0
LbrM.23.1220	hypothetical protein, conserved	1.59	1.81	6	4053	5	0	0	0	0	1	0
LbrM.23.1260	coronin, putative	1.73	1.73	6	1533	2	0	0	0	0	4	0
LbrM.23.1390	hypothetical protein, conserved	0.55	0.31	6	3030	3	0	0	0	0	3	0
LbrM.23.1430	dynein heavy chain, putative	1.1	0.89	6	14880	0	0	0	0	0	6	0
LbrM.23.1560	hypothetical protein, unknown function	0.93	0.91	6	1896	4	0	0	0	0	2	0
LbrM.23.1570	hypothetical protein, conserved	0.62	0.45	6	5139	2	0	0	0	0	4	0
LbrM.24.0490	hypothetical predicted Kelch-domain protein	0.43	0.25	6	3360	3	0	0	0	0	3	0
LbrM.24.0610	hypothetical protein, conserved	0.72	0.51	6	5340	4	0	0	0	0	2	0
LbrM.24.0630	ubiquitin hydrolase, putative,cysteine peptidase, Clan CA, family C19, putative	0.59	0.49	6	2424	4	0	0	0	0	2	0
LbrM.24.0660	hypothetical protein, conserved	0.7	0.44	6	3060	4	0	0	0	0	2	0
LbrM.24.0670	hypothetical protein, conserved	2	2.05	6	2280	3	0	0	0	0	3	0
LbrM.24.0680	protein kinase, putative	1.04	0.98	6	3723	5	0	0	0	0	1	0
LbrM.24.0770	DNA repair and recombination protein RAD54, putative	0.83	0.58	6	3381	1	0	0	0	0	5	0
LbrM.24.1650	hypothetical protein, conserved	1.48	1.22	6	1680	3	0	0	0	0	3	0
LbrM.24.1960	cyclin 10	0.9	0.75	6	2127	0	0	0	0	0	6	0
LbrM.25.0690	hypothetical protein, conserved	0.53	0.51	6	3063	2	0	0	0	0	4	0
LbrM.25.0830	hypothetical protein, conserved	1.15	0.8	6	1332	5	0	0	0	0	1	0
LbrM.25.0850	hypothetical protein, conserved	0.45	0.26	6	3693	4	0	0	0	0	2	0
LbrM.25.1950	pumillio protein 8, putative (PUF8)	2	2.03	6	1734	1	0	0	0	0	5	0
LbrM.26.0010	hypothetical protein	1.35	2.16	6	894	2	0	0	0	0	4	0
LbrM.26.0050	glycine dehydrogenase, putative	1.24	1.42	6	2922	0	0	0	0	0	6	0
LbrM.26.0750	hypothetical protein, conserved	0.82	0.72	6	2532	0	0	0	0	0	6	0
LbrM.26.1210	hypothetical protein, conserved	0.39	0.18	6	5091	4	0	0	0	0	2	0
LbrM.26.1280	hypothetical protein, unknown function	0.61	0.33	6	4608	3	0	0	0	0	3	0
LbrM.26.1450	hypothetical protein, conserved	0.82	0.75	6	1467	4	0	0	0	0	2	0
LbrM.26.1770	hypothetical protein, conserved	0.64	0.42	6	2349	5	0	0	0	0	1	0
LbrM.26.2070	hypothetical protein, conserved	0.91	0.62	6	1674	1	0	0	0	0	5	0
LbrM.26.2130	hypothetical protein, conserved	0.58	0.4	6	2655	4	0	0	0	0	2	0
LbrM.27.0130	hypothetical protein, conserved	1.43	1.99	6	1860	3	0	0	0	0	3	0
LbrM.27.0690	hypothetical protein, conserved	0.87	0.97	6	2091	0	0	0	0	0	6	0
LbrM.27.0780	hypothetical protein, unknown function	0.66	0.45	6	2769	3	0	0	0	0	3	0
LbrM.27.0910	hypothetical protein, conserved	1.27	1.26	6	2610	3	0	0	0	0	3	0
LbrM.27.0960	2-oxoglutarate dehydrogenase subunit, putative	1.13	0.93	6	3024	2	0	0	0	0	4	0
LbrM.27.1260	hypothetical protein, conserved	0.97	0.9	6	2838	2	0	0	0	0	4	0
LbrM.27.1480	hypothetical protein, unknown function	2.01	1.92	6	1191	4	0	0	0	0	2	0
LbrM.27.1720	amino acid transporter, putative (AAT24)	1.33	0.97	6	1443	0	0	0	0	0	6	0
LbrM.27.1830	hypothetical protein, conserved	1.04	1.02	6	1851	2	0	0	0	0	4	0
LbrM.27.1910	hypothetical protein, conserved	0.75	0.53	6	2523	4	0	0	0	0	2	0
LbrM.27.2100	protein kinase-like protein	0.53	0.36	6	2880	1	0	0	0	0	5	0
LbrM.27.2200	D-lactate dehydrogenase-like protein	1.14	1.11	6	1482	2	0	0	0	0	4	0
LbrM.28.0270	hypothetical protein, conserved	0.46	0.3	6	3204	3	0	0	0	0	3	0
LbrM.28.0340	rrp44p homologue, putative	0.79	0.68	6	2763	2	0	0	0	0	4	0
LbrM.28.0410	katanin, putative	0.58	0.57	6	1572	0	0	0	0	0	6	0
LbrM.28.0480	hypothetical protein, conserved	0.83	0.67	6	2388	3	0	0	0	0	3	0
LbrM.28.1230	long-chain-fatty-acid-CoA ligase, putative	1.19	0.91	6	2229	3	0	0	0	0	3	0
LbrM.28.1460	hypothetical protein, conserved	0.37	0.31	6	2997	5	0	0	0	0	1	0
LbrM.28.2140	hypothetical protein, conserved	1.16	0.94	6	2340	1	0	0	0	0	5	0
LbrM.28.3120	glutamate dehydrogenase, putative	1.1	1.16	6	1359	2	0	0	0	0	4	0
LbrM.28.3140	phosphate transporter, putative	1.05	1.45	6	2205	4	0	0	0	0	2	0
LbrM.29.0060	hypothetical protein, conserved	0.85	0.67	6	2019	4	0	0	0	0	2	0
LbrM.29.0230	protein transport protein Sec24A, putative	1.05	1.08	6	2880	2	0	0	0	0	4	0
LbrM.29.0390	hypothetical protein, conserved	0.55	0.35	6	1905	6	0	0	0	0	0	0
LbrM.29.0600	DNA repair helicase, putative	0.81	0.52	6	3327	0	0	0	0	0	6	0
LbrM.29.0730	hypothetical protein, conserved	0.94	0.55	6	831	6	0	0	0	0	0	0
LbrM.29.0750	hypothetical protein, conserved	1.26	1.19	6	678	3	0	0	0	0	3	0
LbrM.29.0830	hypothetical protein, conserved	0.63	0.43	6	1809	2	0	0	0	0	4	0
LbrM.29.0860	hypothetical protein, conserved	0.97	0.85	6	1446	5	0	0	0	0	1	0
LbrM.29.1130	KU70 protein, putative	1.01	0.83	6	2895	5	0	0	0	0	1	0
LbrM.29.1500	RNA binding protein, putative	1.01	0.99	6	1947	5	0	0	0	0	1	0
LbrM.29.1510	RNA binding protein, putative	0.77	0.7	6	4152	3	0	0	0	0	3	0
LbrM.29.1970	hypothetical protein, conserved	1.15	0.98	6	2250	2	0	0	0	0	4	0
LbrM.29.2260	hypothetical protein, unknown function	0.64	0.73	6	915	3	0	0	0	0	3	0
LbrM.29.2620	hypothetical protein, conserved	0.82	0.74	6	3132	3	0	0	0	0	3	0
LbrM.29.2710	hypothetical protein, conserved	0.45	0.31	6	5667	5	0	0	0	0	1	0
LbrM.29.2820	hypothetical protein, conserved	1.58	2.11	6	1707	0	0	0	0	0	6	0
LbrM.30.0110	hypothetical protein, conserved	0.78	0.72	6	4695	4	0	0	0	0	2	0
LbrM.30.0120	hypothetical protein, conserved	0.6	0.4	6	1284	3	0	0	0	0	3	0
LbrM.30.1570	hypothetical protein, conserved	1.05	1.05	6	1359	3	0	0	0	0	3	0
LbrM.30.2000	hypothetical protein, unknown function	0.87	0.69	6	3627	4	0	0	0	0	2	0
LbrM.30.2140	RNA-binding protein, putative	1.16	1.3	6	1491	4	0	0	0	0	2	0
LbrM.30.2180	hypothetical protein, unknown function	1.04	1.21	6	753	5	0	0	0	0	1	0
LbrM.30.2230	tubulin-tyrosine ligase-like protein	0.85	0.65	6	2139	2	0	0	0	0	4	0
LbrM.30.2360	pre-mRNA cleavage complex II Clp1-like protein	1.03	0.68	6	1278	0	0	0	0	0	6	0
LbrM.30.2690	hypothetical protein, conserved	0.98	0.79	6	2637	4	0	0	0	0	2	0
LbrM.30.2850	hypothetical protein, conserved	0.88	0.89	6	1461	3	0	0	0	0	3	0
LbrM.30.2950	glyceraldehyde 3-phosphate dehydrogenase, glycosomal	0.85	1.08	6	1086	1	0	0	0	0	5	0
LbrM.30.2980	hypothetical protein, conserved	0.81	0.63	6	2550	4	0	0	0	0	2	0
LbrM.30.3460	hypothetical protein, conserved	0.85	0.75	6	2622	1	0	0	0	0	5	0
LbrM.30.3540	hypothetical protein, conserved,lorien protein	0.82	0.78	6	1695	5	0	0	0	0	1	0
LbrM.31.0040	hypothetical protein, unknown function	1.17	1.56	6	1755	3	0	0	0	0	3	0
LbrM.31.0150	hypothetical protein, conserved	0.36	0.2	6	972	2	0	0	0	0	4	0
LbrM.31.0300	nucleolar protein, putative	0.69	0.62	6	1878	1	0	0	0	0	5	0
LbrM.31.0380	hypothetical protein, unknown function	1.68	2.31	6	603	3	0	0	0	0	3	0
LbrM.31.0410	hypothetical protein, conserved	1.39	1.42	6	3417	3	0	0	0	0	3	0
LbrM.31.0450	hypothetical protein, conserved	0.44	0.65	6	1452	2	0	0	0	0	4	0
LbrM.31.0510	calpain-like cysteine peptidase, putative,cysteine peptidase, Clan CA, family C2, putative	0.82	0.76	6	2352	0	0	0	0	0	6	0
LbrM.31.0520	calpain-like protein, putative,cysteine peptidase, Clan CA, family C2, putative	0.69	0.49	6	4494	3	0	0	0	0	3	0
LbrM.31.0770	hypothetical protein, conserved	1.09	1.17	6	1338	2	0	0	0	0	4	0
LbrM.31.0780	hypothetical protein, conserved	1.12	0.89	6	1704	4	0	0	0	0	2	0
LbrM.31.1240	hypothetical protein, conserved	1.18	0.65	6	1047	4	0	0	0	0	2	0
LbrM.31.1290	hypothetical protein, conserved	0.52	0.4	6	2892	3	0	0	0	0	3	0
LbrM.31.1530	hypothetical protein, conserved	1.23	1.07	6	3060	5	0	0	0	0	1	0
LbrM.31.2370	hypothetical protein	1.37	1.38	6	1056	6	0	0	0	0	0	0
LbrM.31.2400	hypothetical protein, unknown function	1.2	1.11	6	3063	3	0	0	0	0	3	0
LbrM.31.2430	hypothetical protein, conserved	1.43	1.25	6	3786	2	0	0	0	0	4	0
LbrM.31.2530	aminopeptidase, putative,metallo-peptidase, Clan MA(E), Family M1	1.34	1.26	6	1857	0	0	0	0	0	6	0
LbrM.31.2720	hypothetical protein, unknown function	1.31	2.09	6	732	1	0	0	0	0	5	0
LbrM.31.3000	hypothetical protein, unknown function	1.33	1.56	6	1773	3	0	0	0	0	3	0
LbrM.31.3040	hypothetical protein, conserved	1.44	1.23	6	2742	2	0	0	0	0	4	0
LbrM.31.3100	hypothetical protein, conserved	0.67	0.4	6	1311	6	0	0	0	0	0	0
LbrM.31.3190	hypothetical protein, conserved	0.63	0.52	6	1872	1	0	0	0	0	5	0
LbrM.31.3250	hypothetical protein, conserved	0.91	0.64	6	3717	2	0	0	0	0	4	0
LbrM.31.3350	hypothetical protein, conserved	0.67	0.56	6	2967	4	0	0	0	0	2	0
LbrM.31.3430	hypothetical protein, conserved	0.67	0.4	6	747	3	0	0	0	0	3	0
LbrM.32.0340	hypothetical protein, conserved	0.99	1.03	6	3636	2	0	0	0	0	4	0
LbrM.32.0540	hypothetical protein, conserved	1.12	1.03	6	2625	2	0	0	0	0	4	0
LbrM.32.0920	hypothetical protein, unknown function	0.57	0.64	6	1401	4	0	0	0	0	2	0
LbrM.32.1010	vacuolar proton-ATPase-like protein, putative	1.18	1.13	6	2694	2	0	0	0	0	4	0
LbrM.32.1040	hypothetical protein, conserved	0.96	0.83	6	2805	1	0	0	0	0	5	0
LbrM.32.1420	hypothetical protein, conserved	1.23	1.17	6	1482	4	0	0	0	0	2	0
LbrM.32.1430	hypothetical protein, conserved	1.44	1.34	6	2283	3	0	0	0	0	3	0
LbrM.32.1470	hypothetical protein, conserved	0.75	0.82	6	1146	5	0	0	0	0	1	0
LbrM.32.1510	hypothetical protein, conserved	1.15	1.15	6	1467	2	0	0	0	0	4	0
LbrM.32.1820	hypothetical protein, conserved	0.82	0.49	6	2772	3	0	0	0	0	3	0
LbrM.32.1920	pumilio/PUF RNA binding protein 7, putative	1.01	0.87	6	2313	4	0	0	0	0	2	0
LbrM.32.2310	hypothetical protein, conserved	1	0.73	6	2886	2	0	0	0	0	4	0
LbrM.32.2420	small nuclear ribonucleoprotein component-like protein	1.22	1.02	6	3057	2	0	0	0	0	4	0
LbrM.32.2540	hypothetical protein, conserved	1.31	1.15	6	3684	4	0	0	0	0	2	0
LbrM.32.2840	hypothetical protein, conserved	0.46	0.29	6	2988	4	0	0	0	0	2	0
LbrM.32.2910	kinteoplast poly(A) polymerase complex 1 subunit, putative	0.87	0.66	6	2208	2	0	0	0	0	4	0
LbrM.32.3100	hypothetical protein, conserved	1.25	1.23	6	2238	3	0	0	0	0	3	0
LbrM.32.3670	chloride channel protein, putative	1.12	0.97	6	2655	3	0	0	0	0	3	0
LbrM.32.3690	hypothetical protein, conserved	0.88	0.59	6	1803	2	0	0	0	0	4	0
LbrM.33.0180	hypothetical protein, conserved	1.09	1.48	6	924	2	0	0	0	0	4	0
LbrM.33.0610	hypothetical protein, conserved	0.7	0.66	6	2031	3	0	0	0	0	3	0
LbrM.33.0720	sterol C-24 reductase, putative	1.14	1.2	6	1503	2	0	0	0	0	4	0
LbrM.33.1170	hypothetical protein, conserved	0.63	0.52	6	1764	4	0	0	0	0	2	0
LbrM.33.1180	hypothetical protein, conserved	1.52	1.56	6	582	1	0	0	0	0	5	0
LbrM.33.1480	hypothetical protein, conserved	0.75	0.59	6	2292	4	0	0	0	0	2	0
LbrM.33.1520	ABC transporter, putative	1.05	0.89	6	1962	3	0	0	0	0	3	0
LbrM.33.2090	protein kinase, putative,dual-specificity protein kinase, putative	1.47	1.57	6	2856	3	0	0	0	0	3	0
LbrM.33.2380	glycerolphosphate mutase, putative	0.9	0.73	6	1506	4	0	0	0	0	2	0
LbrM.33.2590	udp-glc 4'-epimerase, putative	1	1.05	6	1176	1	0	0	0	0	5	0
LbrM.33.2730	hypothetical protein, conserved	0.99	0.69	6	3135	2	0	0	0	0	4	0
LbrM.33.3230	hypothetical protein, conserved	0.66	0.42	6	1893	1	0	0	0	0	5	0
LbrM.33.3280	hypothetical protein, unknown function	0.71	0.79	6	2895	5	0	0	0	0	1	0
LbrM.33.3480	beta prime cop protein, putative	0.84	1.12	6	2715	2	0	0	0	0	4	0
LbrM.34.0790	hypothetical protein, unknown function	0.56	0.45	6	2922	3	0	0	0	0	3	0
LbrM.34.0800	hypothetical protein, unknown function	0.62	0.49	6	4233	3	0	0	0	0	3	0
LbrM.34.2020	hypothetical protein, conserved	1.22	1.33	6	2067	3	0	0	0	0	3	0
LbrM.34.2110	hypothetical protein, conserved	0.93	0.76	6	3222	5	0	0	0	0	1	0
LbrM.34.2290	Poly(A)-specific ribonuclease PARN, putative	1.53	1.81	6	2085	4	0	0	0	0	2	0
LbrM.34.2630	acyl-CoA dehydrogenase, putative	1.05	1.01	6	1266	0	0	0	0	0	6	0
LbrM.34.2780	hypothetical protein, conserved	1.07	1.06	6	2223	3	0	0	0	0	3	0
LbrM.34.3320	hypothetical protein, conserved	0.95	0.83	6	1917	2	0	0	0	0	4	0
LbrM.34.3410	hypothetical protein, conserved	3.15	1.94	6	2217	3	0	0	0	0	3	0
LbrM.34.3800	hypothetical protein, conserved	1.18	1.22	6	1050	4	0	0	0	0	2	0
LbrM.34.4040	protein kinase, putative	0.79	0.71	6	3831	4	0	0	0	0	2	0
LbrM.34.4110	hypothetical protein, conserved	0.94	1.07	6	3216	3	0	0	0	0	3	0
LbrM.34.4260	hypothetical protein, conserved	0.74	0.62	6	2439	2	0	0	0	0	4	0
LbrM.34.4840	hypothetical protein, conserved	1.06	1.52	6	1149	4	0	0	0	0	2	0
LbrM.34.5120	hypothetical protein, conserved	0.78	1.12	6	1113	6	0	0	0	0	0	0
LbrM.35.0160	hypothetical protein, conserved	1.43	1.71	6	3168	2	0	0	0	0	4	0
LbrM.35.0490	hypothetical protein, conserved	0.92	1.05	6	1338	2	0	0	0	0	4	0
LbrM.35.0930	hypothetical protein, conserved	1.35	1.17	6	1380	2	0	0	0	0	4	0
LbrM.35.1210	hypothetical protein, conserved	1.27	1.16	6	1734	2	0	0	0	0	4	0
LbrM.35.1350	hypothetical protein, conserved	0.96	0.92	6	1026	3	0	0	0	0	3	0
LbrM.35.1410	hypothetical protein, conserved	1.17	1.17	6	1464	3	0	0	0	0	3	0
LbrM.35.1490	Transitional endoplasmic reticulum ATPase, putative,valosin-containing protein homolog	1.08	0.98	6	2358	0	0	0	0	0	6	0
LbrM.35.1880	hypothetical protein, conserved	1.1	0.71	6	918	0	0	0	0	0	6	0
LbrM.35.2560	endonuclease V, putative	1.26	1.19	6	1188	4	0	0	0	0	2	0
LbrM.35.2570	hypothetical protein, conserved	0.72	0.39	6	1227	5	0	0	0	0	1	0
LbrM.35.2740	DEAD/DEAH box helicase, putative,RNA helicase, putative	1.39	1.37	6	2154	3	0	0	0	0	3	0
LbrM.35.2790	related to multifunctional cyclin-dependent kinase pho85-like protein	1.2	0.95	6	3054	2	0	0	0	0	4	0
LbrM.35.2890	hypothetical protein, conserved,transportin2-like protein	1.75	1.69	6	2817	4	0	0	0	0	2	0
LbrM.35.3310	hypothetical protein, conserved	1	0.76	6	2436	1	0	0	0	0	5	0
LbrM.35.4170	telomerase reverse transcriptase, putative	0.71	0.41	6	4359	4	0	0	0	0	2	0
LbrM.35.4270	zinc carboxypeptidase, putative,metallo-peptidase, Clan MC, Family M14	0.75	0.64	6	4608	3	0	0	0	0	3	0
LbrM.35.4400	hypothetical protein, conserved	0.76	0.5	6	1995	2	0	0	0	0	4	0
LbrM.35.4450	hypothetical protein, conserved	1.08	1.13	6	2499	3	0	0	0	0	3	0
LbrM.35.4500	protein kinase-like protein	1.02	1.08	6	2580	5	0	0	0	0	1	0
LbrM.35.4560	hypothetical protein, conserved	1.21	1.04	6	6516	0	0	0	0	0	6	0
LbrM.35.4630	gamma-tubulin complex subunit, putative	0.76	0.66	6	2169	2	0	0	0	0	4	0
LbrM.35.4730	Mitochondrial N(5)-glutamine methyltransferase MTQ1, putative	0.77	0.53	6	1494	1	0	0	0	0	5	0
LbrM.35.4870	hypothetical protein, conserved	1.42	1.4	6	3723	4	0	0	0	0	2	0
LbrM.35.4940	hypothetical protein, conserved	0.99	0.88	6	5361	5	0	0	0	0	1	0
LbrM.35.4950	hypothetical protein, conserved	1.19	1.07	6	3069	3	0	0	0	0	3	0
LbrM.35.4980	hypothetical protein, conserved	0.84	0.6	6	4431	2	0	0	0	0	4	0
LbrM.35.5600	protein kinase, putative	1.03	1.12	6	3768	2	0	0	0	0	4	0
LbrM.35.5620	hypothetical protein, conserved	1.36	1.44	6	1605	2	0	0	0	0	4	0
LbrM.35.5630	tyrosine specific protein phosphatase, putative	1.14	1.18	6	1500	3	0	0	0	0	3	0
LbrM.35.6100	mkiaa0324 protein-like protein	0.63	0.34	6	1503	2	0	0	0	0	4	0
LbrM.35.6330	hypothetical protein, conserved	1	1.12	6	1113	5	0	0	0	0	1	0
LbrM.35.6380	disgorgin, putative	1.13	1.1	6	1476	2	0	0	0	0	4	0
LbrM.35.6430	hypothetical protein, conserved	1.1	1.01	6	969	3	0	0	0	0	3	0
LbrM.35.6740	hypothetical protein, conserved	0.71	0.81	6	1641	2	0	0	0	0	4	0
LbrM.35.6860	hypothetical protein, conserved	0.67	0.53	6	2103	1	0	0	0	0	5	0
LbrM.35.7260	nuclear pore complex protein (NUP155), putative,nucleoporin, putative	0.84	0.84	6	3912	2	0	0	0	0	4	0
LbrM.17.1590	hypothetical protein, unknown function	1.64	2.08	5	1998	4	0	0	1	0	0	0
LbrM.20.2020	hypothetical protein, conserved	1.23	1.11	5	1080	2	0	0	1	0	2	0
LbrM.01.0290	hypothetical protein, conserved	0.58	0.34	5	2499	3	0	0	0	0	2	0
LbrM.01.0400	hypothetical protein, conserved	1.05	0.87	5	2220	1	0	0	0	0	4	0
LbrM.01.0520	fatty acyl CoA syntetase 1, putative	1.19	0.78	5	2088	1	0	0	0	0	4	0
LbrM.01.0550	long-chain-fatty-acid-CoA ligase, putative	0.52	0.35	5	2031	2	0	0	0	0	3	0
LbrM.01.0700	hypothetical protein, conserved	0.42	0.18	5	4770	2	0	0	0	0	3	0
LbrM.02.0260	phosphoglycan beta 1,3 galactosyltransferase	0.8	0.82	5	2676	3	0	0	0	0	2	0
LbrM.02.0500	hypothetical protein, conserved	0.34	0.28	5	2551	1	0	0	0	0	4	0
LbrM.02.0560	hypothetical protein, conserved	1.01	1.53	5	11349	1	0	0	0	0	4	0
LbrM.02.0640	hypothetical protein, conserved	0.29	0.32	5	2721	2	0	0	0	0	3	0
LbrM.03.0030	hypothetical protein	2.35	2.19	5	2931	4	0	0	0	0	1	0
LbrM.03.0130	hypothetical protein, conserved	0.87	0.63	5	2610	3	0	0	0	0	2	0
LbrM.03.0380	PTP1-interacting protein, 39 kDa,hypothetical protein, conserved	0.44	0.19	5	5265	2	0	0	0	0	3	0
LbrM.03.0650	hypothetical protein, conserved	0.29	0.23	5	2352	3	0	0	0	0	2	0
LbrM.03.0790	hypothetical protein, conserved	0.46	0.27	5	5562	1	0	0	0	0	4	0
LbrM.03.0890	eukaryotic initiation factor 2a, putative	2.31	3.34	5	1242	1	0	0	0	0	4	0
LbrM.04.0010	phosphoacetylglucosamine mutase-like gene	2.31	2.39	5	1794	0	0	0	0	0	5	0
LbrM.04.0770	hypothetical protein, conserved	0.62	0.44	5	3540	3	0	0	0	0	2	0
LbrM.04.0990	hypothetical protein, conserved	0.41	0.24	5	3750	4	0	0	0	0	1	0
LbrM.04.1240	hypothetical protein, conserved	1.76	2.11	5	3186	1	0	0	0	0	4	0
LbrM.05.0040	paraflagellar rod component par4, putative	1.79	2.37	5	1746	2	0	0	0	0	3	0
LbrM.05.0060	major vault protein, putative	1.26	1.26	5	2502	0	0	0	0	0	5	0
LbrM.05.0100	phosphoprotein phosphatase, putative	1.17	1.5	5	1914	0	0	0	0	0	5	0
LbrM.05.0730	hypothetical protein, conserved	0.99	0.98	5	2535	4	0	0	0	0	1	0
LbrM.05.0750	hypothetical protein, unknown function	0.49	0.47	5	4470	2	0	0	0	0	3	0
LbrM.06.0080	ABC transporter, putative	1.32	1.27	5	1989	4	0	0	0	0	1	0
LbrM.06.0450	hypothetical protein, conserved	0.66	0.34	5	2877	3	0	0	0	0	2	0
LbrM.06.0460	hypothetical protein, unknown function	0.84	0.73	5	1521	4	0	0	0	0	1	0
LbrM.06.0690	hypothetical protein, conserved	0.74	0.65	5	1149	3	0	0	0	0	2	0
LbrM.06.0730	hypothetical protein, conserved	0.89	0.59	5	2841	5	0	0	0	0	0	0
LbrM.06.0990	hypothetical protein, conserved	0.71	0.42	5	2250	4	0	0	0	0	1	0
LbrM.06.1130	hypothetical protein, conserved	0.64	0.44	5	1566	0	0	0	0	0	5	0
LbrM.06.1140	hypothetical protein, conserved	0.52	0.39	5	3285	2	0	0	0	0	3	0
LbrM.07.0080	Golgi/lysosome glycoprotein, putative	1.88	2.48	5	1869	3	0	0	0	0	2	0
LbrM.07.0340	hypothetical protein, conserved	0.81	0.53	5	2511	3	0	0	0	0	2	0
LbrM.07.0410	hypothetical protein, conserved	0.92	0.6	5	2646	2	0	0	0	0	3	0
LbrM.07.0420	hypothetical protein, conserved	1.37	1.17	5	1941	4	0	0	0	0	1	0
LbrM.07.0970	hypothetical protein, conserved	0.64	0.52	5	7422	1	0	0	0	0	4	0
LbrM.07.0990	hypothetical protein, conserved	0.4	0.19	5	7302	2	0	0	0	0	3	0
LbrM.07.1160	delta-5 fatty acid desaturase, putative	1.21	1.45	5	1254	1	0	0	0	0	4	0
LbrM.08.0790	hypothetical protein, conserved	0.31	0.29	5	2520	4	0	0	0	0	1	0
LbrM.09.0150	kinesin, putative	0.9	0.87	5	3264	2	0	0	0	0	3	0
LbrM.09.0270	hypothetical protein, conserved	0.36	0.18	5	2238	1	0	0	0	0	4	0
LbrM.09.1030	hypothetical protein, conserved	0.59	0.38	5	3291	0	0	0	0	0	5	0
LbrM.09.1050	hypothetical protein, conserved	1.98	2	5	939	2	0	0	0	0	3	0
LbrM.09.1160	hypothetical protein, conserved	0.56	0.53	5	1590	3	0	0	0	0	2	0
LbrM.09.1250	hypothetical protein, conserved	0.44	0.23	5	4605	1	0	0	0	0	4	0
LbrM.09.1270	AAA family ATPase, putative	1.04	0.7	5	3480	2	0	0	0	0	3	0
LbrM.09.1500	hypothetical protein, conserved	1.84	2.34	5	1239	4	0	0	0	0	1	0
LbrM.10.0290	hypothetical protein, conserved	0.5	0.29	5	2787	1	0	0	0	0	4	0
LbrM.10.1110	nucleoside phosphorylase-like protein	0.84	0.7	5	1023	2	0	0	0	0	3	0
LbrM.10.1330	hypothetical protein, conserved	1.47	1.44	5	1701	5	0	0	0	0	0	0
LbrM.11.0080	tubulin-tyrsoine ligase-like protein	0.59	0.56	5	3246	0	0	0	0	0	5	0
LbrM.11.0180	hypothetical protein, conserved	1.93	2.39	5	3183	1	0	0	0	0	4	0
LbrM.11.0390	hypothetical protein, conserved	1.04	0.81	5	3366	3	0	0	0	0	2	0
LbrM.11.0510	PUF nine target 1	0.98	1.17	5	1917	2	0	0	0	0	3	0
LbrM.11.0540	hypothetical protein, conserved	0.81	0.92	5	600	3	0	0	0	0	2	0
LbrM.11.0670	kinesin, putative	0.63	0.51	5	4473	1	0	0	0	0	4	0
LbrM.11.0810	inositol-1,4,5-trisphosphate (IP3) 5-phosphatase, putative	1.02	0.65	5	1404	4	0	0	0	0	1	0
LbrM.11.0840	hypothetical protein, conserved	0.58	0.53	5	2394	3	0	0	0	0	2	0
LbrM.11.1100	hypothetical protein	1.57	1.79	5	1446	3	0	0	0	0	2	0
LbrM.12.0250	hypothetical protein, conserved	0.53	0.37	5	4752	3	0	0	0	0	2	0
LbrM.12.0270	cysteinyl-tRNA synthetase, putative	0.95	0.78	5	2343	1	0	0	0	0	4	0
LbrM.12.0280	hypothetical protein, conserved	0.51	0.23	5	7803	4	0	0	0	0	1	0
LbrM.12.0290	hypothetical protein, conserved	0.9	0.56	5	1728	2	0	0	0	0	3	0
LbrM.12.0400	pumillio protein 4, putative (PUF4)	0.32	0.21	5	4314	3	0	0	0	0	2	0
LbrM.13.0100	hypothetical protein, conserved	0.89	0.8	5	1056	1	0	0	0	0	4	0
LbrM.13.0220	hypothetical protein, conserved	0.92	0.74	5	6045	2	0	0	0	0	3	0
LbrM.13.0250	flagellar radial spoke protein, putative	1.25	1.24	5	1779	2	0	0	0	0	3	0
LbrM.13.0300	hypothetical protein, conserved	1.9	1.93	5	2280	1	0	0	0	0	4	0
LbrM.13.0460	hypothetical protein, conserved	0.55	0.42	5	3987	1	0	0	0	0	4	0
LbrM.13.0480	hypothetical protein, conserved	0.82	0.96	5	2115	3	0	0	0	0	2	0
LbrM.13.0600	protein kinase, putative	1.11	1.26	5	1839	4	0	0	0	0	1	0
LbrM.13.0660	hypothetical protein, conserved	0.38	0.23	5	2382	3	0	0	0	0	2	0
LbrM.13.0710	hypothetical protein, conserved	0.56	0.42	5	1806	2	0	0	0	0	3	0
LbrM.13.0940	hypothetical protein, conserved	0.9	1.06	5	1236	3	0	0	0	0	2	0
LbrM.13.0990	nucleobase transporter (NT3)	0.9	0.94	5	1503	1	0	0	0	0	4	0
LbrM.13.1080	hypothetical protein, unknown function	1.09	1	5	1266	3	0	0	0	0	2	0
LbrM.13.1100	hypothetical protein, conserved	0.77	0.53	5	1434	1	0	0	0	0	4	0
LbrM.13.1130	hypothetical protein, conserved	1	0.88	5	2514	2	0	0	0	0	3	0
LbrM.13.1140	hypothetical protein, conserved	1.39	1.33	5	2094	0	0	0	0	0	5	0
LbrM.13.1200	hypothetical protein, conserved	0.92	0.85	5	1887	4	0	0	0	0	1	0
LbrM.13.1320	hypothetical protein, conserved	1.16	1.14	5	5145	3	0	0	0	0	2	0
LbrM.13.1350	hypothetical protein, conserved	0.74	0.86	5	2295	3	0	0	0	0	2	0
LbrM.13.1370	hypothetical protein, conserved	0.75	0.69	5	2043	3	0	0	0	0	2	0
LbrM.13.1390	hypothetical protein, unknown function	1.15	0.55	5	1467	2	0	0	0	0	3	0
LbrM.14.0040	j-binding protein, putative	1.65	2.18	5	3297	2	0	0	0	0	3	0
LbrM.14.0280	hypothetical protein, conserved	0.46	0.22	5	2892	2	0	0	0	0	3	0
LbrM.14.0420	hypothetical protein, conserved	1.12	0.98	5	3207	3	0	0	0	0	2	0
LbrM.14.0520	hypothetical protein, conserved	1.16	0.9	5	1515	3	0	0	0	0	2	0
LbrM.14.0590	hypothetical protein, conserved	0.88	0.76	5	1404	2	0	0	0	0	3	0
LbrM.14.1270	hypothetical protein, conserved	1.29	1.26	5	2985	3	0	0	0	0	2	0
LbrM.15.0070	hypothetical protein, conserved	0.75	0.42	5	1404	4	0	0	0	0	1	0
LbrM.15.0190	hypothetical protein, conserved	0.87	1.28	5	492	3	0	0	0	0	2	0
LbrM.15.0250	hypothetical protein, conserved	1.86	2.12	5	1041	3	0	0	0	0	2	0
LbrM.15.0260	lysyl-tRNA synthetase, putative	1.85	1.69	5	1764	1	0	0	0	0	4	0
LbrM.15.0410	cytoplasmic l-asparaginase i-like protein	1.42	1.02	5	1173	3	0	0	0	0	2	0
LbrM.15.0520	hypothetical protein, unknown function	0.42	0.37	5	2106	2	0	0	0	0	3	0
LbrM.15.0590	hypothetical protein, conserved	0.92	0.63	5	1830	4	0	0	0	0	1	0
LbrM.15.0870	hypothetical protein, conserved	0.64	0.49	5	2565	3	0	0	0	0	2	0
LbrM.15.0960	protein phosphatase 2A regulatory subunit, putative	0.43	0.32	5	2649	1	0	0	0	0	4	0
LbrM.15.1050	glutamate dehydrogenase (GDH)	1.5	1.51	5	3063	1	0	0	0	0	4	0
LbrM.15.1240	ubiquitin hydrolase, putative,cysteine peptidase, Clan CA, family C19, putative	0.6	0.44	5	3882	0	0	0	0	0	5	0
LbrM.16.0050	hypothetical protein, conserved	1.32	1.13	5	954	1	0	0	0	0	4	0
LbrM.16.0100	hypothetical protein, conserved	1.01	1.09	5	1233	3	0	0	0	0	2	0
LbrM.16.0120	hypothetical protein, conserved	1.11	1.15	5	2481	1	0	0	0	0	4	0
LbrM.16.0330	hypothetical protein, conserved	0.64	0.62	5	3792	2	0	0	0	0	3	0
LbrM.16.0410	hypothetical protein, conserved	1	1.17	5	1071	3	0	0	0	0	2	0
LbrM.16.0810	hypothetical protein, conserved	1.3	1.16	5	2262	2	0	0	0	0	3	0
LbrM.16.1640	kinesin, putative	1.19	1.15	5	2769	3	0	0	0	0	2	0
LbrM.17.0200	hypothetical protein, conserved	0.78	0.34	5	2058	3	0	0	0	0	2	0
LbrM.17.0220	hypothetical protein, conserved	0.3	0.27	5	3750	1	0	0	0	0	4	0
LbrM.17.0240	hypothetical protein, conserved	0.59	0.37	5	2460	2	0	0	0	0	3	0
LbrM.17.0330	hypothetical protein, conserved	0.88	0.59	5	1773	1	0	0	0	0	4	0
LbrM.17.0620	hypothetical protein, unknown function	1.77	1.64	5	1257	1	0	0	0	0	4	0
LbrM.17.0650	hypothetical protein, conserved	1.6	1.72	5	3621	2	0	0	0	0	3	0
LbrM.17.0670	hypothetical protein, conserved	1.61	1.89	5	2145	4	0	0	0	0	1	0
LbrM.17.0710	hypothetical protein, conserved	0.69	0.41	5	3585	1	0	0	0	0	4	0
LbrM.17.0930	hypothetical protein, conserved	1.33	1.58	5	1434	3	0	0	0	0	2	0
LbrM.17.1070	META domain containing protein, putative (META2)	2.38	2.26	5	1335	3	0	0	0	0	2	0
LbrM.17.1170	hydrolase-like protein,esterase-like protein	0.8	0.77	5	2172	3	0	0	0	0	2	0
LbrM.17.1190	hypothetical protein, unknown function	1.04	0.83	5	2241	3	0	0	0	0	2	0
LbrM.17.1210	3-oxo-5-alpha-steroid 4-dehydrogenase-like protein	0.8	0.64	5	1620	3	0	0	0	0	2	0
LbrM.17.1270	UDP-sugar pyrophosphorylase (USP)	0.82	0.66	5	1893	2	0	0	0	0	3	0
LbrM.17.1340	hypothetical protein, conserved	1.03	1.47	5	2034	1	0	0	0	0	4	0
LbrM.17.1400	hypothetical protein, conserved	0.46	0.24	5	2871	2	0	0	0	0	3	0
LbrM.18.0090	hypothetical protein, conserved	0.46	0.6	5	2166	4	0	0	0	0	1	0
LbrM.18.0160	hypothetical protein, conserved	0.76	1.16	5	2241	1	0	0	0	0	4	0
LbrM.18.0210	hypothetical protein, unknown function	0.6	0.73	5	1029	1	0	0	0	0	4	0
LbrM.18.0400	hypothetical protein, conserved	0.54	0.47	5	3759	1	0	0	0	0	4	0
LbrM.18.0610	hypothetical protein, conserved	0.76	1.18	5	1053	3	0	0	0	0	2	0
LbrM.18.0800	hypothetical protein, unknown function	0.75	0.96	5	924	4	0	0	0	0	1	0
LbrM.18.0970	hypothetical protein, conserved	0.44	0.33	5	3411	2	0	0	0	0	3	0
LbrM.18.0990	hypothetical protein, conserved	0.44	0.37	5	2682	2	0	0	0	0	3	0
LbrM.18.1050	UDP-glucose pyrophosphorylase	0.88	0.95	5	1473	1	0	0	0	0	4	0
LbrM.18.1100	5-oxoprolinase, putative	0.46	0.43	5	4029	2	0	0	0	0	3	0
LbrM.18.1110	hypothetical protein, conserved	0.3	0.2	5	779	2	0	0	0	0	3	0
LbrM.18.1170	vacuolar protein sorting complex subunit, putative	1.25	1.67	5	2775	3	0	0	0	0	2	0
LbrM.18.1190	phosphodiesterase, putative (PDEA)	1.37	1.83	5	1896	2	0	0	0	0	3	0
LbrM.18.1390	hypothetical protein, conserved	0.4	0.32	5	2889	1	0	0	0	0	4	0
LbrM.18.1450	pumilio protein 2, putative,pumilio protein, putative (PUF2)	0.48	0.47	5	2550	2	0	0	0	0	3	0
LbrM.19.0010	hypothetical protein, conserved	0.72	0.51	5	6072	3	0	0	0	0	2	0
LbrM.19.0130	DEAD-boc ATP-dependent (RNA) helicase	0.88	1.21	5	1959	2	0	0	0	0	3	0
LbrM.19.0160	hypothetical protein, conserved	1.26	1.76	5	3132	2	0	0	0	0	3	0
LbrM.19.0170	hypothetical protein, conserved	0.66	0.92	5	2652	1	0	0	0	0	4	0
LbrM.19.0310	hypothetical protein, conserved	0.96	1.02	5	861	2	0	0	0	0	3	0
LbrM.19.1150	kinesin, putative	0.91	0.7	5	2463	1	0	0	0	0	4	0
LbrM.19.1190	hypothetical protein, conserved	0.76	0.48	5	2646	4	0	0	0	0	1	0
LbrM.19.1330	hypothetical protein, unknown function	0.88	0.8	5	3681	2	0	0	0	0	3	0
LbrM.19.1460	hypothetical protein, conserved	0.78	0.53	5	5397	3	0	0	0	0	2	0
LbrM.19.1740	protein kinase, putative	1.62	1.71	5	1707	5	0	0	0	0	0	0
LbrM.20.0940	serine/threonine-protein kinase, putative,protein kinase, putative	1.26	0.74	5	2958	3	0	0	0	0	2	0
LbrM.20.1120	dihydroxyacetonephosphate acyltransferase (DAT)	0.79	0.64	5	4281	2	0	0	0	0	3	0
LbrM.20.1500	pyroglutamyl-peptidase I (PGP), putative	1.23	1.2	5	834	1	0	0	0	0	4	0
LbrM.20.1660	hypothetical protein, conserved	0.79	0.38	5	1476	4	0	0	0	0	1	0
LbrM.20.1900	hypothetical protein, conserved	1.04	1.01	5	1005	0	0	0	0	0	5	0
LbrM.20.1950	hypothetical protein, conserved	0.84	0.69	5	5628	1	0	0	0	0	4	0
LbrM.20.2040	protein phosphatase 2C-like protein	1	0.94	5	1191	2	0	0	0	0	3	0
LbrM.20.2150	adaptor complex subunit medium chain 3, putative	0.87	0.51	5	1407	1	0	0	0	0	4	0
LbrM.20.2190	phospholipid-transporting ATPase-like protein	0.95	0.8	5	4533	2	0	0	0	0	3	0
LbrM.20.2760	hypothetical protein, conserved	0.75	0.74	5	1194	4	0	0	0	0	1	0
LbrM.20.3240	60S ribosomal protein L21, putative	0.39	0.42	5	480	0	0	0	0	0	5	0
LbrM.20.3250	transmembrane/endomembrane-like protein	1.3	1.29	5	1875	3	0	0	0	0	2	0
LbrM.20.3740	hypothetical protein, conserved	0.6	0.38	5	6204	1	0	0	0	0	4	0
LbrM.20.3880	hypothetical protein, conserved	1.15	1	5	1776	2	0	0	0	0	3	0
LbrM.20.3930	coatomer alpha subunit, putative	1.02	0.71	5	3591	1	0	0	0	0	4	0
LbrM.20.4020	RNA-binding protein-like protein	1.07	1.34	5	1173	2	0	0	0	0	3	0
LbrM.20.4080	hypothetical protein, conserved	1.17	1.25	5	2406	3	0	0	0	0	2	0
LbrM.20.4220	hypothetical protein, conserved	0.86	0.73	5	3570	4	0	0	0	0	1	0
LbrM.20.4390	hypothetical protein, conserved	0.92	0.67	5	2184	2	0	0	0	0	3	0
LbrM.20.4540	hypothetical protein, conserved	0.95	0.7	5	1848	2	0	0	0	0	3	0
LbrM.20.4620	hypothetical protein, conserved	0.86	0.83	5	4248	1	0	0	0	0	4	0
LbrM.20.5030	hypothetical protein, conserved	1.12	1.04	5	4746	1	0	0	0	0	4	0
LbrM.20.5050	ATP-dependent RNA helicase, putative	0.97	0.74	5	2382	0	0	0	0	0	5	0
LbrM.20.5340	calpain-like cysteine peptidase, putative,cysteine peptidase, Clan CA, family C2, putative	0.51	0.36	5	1026	2	0	0	0	0	3	0
LbrM.20.5480	hypothetical protein, unknown function	1.02	0.88	5	2361	4	0	0	0	0	1	0
LbrM.20.5980	hypothetical protein, conserved	0.8	1.25	5	891	2	0	0	0	0	3	0
LbrM.20.6000	serine peptidase	1.11	1.44	5	1860	1	0	0	0	0	4	0
LbrM.20.6100	hypothetical protein, conserved	0.53	0.3	5	2643	2	0	0	0	0	3	0
LbrM.21.0080	syntaxin, putative	1.58	2.38	5	702	2	0	0	0	0	3	0
LbrM.21.0250	hypothetical protein, conserved	0.59	0.33	5	2175	1	0	0	0	0	4	0
LbrM.21.0520	hypothetical protein, unknown function	0.72	0.76	5	2805	5	0	0	0	0	0	0
LbrM.21.0670	RNA helicase, putative	1.01	0.66	5	2091	4	0	0	0	0	1	0
LbrM.21.1110	mis-match repair protein, putative	0.59	0.26	5	3441	0	0	0	0	0	5	0
LbrM.21.1200	hypothetical protein, conserved	0.6	0.3	5	2124	2	0	0	0	0	3	0
LbrM.21.1390	DNA repair and recombination helicase protein PIF6, putative	0.56	0.26	5	2367	2	0	0	0	0	3	0
LbrM.21.1580	ATP synthase, putative	1.64	1.07	5	1455	2	0	0	0	0	3	0
LbrM.22.0010	hypothetical protein, conserved	3.04	3.15	5	1884	3	0	0	0	0	2	0
LbrM.22.0230	hypothetical protein, unknown function	0.71	0.7	5	1344	2	0	0	0	0	3	0
LbrM.22.0270	hypothetical protein, conserved	0.86	0.52	5	2334	1	0	0	0	0	4	0
LbrM.22.0420	hypothetical protein, conserved	0.84	0.61	5	1275	2	0	0	0	0	3	0
LbrM.22.0490	hypothetical protein, conserved	0.56	0.32	5	2706	5	0	0	0	0	0	0
LbrM.22.0540	hypothetical protein, conserved	1.02	0.92	5	1371	2	0	0	0	0	3	0
LbrM.22.0850	protein kinase, putative	1.89	2.16	5	1077	0	0	0	0	0	5	0
LbrM.22.1130	hypothetical protein, conserved	0.44	0.21	5	1353	3	0	0	0	0	2	0
LbrM.22.1210	hypothetical protein, conserved	1.29	1.71	5	2103	2	0	0	0	0	3	0
LbrM.22.1390	Serine-threonin protein phosphatase, putative	1.51	1.52	5	1086	3	0	0	0	0	2	0
LbrM.22.1400	ATP-dependent DEAD/H RNA helicase, putative	1.8	2.43	5	3252	3	0	0	0	0	2	0
LbrM.22.1560	hypothetical protein, unknown function	1.07	1.21	5	1221	2	0	0	0	0	3	0
LbrM.23.0110	hypothetical protein, unknown function	1.18	1.77	5	786	2	0	0	0	0	3	0
LbrM.23.0310	hypothetical protein, conserved	0.66	0.39	5	3471	2	0	0	0	0	3	0
LbrM.23.0340	hypothetical protein, conserved	0.87	0.6	5	3684	3	0	0	0	0	2	0
LbrM.23.0440	hypothetical protein, unknown function	0.64	0.39	5	4332	4	0	0	0	0	1	0
LbrM.23.0600	5'-3' exonuclease XRNC, putative	0.7	0.51	5	3198	3	0	0	0	0	2	0
LbrM.23.0720	hypothetical protein, conserved	0.72	0.39	5	3279	1	0	0	0	0	4	0
LbrM.23.0820	RNA-binding protein, putative	0.42	0.3	5	1803	2	0	0	0	0	3	0
LbrM.23.0830	hypothetical protein, conserved	0.88	0.67	5	1578	2	0	0	0	0	3	0
LbrM.23.1400	hypothetical protein, conserved	1.01	0.62	5	3573	3	0	0	0	0	2	0
LbrM.23.1630	hypothetical protein, conserved	1.14	1.39	5	1209	3	0	0	0	0	2	0
LbrM.23.1810	neutral sphingomyelinase activation associated factor-like protein	1.58	1.63	5	2778	0	0	0	0	0	5	0
LbrM.24.0020	clathrin coat assembly protein, putative	1.05	1.87	5	1461	2	0	0	0	0	3	0
LbrM.24.0180	hypothetical protein, conserved	1.28	1.6	5	2439	3	0	0	0	0	2	0
LbrM.24.0390	hypothetical protein, conserved	0.96	0.78	5	1788	1	0	0	0	0	4	0
LbrM.24.0480	hypothetical predicted transmembrane protein	0.68	1.36	5	4092	3	0	0	0	0	2	0
LbrM.24.0600	hypothetical protein, unknown function	0.83	0.78	5	2574	1	0	0	0	0	4	0
LbrM.24.1070	hypothetical protein, conserved	1.06	0.57	5	1524	4	0	0	0	0	1	0
LbrM.24.1120	pre-mRNA splicing factor, putative	0.72	0.54	5	3528	2	0	0	0	0	3	0
LbrM.24.1150	actin-interacting protein-like protein	0.65	0.47	5	3060	3	0	0	0	0	2	0
LbrM.24.1170	mitochondrial DNA-directed RNA polymerase, putative	1.13	0.73	5	3900	1	0	0	0	0	4	0
LbrM.24.1460	mismatch repair protein, putative	0.7	0.48	5	4107	4	0	0	0	0	1	0
LbrM.24.1840	inhibitor of cysteine peptidase (ICP)	1.43	2.34	5	342	4	0	0	0	0	1	0
LbrM.24.1850	fatty acid transporter protein-like protein	0.86	0.56	5	3951	2	0	0	0	0	3	0
LbrM.24.1980	hypothetical protein, conserved	1.49	1.92	5	1458	2	0	0	0	0	3	0
LbrM.24.2170	hypothetical protein, conserved	1.11	1.04	5	1113	0	0	0	0	0	5	0
LbrM.25.0300	hypothetical protein, conserved	1.22	0.88	5	1845	3	0	0	0	0	2	0
LbrM.25.0310	hypothetical protein, conserved	0.75	0.52	5	3252	3	0	0	0	0	2	0
LbrM.25.0430	hypothetical protein, conserved	0.71	0.52	5	4554	3	0	0	0	0	2	0
LbrM.25.0490	hypothetical protein, conserved	0.89	0.6	5	3681	3	0	0	0	0	2	0
LbrM.25.0620	DNA repair protein, putative	1.48	1.51	5	3300	1	0	0	0	0	4	0
LbrM.25.0720	hypothetical protein, conserved	0.99	0.75	5	1263	2	0	0	0	0	3	0
LbrM.25.0950	hypothetical protein, conserved	0.9	0.95	5	2265	2	0	0	0	0	3	0
LbrM.25.0990	DNAj-like protein	0.62	0.44	5	1188	0	0	0	0	0	5	0
LbrM.25.1120	hypothetical protein, unknown function	0.75	0.57	5	1713	2	0	0	0	0	3	0
LbrM.25.1320	hypothetical protein, conserved	1.9	2.01	5	2322	3	0	0	0	0	2	0
LbrM.25.1630	hypothetical protein, conserved	1.01	0.83	5	1641	3	0	0	0	0	2	0
LbrM.25.1880	hypothetical protein, conserved	1.32	1.66	5	1401	3	0	0	0	0	2	0
LbrM.26.0300	ras-like small GTPases, putative	1.17	1.08	5	1536	1	0	0	0	0	4	0
LbrM.26.0380	hypothetical protein, conserved	0.71	0.58	5	5463	2	0	0	0	0	3	0
LbrM.26.0520	hypothetical protein, conserved	1.03	0.89	5	1254	2	0	0	0	0	3	0
LbrM.26.0540	hypothetical protein	0.7	0.47	5	1674	3	0	0	0	0	2	0
LbrM.26.1050	hypothetical protein, conserved	1.12	1.11	5	2334	2	0	0	0	0	3	0
LbrM.26.1110	hypothetical protein, conserved	0.94	1.15	5	1503	1	0	0	0	0	4	0
LbrM.26.1290	hypothetical protein, conserved	0.77	0.55	5	2601	4	0	0	0	0	1	0
LbrM.26.1430	hypothetical protein, conserved	1.26	1.58	5	1617	3	0	0	0	0	2	0
LbrM.26.1540	hypothetical protein, conserved	1.89	2.03	5	1197	3	0	0	0	0	2	0
LbrM.26.1620	hypothetical protein, unknown function	1.52	1.47	5	2025	2	0	0	0	0	3	0
LbrM.26.1720	hypothetical protein, conserved	0.64	0.35	5	8304	2	0	0	0	0	3	0
LbrM.26.1830	hypothetical protein, conserved	1.16	1.04	5	3663	3	0	0	0	0	2	0
LbrM.26.2050	hypothetical protein, conserved	0.9	1.08	5	777	1	0	0	0	0	4	0
LbrM.26.2150	GDP-mannose 4,6 dehydratase, putative	1.31	1.11	5	1353	4	0	0	0	0	1	0
LbrM.26.2340	hypothetical protein, conserved	1.13	0.93	5	1329	4	0	0	0	0	1	0
LbrM.26.2350	hypothetical protein, conserved	0.85	0.72	5	1929	0	0	0	0	0	5	0
LbrM.27.0340	hypothetical protein, conserved	1.06	0.88	5	2193	2	0	0	0	0	3	0
LbrM.27.0580	glycosomal transporter (GAT3), putative	1.65	1.78	5	2067	3	0	0	0	0	2	0
LbrM.27.0700	hypothetical protein, conserved	0.96	0.78	5	1782	2	0	0	0	0	3	0
LbrM.27.0790	hypothetical protein, conserved	0.74	0.55	5	1377	2	0	0	0	0	3	0
LbrM.27.1030	hypothetical protein, conserved	0.86	0.82	5	2718	3	0	0	0	0	2	0
LbrM.27.1550	hypothetical protein, conserved	1.52	1.31	5	1137	1	0	0	0	0	4	0
LbrM.27.1660	hypothetical protein, conserved	1.17	1.04	5	1413	1	0	0	0	0	4	0
LbrM.27.1710	hypothetical protein, conserved	0.26	0.13	5	1338	1	0	0	0	0	4	0
LbrM.27.1770	hypothetical protein, conserved	1.36	1.28	5	3072	3	0	0	0	0	2	0
LbrM.27.2110	hypothetical protein, conserved	0.48	0.27	5	4536	2	0	0	0	0	3	0
LbrM.27.2190	hypothetical protein, conserved	0.61	0.55	5	1674	0	0	0	0	0	5	0
LbrM.27.2410	hypothetical protein, conserved	0.78	0.53	5	6882	3	0	0	0	0	2	0
LbrM.27.2550	sucrose hydrolase-like protein	1.64	2.2	5	1470	4	0	0	0	0	1	0
LbrM.28.0210	hypothetical protein, conserved	1.47	1.91	5	1839	1	0	0	0	1	3	0
LbrM.28.0420	hypothetical protein, conserved	1.13	1.23	5	1968	4	0	0	0	0	1	0
LbrM.28.0490	carbonic anhydrase-like protein	1.15	1.08	5	1848	3	0	0	0	0	2	0
LbrM.28.0520	hypothetical protein, conserved	0.9	0.66	5	2142	1	0	0	0	0	4	0
LbrM.28.0550	RAD50 DNA repair-like protein	0.8	0.69	5	4086	0	0	0	0	0	5	0
LbrM.28.0800	hypothetical protein, conserved	1.07	0.98	5	1446	1	0	0	0	0	4	0
LbrM.28.1010	oxidoreductase-like protein	0.89	0.7	5	2904	3	0	0	0	0	2	0
LbrM.28.1290	copine i-like protein	1.15	0.99	5	1527	1	0	0	0	0	4	0
LbrM.28.1420	prenyltransferase, putative	1.11	0.97	5	1470	1	0	0	0	0	4	0
LbrM.28.1470	hypothetical protein, conserved	0.59	0.48	5	3129	1	0	0	0	0	4	0
LbrM.28.1540	hypothetical protein, conserved	1.25	1.01	5	1029	2	0	0	0	0	3	0
LbrM.28.2480	DNA topoisomerase ii	1.37	1.4	5	4506	2	0	0	0	0	3	0
LbrM.28.2520	hypothetical protein, conserved	0.67	0.52	5	2808	3	0	0	0	0	2	0
LbrM.28.2530	hypothetical protein, conserved	0.81	0.79	5	2352	3	0	0	0	0	2	0
LbrM.28.2670	MRP protein-like protein	0.82	0.99	5	879	0	0	0	0	0	5	0
LbrM.28.2750	hypothetical protein, unknown function	0.42	0.16	5	3042	3	0	0	0	0	2	0
LbrM.28.2850	molybdenum cofactor biosynthesis protein, putative	0.33	0.15	5	2259	1	0	0	0	0	4	0
LbrM.29.0200	hypothetical protein, conserved	0.7	0.51	5	3084	2	0	0	0	0	3	0
LbrM.29.0270	hypothetical protein, conserved	0.95	0.96	5	1131	4	0	0	0	0	1	0
LbrM.29.0710	hypothetical protein, conserved	0.63	0.5	5	2121	3	0	0	0	0	2	0
LbrM.29.0970	hypothetical protein, conserved	1.38	1.91	5	648	3	0	0	0	0	2	0
LbrM.29.1000	ABC transporter-like protein	1.82	2.2	5	2166	1	0	0	0	0	4	0
LbrM.29.1060	hypothetical protein, unknown function	0.76	0.55	5	1635	4	0	0	0	0	1	0
LbrM.29.1280	hypothetical protein, conserved	1.42	1.33	5	1800	1	0	0	0	0	4	0
LbrM.29.1580	hypothetical protein, conserved	0.35	0.29	5	3690	4	0	0	0	0	1	0
LbrM.29.1720	hypothetical protein, conserved	0.97	0.65	5	1137	2	0	0	0	0	3	0
LbrM.29.1800	MutS-like protein	0.89	0.62	5	3246	3	0	0	0	0	2	0
LbrM.29.2030	hypothetical protein, conserved	1.33	1.25	5	3282	2	0	0	0	0	3	0
LbrM.29.2040	hypothetical protein, unknown function	0.99	0.81	5	1260	3	0	0	0	0	2	0
LbrM.29.2050	hypothetical protein, conserved	0.77	0.72	5	1350	2	0	0	0	0	3	0
LbrM.29.2330	aspartyl aminopeptidase, putative,metallo-peptidase, Clan MH, Family M20	1.3	1.46	5	1362	1	0	0	0	0	4	0
LbrM.29.2460	protein kinase, putative	1.41	1.53	5	1344	1	0	0	0	0	4	0
LbrM.29.2480	ATP-dependent phosphofructokinase	0.79	0.53	5	1461	1	0	0	0	0	4	0
LbrM.29.2580	hypothetical protein, conserved	0.74	0.57	5	2139	1	0	0	0	0	4	0
LbrM.29.2690	hypothetical protein, conserved	0.76	0.68	5	2331	4	0	0	0	0	1	0
LbrM.30.0170	hypothetical protein, conserved	0.75	0.64	5	1872	0	0	0	0	0	5	0
LbrM.30.0250	hypothetical protein, conserved	1.01	0.97	5	1791	2	0	0	0	0	3	0
LbrM.30.0270	mitochondrial RNA binding protein 1, putative	0.76	0.58	5	1926	3	0	0	0	0	2	0
LbrM.30.0280	AUT2/APG4/ATG4 cysteine peptidase, putative (ATG4.2)	0.71	0.67	5	1197	3	0	0	0	0	2	0
LbrM.30.0420	phosphatase 2C, putative	1.09	1.47	5	1155	3	0	0	0	0	2	0
LbrM.30.0690	nitrate reductase, putative	1.82	1.82	5	1614	2	0	0	0	0	3	0
LbrM.30.1070	hypothetical protein, conserved	0.69	0.51	5	2004	5	0	0	0	0	0	0
LbrM.30.1210	hypothetical protein, conserved	0.92	0.69	5	2985	3	0	0	0	0	2	0
LbrM.30.1320	ubiquitin hydrolase, putative,cysteine peptidase, Clan CA, family C19, putative	1.27	1.13	5	3021	2	0	0	0	0	3	0
LbrM.30.1610	pseudouridine synthase A-like protein, putative	1.04	1.09	5	1500	4	0	0	0	0	1	0
LbrM.30.1890	RNA pseudouridylate synthase-like protein	1.36	1.22	5	1602	2	0	0	0	0	3	0
LbrM.30.2280	hypothetical protein, unknown function	1.01	1.14	5	1062	1	0	0	0	0	4	0
LbrM.30.2300	sphingosine phosphate lyase-like protein, putative	1.47	1.28	5	1614	2	0	0	0	0	3	0
LbrM.30.2480	hypothetical protein, conserved	0.68	0.63	5	594	1	0	0	0	0	4	0
LbrM.30.2510	hypothetical protein, conserved	0.7	0.42	5	3249	5	0	0	0	0	0	0
LbrM.30.2680	hypothetical protein, conserved	0.88	0.85	5	2130	1	0	0	0	0	4	0
LbrM.30.2790	chaperonin HSP60/CNP60, putative	1.14	0.88	5	1620	2	0	0	0	0	3	0
LbrM.30.2900	hypothetical protein, conserved	0.64	0.43	5	1926	2	0	0	0	0	3	0
LbrM.30.3240	hypothetical protein, conserved	1.31	1.36	5	2646	1	0	0	0	0	4	0
LbrM.30.3370	hypothetical protein, conserved	0.57	0.56	5	1155	4	0	0	0	0	1	0
LbrM.30.3610	serine/threonine-protein kinase, putative,protein kinase, putative	1.15	1.6	5	2229	1	0	0	0	0	4	0
LbrM.31.0280	hypothetical protein, conserved	0.94	0.96	5	1533	1	0	0	0	0	4	0
LbrM.31.0480	hypothetical protein, unknown function	1.07	0.95	5	2982	2	0	0	0	0	3	0
LbrM.31.0660	hypothetical protein, conserved	0.91	1.08	5	1947	2	0	0	0	0	3	0
LbrM.31.0820	hypothetical protein, conserved	1.62	1.35	5	996	1	0	0	0	0	4	0
LbrM.31.1150	sodium stibogluconate resistance protein like	1.26	1.73	5	971	4	0	0	0	0	1	0
LbrM.31.1190	hypothetical protein, unknown function	0.98	0.94	5	1263	4	0	0	0	0	1	0
LbrM.31.1540	hypothetical protein, conserved	0.58	0.64	5	1323	5	0	0	0	0	0	0
LbrM.31.1730	hypothetical protein, conserved	1.35	1.29	5	2883	1	0	0	0	0	4	0
LbrM.31.1950	hypothetical protein, conserved	1.63	1.47	5	3597	0	0	0	0	0	5	0
LbrM.31.2140	hypothetical protein, unknown function	0.82	0.57	5	2439	3	0	0	0	0	2	0
LbrM.31.2460	hypothetical protein, unknown function	1.36	1.25	5	1434	1	0	0	0	0	4	0
LbrM.31.2640	hypothetical protein, conserved	0.88	0.71	5	4512	1	0	0	0	0	4	0
LbrM.31.2990	acetoin dehydrogenase e3 component-like protein	1.01	1.05	5	2217	3	0	0	0	0	2	0
LbrM.31.3200	hypothetical protein, conserved	0.79	0.88	5	1143	2	0	0	0	0	3	0
LbrM.31.3290	inositol polyphosphate 1-phosphatase, putative	0.78	0.63	5	1302	3	0	0	0	0	2	0
LbrM.31.3300	hypothetical protein, conserved	1.19	0.91	5	750	2	0	0	0	0	3	0
LbrM.31.3400	hypothetical protein, unknown function	0.31	0.31	5	2088	2	0	0	0	0	3	0
LbrM.31.3410	hypothetical protein, unknown function	0.88	0.96	5	2154	4	0	0	0	0	1	0
LbrM.31.3620	hypothetical protein, unknown function	1.52	2.12	5	1914	2	0	0	0	0	3	0
LbrM.32.0180	protein kinase, putative,serine/threonine protein kinase, putative	0.84	0.94	5	3234	1	0	0	0	0	4	0
LbrM.32.0260	hypothetical protein, conserved	0.52	0.46	5	2313	3	0	0	0	0	2	0
LbrM.32.0380	hypothetical protein, conserved	0.69	0.72	5	4950	1	0	0	0	0	4	0
LbrM.32.0490	hypothetical protein, conserved	0.83	0.71	5	2157	0	0	0	0	0	5	0
LbrM.32.0610	hypothetical protein, conserved	1.17	1.38	5	1152	3	0	0	0	0	2	0
LbrM.32.0680	hypothetical protein, conserved	0.93	0.73	5	2418	2	0	0	0	0	3	0
LbrM.32.0760	OSM3-like kinesin, putative	1.06	1.03	5	3357	1	0	0	0	0	4	0
LbrM.32.0860	hypothetical protein, conserved	0.77	0.66	5	4947	2	0	0	0	0	3	0
LbrM.32.1030	hypothetical protein, conserved	0.76	0.55	5	3150	2	0	0	0	0	3	0
LbrM.32.1210	mitochondrial carrier protein, putative	1.02	1.04	5	1098	3	0	0	0	0	2	0
LbrM.32.1490	hypothetical protein, conserved	1	0.9	5	1890	0	0	0	0	0	5	0
LbrM.32.1520	RNA guanylyltransferase, putative	1.1	1	5	2067	3	0	0	0	0	2	0
LbrM.32.1590	hypothetical protein, conserved	1.22	0.77	5	3282	3	0	0	0	0	2	0
LbrM.32.1610	hypothetical protein, conserved	1.1	0.9	5	486	3	0	0	0	0	2	0
LbrM.32.1660	hypothetical protein, conserved	1.56	1.84	5	1128	3	0	0	0	0	2	0
LbrM.32.1830	hypothetical protein, conserved	1.1	1.02	5	3615	2	0	0	0	0	3	0
LbrM.32.2250	hypothetical protein, conserved	1.35	0.92	5	2769	1	0	0	0	0	4	0
LbrM.32.2410	hypothetical protein, unknown function	1.24	1.82	5	1833	3	0	0	0	0	2	0
LbrM.32.2440	hypothetical protein, unknown function	0.92	1.04	5	4938	2	0	0	0	0	3	0
LbrM.32.2480	hypothetical protein, unknown function	1.72	1.53	5	945	2	0	0	0	0	3	0
LbrM.32.2670	hypothetical protein, conserved	0.88	0.77	5	1272	1	0	0	0	0	4	0
LbrM.32.3010	hypothetical protein, conserved	0.55	0.31	5	2856	2	0	0	0	0	3	0
LbrM.32.3020	hypothetical protein, conserved	0.76	0.64	5	3279	3	0	0	0	0	2	0
LbrM.32.3110	phosphatidate cytidylyltransferase-like protein	1.55	2.03	5	1413	2	0	0	0	0	3	0
LbrM.32.3340	hypothetical protein, conserved	1.43	1.11	5	2475	3	0	0	0	0	2	0
LbrM.32.3350	hypothetical protein, conserved	1.01	0.87	5	3279	3	0	0	0	0	2	0
LbrM.32.3370	hypothetical protein, conserved	0.82	0.4	5	1992	1	0	0	0	0	4	0
LbrM.32.3380	ABC transporter, putative	1.08	1	5	2115	1	0	0	0	0	4	0
LbrM.32.3510	hypothetical protein, conserved	0.89	0.67	5	1875	3	0	0	0	0	2	0
LbrM.32.3540	mitogen-activated protein kinase, putative (MPK6)	0.8	0.63	5	3327	5	0	0	0	0	0	0
LbrM.32.3660	hypothetical protein, conserved	0.65	0.4	5	2223	1	0	0	0	0	4	0
LbrM.32.3740	hypothetical protein, conserved	0.58	0.47	5	1827	4	0	0	0	0	1	0
LbrM.32.3760	RNA-binding, protein, putative	0.84	0.71	5	1704	2	0	0	0	0	3	0
LbrM.32.3780	DEAD/DEAH box helicase, putative	0.85	0.73	5	2055	2	0	0	0	0	3	0
LbrM.32.3940	hypothetical protein, conserved	1.1	1.31	5	2187	2	0	0	0	0	3	0
LbrM.32.4210	cyclic nucleotide-binding protein-like protein	1.46	2.06	5	2100	4	0	0	0	0	1	0
LbrM.33.0110	hypothetical protein, conserved	0.79	0.79	5	1059	1	0	0	0	0	4	0
LbrM.33.0300	autophagocytosis protein, putative	0.82	0.89	5	828	3	0	0	0	0	2	0
LbrM.33.0560	hypothetical protein, conserved	0.41	0.25	5	6078	0	0	0	0	0	5	0
LbrM.33.0690	hypothetical protein, conserved	0.67	0.56	5	4221	3	0	0	0	0	2	0
LbrM.33.0910	hypothetical protein, conserved	0.46	0.48	5	2796	4	0	0	0	0	1	0
LbrM.33.1020	2,4-dienoyl-coa reductase fadh1, putative	0.87	0.89	5	2196	2	0	0	0	0	3	0
LbrM.33.1060	hypothetical protein, conserved	1.02	1.3	5	1458	1	0	0	0	0	4	0
LbrM.33.1070	hypothetical protein, conserved	0.73	0.83	5	1011	4	0	0	0	0	1	0
LbrM.33.1210	hypothetical protein, conserved	0.74	0.83	5	2820	2	0	0	0	0	3	0
LbrM.33.1310	hypothetical protein, conserved	0.87	0.95	5	2262	0	0	0	0	0	5	0
LbrM.33.1330	hypothetical protein, conserved	1.08	0.96	5	1965	4	0	0	0	0	1	0
LbrM.33.1350	hypothetical protein, conserved	0.51	0.44	5	1413	2	0	0	0	0	3	0
LbrM.33.1680	hypothetical protein, conserved	0.93	0.87	5	1770	1	0	0	0	0	4	0
LbrM.33.1730	lipase precursor-like protein	0.78	0.94	5	1011	4	0	0	0	0	1	0
LbrM.33.2150	hypothetical protein, conserved	0.85	0.65	5	894	3	0	0	0	0	2	0
LbrM.33.2230	hypothetical protein, conserved	0.82	0.52	5	2118	3	0	0	0	0	2	0
LbrM.33.2450	hypothetical protein, conserved	0.71	0.59	5	4407	1	0	0	0	0	4	0
LbrM.33.2610	cell division cycle 45 (CDC45), putative	0.8	0.74	5	2436	2	0	0	0	0	3	0
LbrM.33.2630	succinyl-coA:3-ketoacid-coenzyme A transferase, mitochondrial precursor, putative	0.82	0.63	5	1482	3	0	0	0	0	2	0
LbrM.33.2710	hypothetical protein, conserved	0.74	0.75	5	1536	3	0	0	0	0	2	0
LbrM.33.2900	hypothetical protein, conserved	0.67	0.66	5	1488	3	0	0	0	0	2	0
LbrM.33.2980	DNA replication licensing factor MCM3, putative	0.62	0.6	5	2631	1	0	0	0	0	4	0
LbrM.33.3120	hypothetical protein	1.06	1.27	5	1185	1	0	0	0	0	4	0
LbrM.33.3140	D-alanyl-glycyl endopeptidase-like protein,cysteine peptidase, Clan CA, family C51, putative	0.9	0.92	5	1149	1	0	0	0	0	4	0
LbrM.33.3260	hypothetical protein, conserved	0.59	0.53	5	3717	2	0	0	0	0	3	0
LbrM.33.3530	hypothetical protein, conserved	0.62	0.56	5	990	3	0	0	0	0	2	0
LbrM.33.3540	ABC transporter family-like protein	0.45	0.36	5	2850	3	0	0	0	0	2	0
LbrM.34.0460	hypothetical protein, unknown function	0.53	0.39	5	1890	1	0	0	0	0	4	0
LbrM.34.0900	hypothetical protein, conserved	0.66	0.61	5	5949	3	0	0	0	0	2	0
LbrM.34.0920	hypothetical protein, conserved	1.25	1.13	5	726	1	0	0	0	0	4	0
LbrM.34.1280	hypothetical protein, unknown function	0.91	0.89	5	1281	3	0	0	0	0	2	0
LbrM.34.1550	hypothetical protein, unknown function	1.56	1.48	5	1068	2	0	0	0	0	3	0
LbrM.34.1900	hypothetical protein, conserved	0.45	0.28	5	3177	4	0	0	0	0	1	0
LbrM.34.2180	hypothetical protein, conserved	0.8	0.7	5	1324	4	0	0	0	0	1	0
LbrM.34.2220	ATP-dependent RNA helicase-like protein	0.89	0.83	5	3423	2	0	0	0	0	3	0
LbrM.34.2320	hypothetical protein, conserved	0.63	0.51	5	2430	2	0	0	0	0	3	0
LbrM.34.2360	ubiquitin hydrolase, putative,cysteine peptidase, Clan CA, family C19, putative	1.33	1.45	5	2901	1	0	0	0	0	4	0
LbrM.34.2440	hypothetical protein, conserved	0.53	0.38	5	1665	0	0	0	0	0	5	0
LbrM.34.2640	galactokinase-like protein	1.19	1.36	5	1431	2	0	0	0	0	3	0
LbrM.34.2710	hypothetical protein, conserved	1.43	1.6	5	2133	2	0	0	0	0	3	0
LbrM.34.3090	hypothetical protein, conserved	1.26	1.32	5	588	5	0	0	0	0	0	0
LbrM.34.3110	hypothetical protein, conserved	0.72	0.64	5	2091	4	0	0	0	0	1	0
LbrM.34.3210	hypothetical protein, unknown function	0.86	0.58	5	1896	3	0	0	0	0	2	0
LbrM.34.3450	hypothetical protein, unknown function	1.84	0.9	5	1521	4	0	0	0	0	1	0
LbrM.34.3460	hypothetical protein, unknown function	4.12	2	5	1206	3	0	0	0	0	2	0
LbrM.34.3550	DNA repair protein RAD2, putative	0.92	0.81	5	3090	3	0	0	0	0	2	0
LbrM.34.3630	hypothetical protein, conserved	0.9	0.64	5	4326	2	0	0	0	0	3	0
LbrM.34.3700	hypothetical protein, conserved	1.2	0.93	5	1323	2	0	0	0	0	3	0
LbrM.34.3720	hypothetical protein, conserved	0.91	0.64	5	1167	2	0	0	0	0	3	0
LbrM.34.3750	hypothetical protein, conserved	1.34	1.47	5	1923	4	0	0	0	0	1	0
LbrM.34.3910	hypothetical protein, conserved	0.79	0.61	5	1431	4	0	0	0	0	1	0
LbrM.34.3970	hypothetical protein, conserved	0.85	0.99	5	711	3	0	0	0	0	2	0
LbrM.34.3980	protein kinase, putative,MAP kinase kinase-like protein	0.81	0.69	5	4251	3	0	0	0	0	2	0
LbrM.34.4270	hypothetical protein, unknown function	1.03	1.2	5	978	4	0	0	0	0	1	0
LbrM.34.4300	hypothetical protein, conserved	0.99	0.84	5	1650	0	0	0	0	0	5	0
LbrM.34.4320	hypothetical protein, conserved	0.89	1	5	1029	0	0	0	0	0	5	0
LbrM.34.4370	hypothetical protein, conserved	1	1.14	5	1224	1	0	0	0	0	4	0
LbrM.34.4390	amino acid permease, putative (AAT11)	1.05	1	5	1554	4	0	0	0	0	1	0
LbrM.34.4520	hypothetical protein, conserved	1.02	0.98	5	2880	2	0	0	0	0	3	0
LbrM.34.4680	hypothetical protein, conserved	1.17	1.4	5	2175	0	0	0	0	0	5	0
LbrM.34.4870	DNA replication licensing factor MCM9, putative	0.5	0.36	5	2751	1	0	0	0	0	4	0
LbrM.35.0090	PUF1, putative (PUF1)	1.26	1.61	5	1656	2	0	0	0	0	3	0
LbrM.35.0220	fructose-6-phosphate2-kinase/fructose-2,6-bisph os phatase-likeprotein	1.17	1.6	5	1458	0	0	0	0	0	5	0
LbrM.35.0280	mitochondrial inner membrane signal peptidase, putative,serine peptidase clan SF, family S26B, putative	1.37	2.01	5	663	2	0	0	0	0	3	0
LbrM.35.0300	dolicholphosphate-mannose synthase (DPMS)	0.91	1.42	5	789	2	0	0	0	0	3	0
LbrM.35.0730	DNAJ protein-like protein	1.38	1.69	5	783	3	0	0	0	0	2	0
LbrM.35.0780	hypothetical protein, conserved	0.85	0.85	5	609	4	0	0	0	0	1	0
LbrM.35.0800	hypothetical protein, conserved	0.73	0.43	5	2178	3	0	0	0	0	2	0
LbrM.35.0840	protein kinase, putative,mitogen-activated protein kinase, putative	0.94	1.02	5	1383	1	0	0	0	0	4	0
LbrM.35.1010	eukaryotic translation initiation factor 6 (eIF-6), putative	1.29	1.17	5	750	0	0	0	0	0	5	0
LbrM.35.1180	RNA editing complex protein MP61	1.18	1.14	5	1797	1	0	0	0	0	4	0
LbrM.35.1420	hypothetical protein, conserved	0.92	0.99	5	774	2	0	0	0	0	3	0
LbrM.35.1540	hypothetical protein, conserved	0.86	0.7	5	1353	3	0	0	0	0	2	0
LbrM.35.1660	hypothetical protein, conserved,nima-related protein kinase, putative	1.26	1.12	5	1530	0	0	0	0	0	5	0
LbrM.35.2020	hypothetical protein, conserved	0.66	0.52	5	2634	2	0	0	0	0	3	0
LbrM.35.2200	serine/threonine protein phosphatase 2B catalytic subunit A2, putative	1.11	1.3	5	1203	2	0	0	0	0	3	0
LbrM.35.2270	dolichyl-P-Man:GDP-Man5GlcNAc2-PP-dolichyl alpha-1,3-mannosyltransferase, putative	1.27	1.48	5	1347	4	0	0	0	0	1	0
LbrM.35.2310	streptococcal hemagglutinin-like protein	0.56	0.41	5	3705	3	0	0	0	0	2	0
LbrM.35.3010	hypothetical protein, conserved	0.85	0.7	5	8094	2	0	0	0	0	3	0
LbrM.35.3110	ATP-binding cassette protein, putative	1.2	1.22	5	2043	1	0	0	0	0	4	0
LbrM.35.3480	hypothetical protein, conserved	1.26	1.2	5	1551	3	0	0	0	0	2	0
LbrM.35.3860	hypothetical protein, unknown function	1.21	1.01	5	870	3	0	0	0	0	2	0
LbrM.35.4030	hypothetical protein, conserved	0.79	0.55	5	2871	2	0	0	0	0	3	0
LbrM.35.4250	hypothetical protein, conserved	0.64	0.49	5	1560	1	0	0	0	0	4	0
LbrM.35.4320	hypothetical protein, conserved	0.88	0.65	5	1590	1	0	0	0	0	4	0
LbrM.35.4430	UDP-N-acetylglucosamine-dolichyl-phosphate N-acetylglucosaminephosphotransferase, putative	1.26	1.2	5	1401	2	0	0	0	0	3	0
LbrM.35.4480	paraflagellar rod component, putative	1.42	1.95	5	3240	1	0	0	0	0	4	0
LbrM.35.4490	hypothetical protein, conserved	0.98	0.86	5	2112	4	0	0	0	0	1	0
LbrM.35.5590	hypothetical protein, conserved	0.96	0.78	5	2559	4	0	0	0	0	1	0
LbrM.35.5660	mitochondrial chaperone BCS1, putative	0.65	0.63	5	1644	1	0	0	0	0	4	0
LbrM.35.5700	hypothetical protein, conserved	0.83	0.63	5	1827	3	0	0	0	0	2	0
LbrM.35.5710	hypothetical protein, conserved	0.79	0.78	5	1302	2	0	0	0	0	3	0
LbrM.35.5720	hypothetical protein, conserved	1.15	0.91	5	1569	2	0	0	0	0	3	0
LbrM.35.5750	adiponectin receptor protein 1, putative	1.44	1.41	5	1536	4	0	0	0	0	1	0
LbrM.35.5770	hypothetical protein, conserved	1.14	1.08	5	888	3	0	0	0	0	2	0
LbrM.35.5810	hypothetical protein, conserved	0.79	0.65	5	1371	1	0	0	0	0	4	0
LbrM.35.5900	isoleucyl-tRNA synthetase, putative	1.27	1.04	5	3300	0	0	0	0	0	5	0
LbrM.35.5920	hypothetical protein, conserved	0.97	0.9	5	1473	0	0	0	0	0	5	0
LbrM.35.5940	hypothetical protein, conserved	0.91	0.8	5	2151	1	0	0	0	0	4	0
LbrM.35.6010	hypothetical protein, conserved	0.69	0.64	5	2010	3	0	0	0	0	2	0
LbrM.35.6030	hypothetical protein, conserved	0.96	0.84	5	2043	4	0	0	0	0	1	0
LbrM.35.6080	hypothetical protein, conserved	1.19	1.08	5	5583	3	0	0	0	0	2	0
LbrM.35.6300	hypothetical protein, conserved	0.83	0.63	5	2031	4	0	0	0	0	1	0
LbrM.35.6370	eukaryotic translation initation factor 4 gamma, putative	1.04	0.98	5	2262	1	0	0	0	0	4	0
LbrM.35.7100	prolyl oligopeptidase, putative,serine peptidase clan SC, family S9A, putative	1.2	1.53	5	2094	2	0	0	0	0	3	0
LbrM.35.7320	protein disulfide isomerase	1.27	1.71	5	1413	2	0	0	0	0	3	0
LbrM.34.2930	phospholipase A1, putative	0.94	0.92	4	1398	0	0	0	1	0	3	0
LbrM.01.0210	CLC-type chloride channel, putative	2.02	1.95	4	2307	1	0	0	0	0	3	0
LbrM.01.0280	DNA excision/repair protein SNF2, putative	0.57	0.29	4	2196	2	0	0	0	0	2	0
LbrM.01.0340	acidocalcisomal exopolyphosphatase, putative	2.66	3.06	4	1164	1	0	0	0	0	3	0
LbrM.01.0440	hypothetical protein, conserved	0.66	0.21	4	2445	2	0	0	0	0	2	0
LbrM.01.0610	hypothetical protein, conserved	0.75	0.54	4	2874	2	0	0	0	0	2	0
LbrM.01.0770	calcium/potassium channel (CAKC), putative	1.14	0.96	4	2955	2	0	0	0	0	2	0
LbrM.02.0090	hypothetical protein, conserved	1.22	2.41	4	1194	2	0	0	0	0	2	0
LbrM.02.0100	hypothetical protein, conserved	0.97	1.11	4	2457	2	0	0	0	0	2	0
LbrM.02.0180	hypothetical protein, conserved	0.59	0.63	4	5874	1	0	0	0	0	3	0
LbrM.02.0440	voltage-dependent anion-selective channel, putative	1.26	2.54	4	879	1	0	0	0	0	3	0
LbrM.02.0570	hypothetical protein, conserved	0.53	0.61	4	1572	4	0	0	0	0	0	0
LbrM.03.0070	hypothetical protein, conserved	1.86	1.89	4	1173	1	0	0	0	0	3	0
LbrM.03.0100	DNA primase large subunit, putative	0.94	0.52	4	1704	3	0	0	0	0	1	0
LbrM.03.0410	TLD domain protein, conserved	0.41	0.22	4	4896	1	0	0	0	0	3	0
LbrM.03.0600	hypothetical protein, conserved	0.27	0.17	4	8766	0	0	0	0	0	4	0
LbrM.03.0680	serine/threonine-protein kinase, putative,protein kinase, putative	0.37	0.17	4	7491	1	0	0	0	0	3	0
LbrM.03.0700	6-phosphofructo-2-kinase/fructose-2,6-biphosphatase, putative	0.45	0.25	4	5919	2	0	0	0	0	2	0
LbrM.03.0860	hypothetical protein, conserved	2.17	2.64	4	1671	2	0	0	0	0	2	0
LbrM.04.0080	hypothetical protein	1.94	1.95	4	1641	2	0	0	0	0	2	0
LbrM.04.0320	adenosine monophosphate deaminase, putative,AMP deaminase, putative	0.53	0.3	4	5829	0	0	0	0	0	4	0
LbrM.04.0490	calpain-like cysteine peptidase, putative,cysteine peptidase, Clan CA, family C2, putative	0.86	0.64	4	2571	1	0	0	0	0	3	0
LbrM.04.0570	palmitoyl acyltransferase 1, putative	1	0.57	4	3108	3	0	0	0	0	1	0
LbrM.05.0050	hypothetical protein, conserved	1.53	1.56	4	2523	2	0	0	0	0	2	0
LbrM.05.0150	hypothetical protein, conserved	0.85	0.81	4	1329	1	0	0	0	0	3	0
LbrM.05.0320	DNA replication licensing factor MCM8, putative	0.21	0.09	4	2991	1	0	0	0	0	3	0
LbrM.05.0590	hypothetical protein, conserved	0.64	0.31	4	2580	2	0	0	0	0	2	0
LbrM.05.0640	hypothetical protein, conserved	1.2	1.17	4	2337	2	0	0	0	0	2	0
LbrM.05.0770	hypothetical protein, conserved	0.72	0.46	4	1023	2	0	0	0	0	2	0
LbrM.05.0890	CYC2-like cyclin, putative	0.62	0.46	4	4248	4	0	0	0	0	0	0
LbrM.05.1040	stomatin-like protein	2.28	2.61	4	1077	1	0	0	0	0	3	0
LbrM.05.1180	hypothetical protein, conserved	1	0.8	4	5946	2	0	0	0	0	2	0
LbrM.06.0240	5'-3' exonuclease, putative	1.46	1.18	4	4542	1	0	0	0	0	3	0
LbrM.06.0340	hypothetical protein, conserved	1.79	1.99	4	1356	1	0	0	0	0	3	0
LbrM.06.0480	hypothetical protein, conserved	0.44	0.25	4	3471	2	0	0	0	0	2	0
LbrM.06.0500	hypothetical protein, conserved	1.05	1.04	4	1788	1	0	0	0	0	3	0
LbrM.06.0770	hypothetical protein, conserved	0.5	0.32	4	3984	2	0	0	0	0	2	0
LbrM.06.0960	hypothetical protein, conserved	1.57	1.79	4	2907	2	0	0	0	0	2	0
LbrM.06.1070	hypothetical protein, conserved	1.34	1.36	4	1842	1	0	0	0	0	3	0
LbrM.07.0010	ubiquitin activating E1 enzyme, putative	2.25	2.75	4	2178	0	0	0	0	0	4	0
LbrM.07.0180	hypothetical protein, unknown function	0.5	0.28	4	6435	3	0	0	0	0	1	0
LbrM.07.0210	hypothetical protein, conserved	0.67	0.59	4	738	2	0	0	0	0	2	0
LbrM.07.0360	ATP-dependent DEAD/H RNA helicase, putative	1.1	1.77	4	6381	1	0	0	0	0	3	0
LbrM.07.0370	hypothetical protein, conserved	0.93	0.68	4	1938	1	0	0	0	0	3	0
LbrM.07.0640	hypothetical protein, conserved	0.66	0.36	4	4038	2	0	0	0	0	2	0
LbrM.08.0110	hypothetical protein, unknown function	0.54	0.62	4	2265	1	0	0	0	0	3	0
LbrM.08.0130	hypothetical protein, conserved	0.16	0.14	4	3444	2	0	0	0	0	2	0
LbrM.08.0160	hypothetical protein, conserved	0.57	0.89	4	1548	2	0	0	0	0	2	0
LbrM.08.0280	hypothetical protein	0.27	0.2	4	2580	2	0	0	0	0	2	0
LbrM.08.0470	hypothetical protein, conserved	0.2	0.09	4	4203	2	0	0	0	0	2	0
LbrM.08.0520	hypothetical protein, conserved	0.27	0.27	4	1626	2	0	0	0	0	2	0
LbrM.08.0860	hypothetical protein	0.92	1.26	4	1104	2	0	0	0	0	2	0
LbrM.09.0010	hypothetical protein, conserved	1.01	2.15	4	471	3	0	0	0	0	1	0
LbrM.09.0090	RNA helicase, putative	1.68	1.83	4	3846	1	0	0	0	0	3	0
LbrM.09.0210	hypothetical protein, conserved	0.58	0.31	4	921	1	0	0	0	0	3	0
LbrM.09.0330	hypothetical protein, conserved	0.95	0.82	4	3093	2	0	0	0	0	2	0
LbrM.09.0560	hypothetical protein, unknown function	0.81	0.47	4	3348	2	0	0	0	0	2	0
[truncated: 4,117 more rows]

## Sheet: Table S2
Supplementary table 2: Indel analysis in L. (V.) peruviana. Only shared Indels between both isolates are reported. Gene length is presented in nucleotides. Copy number (CN) estimated for the haploid genome of PAB-4377 (PAB) and LEM-1537 (LEM). A total of 1,014 (67.0%) variants were deletions, 146 (9.6%) insertions, 351 (23.19%) frameshifts and two stop codons (0.1%) were gained.
		Haploid Copy Number
Gene Id	Product Description	PAB-4377	LEM-1537	Number of nucleotides affected	Gene length	Deletions	Insertions	Frameshifts	Stop site gained
LbrM.17.0390	hypothetical protein, conserved	0.63	0.52	57	3480	9	0	48	0
LbrM.21.1080	hypothetical protein, conserved	0.76	0.56	42	2895	42	0	0	0
LbrM.34.2710	hypothetical protein, conserved	1.43	1.6	24	2133	24	0	0	0
LbrM.31.1470	hypothetical protein, conserved	0.82	0.66	21	4089	21	0	0	0
LbrM.32.3450	hypothetical protein, conserved	0.74	0.54	21	2469	21	0	0	0
LbrM.33.2950	hypothetical protein, conserved	0.91	0.77	21	3582	21	0	0	0
LbrM.07.1050	RNA binding protein-like protein	1.02	1.21	19	1377	0	2	17	0
LbrM.25.1000	hypothetical protein, conserved	0.56	0.33	18	19518	18	0	0	0
LbrM.34.4910	hypothetical protein, conserved	0.8	1.17	18	627	18	0	0	0
LbrM.29.0400	hypothetical protein, conserved	1.05	1.08	15	2127	15	0	0	0
LbrM.31.1230	hypothetical protein, conserved	0.71	0.43	15	2706	0	0	15	0
LbrM.32.2900	L-Lysine transport protein, putative (AAT16)	1.73	1.79	15	1416	15	0	0	0
LbrM.04.0920	hypothetical protein	0.57	0.21	12	1992	12	0	0	0
LbrM.05.0890	CYC2-like cyclin, putative	0.62	0.46	12	4248	12	0	0	0
LbrM.10.0340	hypothetical protein, conserved	0.76	0.71	12	6258	12	0	0	0
LbrM.13.0830	hypothetical protein, unknown function	0.76	0.69	12	3525	12	0	0	0
LbrM.17.0220	hypothetical protein, conserved	0.3	0.27	12	3750	12	0	0	0
LbrM.19.0680	protein kinase, putative	0.84	0.59	12	5604	12	0	0	0
LbrM.21.0610	dihydrolipoamide acetyltransferase precursorlike protein	0.78	1.13	12	789	12	0	0	0
LbrM.21.1230	hypothetical protein, unknown function	0.82	0.59	12	6261	12	0	0	0
LbrM.26.1200	hypothetical protein, conserved	0.54	0.42	12	2046	12	0	0	0
LbrM.26.1320	hypothetical protein, conserved	0.66	0.6	12	3570	12	0	0	0
LbrM.30.1620	protein kinase, putative	1.3	1.23	12	5112	12	0	0	0
LbrM.31.1060	hypothetical protein, conserved	1.06	0.86	12	5115	12	0	0	0
LbrM.32.2540	hypothetical protein, conserved	1.31	1.15	12	3684	12	0	0	0
LbrM.12.0370	hypothetical protein, unknown function	0.67	0.53	11	6204	9	2	0	0
LbrM.30.1560	p1/s1 nuclease	1.62	2.01	11	987	0	0	11	0
LbrM.06.0950	hypothetical protein, conserved	0.49	0.33	10	4965	9	1	0	0
LbrM.12.0200	hypothetical protein, conserved	0.57	0.43	10	2742	9	1	0	0
LbrM.22.0105	hypothetical protein	0.69	1.62	10	1470	6	1	3	0
LbrM.01.0680	hypothetical protein, unknown function	0.71	1.17	9	1293	3	0	6	0
LbrM.03.0270	hypothetical protein, conserved	0.44	0.39	9	522	9	0	0	0
LbrM.05.0440	hypothetical protein, conserved	0.32	0.19	9	2046	9	0	0	0
LbrM.09.0570	hypothetical protein, conserved	0.84	0.49	9	1737	9	0	0	0
LbrM.16.0660	hypothetical protein, conserved	0.57	0.42	9	1986	9	0	0	0
LbrM.18.1020	hypothetical protein, conserved	0.31	0.19	9	3807	9	0	0	0
LbrM.18.1120	hypothetical protein, conserved	0.66	0.77	9	1818	9	0	0	0
LbrM.20.0600	ABC transporter-like protein	0.81	0.66	9	6255	9	0	0	0
LbrM.20.5460	hypothetical protein, conserved	0.49	0.4	9	8226	9	0	0	0
LbrM.26.0470	hypothetical protein, conserved	1.25	1.29	9	1353	9	0	0	0
LbrM.26.0990	protein kinase, putative	0.9	0.67	9	4224	9	0	0	0
LbrM.26.1280	hypothetical protein, unknown function	0.61	0.33	9	4608	9	0	0	0
LbrM.26.1530	hypothetical protein, unknown function	0.83	0.55	9	4440	9	0	0	0
LbrM.29.0830	hypothetical protein, conserved	0.63	0.43	9	1809	9	0	0	0
LbrM.33.0690	hypothetical protein, conserved	0.67	0.56	9	4221	9	0	0	0
LbrM.33.3240	hypothetical protein, conserved	0.74	0.82	9	1956	9	0	0	0
LbrM.04.0820	hypothetical protein, conserved	1	0.89	8	960	6	0	2	0
LbrM.08.0670	amastin-like protein	7.35	4.11	8	588	0	0	8	0
LbrM.20.5280	phosphatidylinositol 3-kinase, putative	0.96	0.82	8	9888	6	2	0	0
LbrM.22.0700	hypothetical protein, conserved	0.95	1.2	8	639	0	0	8	0
LbrM.29.1500	RNA binding protein, putative	1.01	0.99	8	1947	0	0	8	0
LbrM.05.0740	kinesin-like protein	0.52	0.2	7	4989	6	1	0	0
LbrM.06.0670	hypothetical protein, conserved	0.97	0.78	7	3819	0	1	6	0
LbrM.06.0850	acyl-coenzyme a dehydrogenase, putative	0.48	0.43	7	1536	3	0	4	0
LbrM.07.0930	hypothetical protein, unknown function	0.58	0.44	7	3933	6	1	0	0
LbrM.19.1460	hypothetical protein, conserved	0.78	0.53	7	5397	6	1	0	0
LbrM.20.0790	amastin-like surface protein, putative	2.87	2.52	7	669	3	1	3	0
LbrM.22.0170	hypothetical protein, conserved	1.13	0.89	7	3348	6	1	0	0
LbrM.04.1000	hypothetical protein, conserved	1.13	1.59	6	891	6	0	0	0
LbrM.05.0540	kinetoplast-associated protein-like protein	0.54	0.34	6	6204	6	0	0	0
LbrM.06.0760	RNA-binding protein-like protein	0.63	0.44	6	5502	6	0	0	0
LbrM.06.0990	hypothetical protein, conserved	0.71	0.42	6	2250	6	0	0	0
LbrM.07.1040	nucleolar RNA-binding protein, putative	0.4	0.48	6	984	6	0	0	0
LbrM.09.0830	acyl-CoA binding protein, putative	1.32	1.08	6	3660	0	0	6	0
LbrM.09.0880	kinetoplast-associated protein-like protein	1	0.62	6	4176	6	0	0	0
LbrM.10.1000	hypothetical protein, conserved	0.38	0.16	6	4749	6	0	0	0
LbrM.12.0360	hypothetical protein, unknown function	0.58	0.5	6	4026	6	0	0	0
LbrM.12.0840	hypothetical protein, conserved	1.39	1.2	6	1566	6	0	0	0
LbrM.15.1170	hypothetical protein, unknown function	0.46	0.27	6	1689	0	0	6	0
LbrM.16.0180	hypothetical protein, conserved	0.82	0.79	6	13302	6	0	0	0
LbrM.16.0220	mitochondrial ornithine transporter 1-like protein	0.77	0.88	6	1164	3	0	3	0
LbrM.16.0270	hypothetical protein, conserved	1.26	1.49	6	1494	6	0	0	0
LbrM.17.0580	hypothetical protein, conserved	0.74	0.41	6	4878	6	0	0	0
LbrM.18.0530	hypothetical protein, conserved	0.31	0.25	6	1872	6	0	0	0
LbrM.19.0940	hypothetical protein, conserved	0.79	0.55	6	2226	6	0	0	0
LbrM.19.1490	RNA binding protein, putative	0.74	0.97	6	753	6	0	0	0
LbrM.19.1540	hypothetical protein, conserved	1.19	0.89	6	2859	6	0	0	0
LbrM.21.1390	DNA repair and recombination helicase protein PIF6, putative	0.56	0.26	6	2367	6	0	0	0
LbrM.21.1400	hypothetical protein, conserved	0.18	0.15	6	735	6	0	0	0
LbrM.24.1000	replication factor C, subunit 1, putative	1.08	0.7	6	1995	6	0	0	0
LbrM.27.1500	hypothetical protein, conserved	0.6	0.56	6	2028	6	0	0	0
LbrM.29.1260	hypothetical protein, conserved	0.74	0.53	6	7416	6	0	0	0
LbrM.29.1750	ABC transporter domain protein, putative	0.96	1.29	6	1314	0	0	6	0
LbrM.31.2690	hypothetical protein, unknown function	1.43	1.25	6	3675	6	0	0	0
LbrM.32.3430	pyrroline-5-carboxylate synthetase-like protein	0.97	0.69	6	1446	6	0	0	0
LbrM.02.0210	phosphoglycan beta 1,3 galactosyltransferase (SCGR5)	0.63	0.91	5	2454	0	0	5	0
LbrM.10.1100	ARP2/3 complex subunit, putative	1.61	1.79	5	1266	0	0	5	0
LbrM.16.0700	hypothetical protein, conserved	0.51	0.36	5	3081	0	0	5	0
LbrM.20.2200	hypothetical protein, unknown function	0.61	0.88	5	285	0	0	5	0
LbrM.26.1410	hypothetical protein, conserved	1.11	0.89	5	3501	0	0	5	0
LbrM.02.0350	ABC1 transporter, putative	0.78	1	4	6865	3	0	1	0
LbrM.02.0510	hypothetical protein, conserved	0.7	1.5	4	2073	0	0	4	0
LbrM.10.0820	hypothetical protein, conserved	0.6	0.35	4	5133	0	0	4	0
LbrM.15.0560	hypothetical protein, conserved	0.77	0.7	4	6102	3	1	0	0
LbrM.15.0670	hypothetical protein, unknown function	0.84	0.49	4	2796	3	1	0	0
LbrM.17.0130	receptor-type adenylate cyclase b (RAC-B2)	0.59	0.52	4	4218	3	1	0	0
LbrM.24.0470	hypothetical predicted transmembrane protein	0.29	0.5	4	1977	3	1	0	0
LbrM.25.1520	acylphosphatase, putative	0.69	0.8	4	606	0	0	4	0
LbrM.29.1830	paraflagellar rod protein 1D, putative	0.25	0.9	4	504	0	0	4	0
LbrM.29.2200	hypothetical protein	0.31	0.66	4	855	0	0	4	0
LbrM.29.2660	hypothetical protein, conserved	0.27	0.1	4	1515	0	0	4	0
LbrM.30.2290	zinc-finger protein, conserved	0.88	0.68	4	3534	3	1	0	0
LbrM.32.3350	hypothetical protein, conserved	1.01	0.87	4	3279	3	1	0	0
LbrM.33.0190	hypothetical protein	0.98	1.22	4	4419	0	0	4	0
LbrM.34.3390	hypothetical protein, conserved	0.65	0.49	4	1026	0	0	4	0
LbrM.03.0290	hypothetical protein	0.47	0.37	3	3003	3	0	0	0
LbrM.03.0300	hypothetical protein	0.45	0.27	3	5664	3	0	0	0
LbrM.03.0620	hypothetical protein, conserved	0.31	0.19	3	3192	3	0	0	0
LbrM.04.0360	mitochondrial exoribonuclease DSS-1, putative	1	0.62	3	2517	3	0	0	0
LbrM.04.0560	hypothetical protein	1.35	1.15	3	4740	3	0	0	0
LbrM.05.0260	hypothetical protein, conserved	0.84	0.75	3	969	3	0	0	0
LbrM.05.0370	hypothetical protein, conserved	0.31	0.19	3	1011	3	0	0	0
LbrM.05.0880	hypothetical protein, conserved	0.62	0.47	3	2262	3	0	0	0
LbrM.05.1010	methyltransferase-like protein	0.72	0.61	3	1866	3	0	0	0
LbrM.06.0450	hypothetical protein, conserved	0.66	0.34	3	2877	3	0	0	0
LbrM.07.0640	hypothetical protein, conserved	0.66	0.36	3	4038	3	0	0	0
LbrM.07.0820	hypothetical protein, conserved	0.51	0.28	3	11736	3	0	0	0
LbrM.08.0460	hypothetical protein, conserved	0.31	0.35	3	3882	3	0	0	0
LbrM.08.0640	hypothetical protein, conserved	0.3	0.28	3	7365	3	0	0	0
LbrM.08.0760	hypothetical protein, conserved	0.11	0.09	3	855	3	0	0	0
LbrM.09.0620	histone h1-like protein	0.47	0.35	3	1485	3	0	0	0
LbrM.09.1010	hypothetical protein, conserved	0.25	0.12	3	2190	3	0	0	0
LbrM.09.1030	hypothetical protein, conserved	0.59	0.38	3	3291	3	0	0	0
LbrM.10.0410	folate/biopterin transporter, putative	0.56	0.41	3	2124	3	0	0	0
LbrM.10.0870	hypothetical protein, unknown function	1.07	0.9	3	2586	3	0	0	0
LbrM.12.0350	hypothetical protein, conserved	0.43	0.27	3	9216	0	1	2	0
LbrM.13.0510	hypothetical protein, conserved	0.27	0.15	3	3180	3	0	0	0
LbrM.13.1330	amastin	8.5	7.17	3	585	0	0	3	0
LbrM.13.1500	mitogen-activated protein kinase 7, putative (MPK7)	1.4	1.95	3	1782	3	0	0	0
LbrM.14.1510	delta-4 fatty acid desaturase, putative	1.36	1.68	3	1245	3	0	0	0
LbrM.15.0150	zinc finger (CCCH type) protein, putative	0.72	0.6	3	2412	3	0	0	0
LbrM.15.0720	hypothetical protein, conserved	0.99	0.77	3	10422	3	0	0	0
LbrM.16.0320	hypothetical protein, conserved	0.86	0.61	3	2097	3	0	0	0
LbrM.16.0940	hypothetical protein, conserved	1.71	1.21	3	672	3	0	0	0
LbrM.17.0120	receptor-type adenylate cyclase b	0.65	0.64	3	3435	3	0	0	0
LbrM.17.0770	hypothetical protein, conserved	0.74	0.38	3	2424	3	0	0	0
LbrM.17.1350	hypothetical protein, unknown function	0.68	0.6	3	1053	3	0	0	0
LbrM.18.1030	hypothetical protein, conserved	0.39	0.43	3	1419	3	0	0	0
LbrM.18.1210	methyltransferase, putative	0.8	0.81	3	2514	3	0	0	0
LbrM.19.1330	hypothetical protein, unknown function	0.88	0.8	3	3681	3	0	0	0
LbrM.20.2120	hypothetical protein, conserved	0.73	0.99	3	2505	3	0	0	0
LbrM.20.5140	protein kinase, putative	0.93	0.86	3	10629	3	0	0	0
LbrM.20.5790	hypothetical protein, conserved	0.91	1.14	3	1668	3	0	0	0
LbrM.21.0980	hypothetical protein, conserved	1.33	0.88	3	1278	3	0	0	0
LbrM.21.1460	hypothetical protein, conserved	0.75	0.5	3	1464	3	0	0	0
LbrM.21.1750	NIMA-related kinase, putative	0.71	0.84	3	2421	3	0	0	0
LbrM.22.0690	hypothetical protein, conserved	0.89	0.78	3	3441	3	0	0	0
LbrM.23.0740	multidrug resistance protein, putative,p-glycoprotein, putative,ABC transporter, putative	0.68	0.82	3	4722	3	0	0	0
LbrM.23.1390	hypothetical protein, conserved	0.55	0.31	3	3030	3	0	0	0
LbrM.23.1960	hypothetical protein	1.49	1.3	3	2166	3	0	0	0
LbrM.24.0380	ppg3-related protein-like protein	0.82	0.72	3	2175	3	0	0	0
LbrM.24.0520	hypothetical protein, conserved	0.98	0.71	3	2346	3	0	0	0
LbrM.24.0750	hypothetical protein, conserved	0.84	0.56	3	3174	3	0	0	0
LbrM.24.0830	phosphotransferase, putative	1.1	0.77	3	1728	3	0	0	0
LbrM.24.1330	ATP-dependent DEAD/H DNA helicase recQ, putative	0.64	0.42	3	6096	3	0	0	0
LbrM.24.1460	mismatch repair protein, putative	0.7	0.48	3	4107	3	0	0	0
LbrM.24.2240	hypothetical protein, conserved	0.93	1.11	3	1005	3	0	0	0
LbrM.25.0070	hypothetical protein, conserved	1.03	0.92	3	894	3	0	0	0
LbrM.25.0520	hypothetical protein, conserved	0.86	0.64	3	2505	3	0	0	0
LbrM.25.0750	protein kinase, putative	0.93	0.77	3	879	3	0	0	0
LbrM.25.0830	hypothetical protein, conserved	1.15	0.8	3	1332	3	0	0	0
LbrM.25.0930	hypothetical protein, conserved	0.56	0.45	3	2730	3	0	0	0
LbrM.25.1540	hypothetical protein, conserved	0.54	0.35	3	4338	3	0	0	0
LbrM.26.0760	hypothetical protein, conserved	0.68	0.56	3	5163	3	0	0	0
LbrM.26.1140	hypothetical protein, conserved	0.57	0.53	3	1425	3	0	0	0
LbrM.26.1250	hypothetical protein, conserved	0.6	0.33	3	8924	0	0	3	0
LbrM.26.1590	thimet oligopeptidase, putative,metallo-peptidase, Clan MA(E), Family M3	10.11	5.94	3	1824	0	0	3	0
LbrM.26.2030	protein kinase, putative	0.68	0.46	3	5331	3	0	0	0
LbrM.26.2470	serine/threonine protein phosphatase, putative	1.14	1.82	3	1641	3	0	0	0
LbrM.27.1050	ABC transporter, putative	0.84	0.85	3	5640	3	0	0	0
LbrM.27.1340	histone H1, putative	0.4	0.46	3	300	3	0	0	0
LbrM.28.1040	hypothetical protein, conserved	1.03	0.98	3	492	3	0	0	0
LbrM.28.1260	hypothetical protein	1.6	1.89	3	2913	3	0	0	0
LbrM.28.1320	hypothetical protein, conserved	0.61	0.45	3	1413	3	0	0	0
LbrM.28.1930	protein kinase, putative	0.75	0.54	3	6033	3	0	0	0
LbrM.29.0550	hypothetical protein, unknown function	0.33	0.21	3	1155	3	0	0	0
LbrM.29.1920	protein farnesyltransferase alpha subunit, putative	0.81	0.87	3	2478	3	0	0	0
LbrM.29.2630	helicase, putative	0.69	0.63	3	2865	3	0	0	0
LbrM.30.1530	ama1 protein, putative	0.65	0.75	3	615	0	0	3	0
LbrM.30.1770	hypothetical protein, conserved	0.31	0.17	3	1176	3	0	0	0
LbrM.31.0750	amino acid transporter aATP11, putative	1.35	1.32	3	1617	3	0	0	0
LbrM.31.1630	hypothetical protein, conserved	0.9	0.7	3	7119	3	0	0	0
LbrM.31.1730	hypothetical protein, conserved	1.35	1.29	3	2883	3	0	0	0
LbrM.32.1980	hypothetical protein, conserved	0.73	0.76	3	480	3	0	0	0
LbrM.32.2800	hypothetical protein, conserved	0.46	0.33	3	2307	3	0	0	0
LbrM.33.1150	hypothetical protein, conserved	0.7	0.48	3	6000	3	0	0	0
LbrM.33.1580	expression-site associated gene (ESAG3), putative	1.79	1.56	3	1350	0	0	3	0
LbrM.33.1641	hypothetical protein, conserved	0.58	0.63	3	1263	3	0	0	0
LbrM.33.2420	kinesin, putative	1	1.07	3	2895	3	0	0	0
LbrM.33.2970	DNAJ family-like protein	0.57	0.75	3	801	3	0	0	0
LbrM.33.3060	hypothetical protein, conserved	0.97	0.87	3	14943	3	0	0	0
LbrM.33.3270	hypothetical protein, unknown function	0.51	0.88	3	993	3	0	0	0
LbrM.33.3310	hypothetical protein, unknown function	0.6	0.69	3	2964	3	0	0	0
LbrM.34.2240	hypothetical protein, conserved	0.78	0.65	3	4503	3	0	0	0
LbrM.34.2310	hypothetical protein, conserved	0.71	0.95	3	597	3	0	0	0
LbrM.34.2350	hypothetical protein, conserved	0.59	0.46	3	5373	3	0	0	0
LbrM.34.2570	hypothetical protein, conserved	0.92	1.08	3	2007	3	0	0	0
LbrM.34.3630	hypothetical protein, conserved	0.9	0.64	3	4326	3	0	0	0
LbrM.34.4020	chaperone protein DNAJ, putatative	0.54	0.56	3	1194	3	0	0	0
LbrM.34.4040	protein kinase, putative	0.79	0.71	3	3831	3	0	0	0
LbrM.35.1250	hypothetical protein, conserved	1.31	1.63	3	1116	3	0	0	0
LbrM.35.1630	hypothetical protein, conserved	1	0.7	3	3939	3	0	0	0
LbrM.35.2480	hypothetical protein, conserved	0.59	0.42	3	7872	3	0	0	0
LbrM.35.4400	hypothetical protein, conserved	0.76	0.5	3	1995	3	0	0	0
LbrM.35.4790	related to elongation factor-2 kinase efk-1b isoform-like protein	1.25	0.98	3	3405	0	0	3	0
LbrM.01.0460	ribosomal protein S7, putative	0.36	0.27	2	729	0	0	2	0
LbrM.01.0630	hypothetical protein, conserved	0.33	0.16	2	5304	0	2	0	0
LbrM.05.0610	hypothetical protein, conserved	1.82	2.25	2	699	0	0	2	0
LbrM.06.0530	hypothetical protein, conserved	0.77	0.53	2	5457	0	0	2	0
LbrM.06.0610	hypothetical protein, conserved	0.57	0.33	2	4365	0	2	0	0
LbrM.13.1040	DNA/RNA non-specific endonuclease-like protein	0.43	0.26	2	2634	0	0	2	0
LbrM.13.1250	hypothetical protein, conserved	0.69	0.51	2	2430	0	0	2	0
LbrM.14.0810	SNF2 family helicase-like protein, putative,DNA excision repair protein, putative	0.91	0.83	2	3777	0	0	2	0
LbrM.15.1390	hypothetical protein, conserved	1.35	0.96	2	945	0	0	2	0
LbrM.16.0130	hypothetical protein, conserved	0.75	0.62	2	2601	0	0	2	0
LbrM.16.0980	hypothetical protein, conserved	1.6	1.27	2	2283	0	0	2	0
LbrM.19.0210	protein kinase	1.46	1.84	2	1515	0	0	2	0
LbrM.20.5330	endo-1,4-beta-xylanase z precursor-like protein	1	1.12	2	630	0	0	2	0
LbrM.20.5640	axoneme central apparatus protein, putative	0.49	0.57	2	1962	0	0	2	0
LbrM.24.1280	amastin-like surface protein-like protein	1.88	2.87	2	729	0	0	2	0
LbrM.26.0630	10 kDa heat shock protein, putative	0.17	0.31	2	303	0	0	2	0
LbrM.26.1350	hypothetical protein, conserved	1.39	1.54	2	1308	0	2	0	0
LbrM.26.1360	DNA ligase k alpha, putative	0.71	0.49	2	1902	0	2	0	0
LbrM.26.1990	SUMO1/Ulp2, putative,cysteine peptidase, Clan CA, family C48, putative	1.08	0.73	2	4176	0	0	2	0
LbrM.27.0780	hypothetical protein, unknown function	0.66	0.45	2	2769	0	0	2	0
LbrM.28.2900	hypothetical protein, conserved	0.95	0.98	2	1185	0	0	2	0
LbrM.29.0470	hypothetical protein, conserved	0.52	0.33	2	8751	0	2	0	0
LbrM.31.0480	hypothetical protein, unknown function	1.07	0.95	2	2982	0	0	2	0
LbrM.31.1100	sodium stibogluconate resistance protein, putative	0.66	0.36	2	1887	0	0	2	0
LbrM.31.1110	sodium stibogluconate resistance protein, putative	0.66	0.56	2	1887	0	0	2	0
LbrM.31.1620	hypothetical protein, unknown function	1.54	1.52	2	2322	0	0	2	0
LbrM.31.2530	aminopeptidase, putative,metallo-peptidase, Clan MA(E), Family M1	1.34	1.26	2	1857	0	0	2	0
LbrM.32.0370	hypothetical protein, conserved	0.54	0.48	2	2655	0	0	2	0
LbrM.32.0940	hypothetical protein, conserved	0.4	0.35	2	2256	0	0	2	0
LbrM.33.1280	hypothetical protein, conserved	0.88	0.98	2	1647	0	0	2	0
LbrM.33.1340	hypothetical protein, conserved	0.52	0.7	2	873	0	0	2	0
LbrM.34.2290	Poly(A)-specific ribonuclease PARN, putative	1.53	1.81	2	2085	0	0	2	0
LbrM.34.5330	hypothetical protein, conserved	1.07	1.25	2	19875	0	0	2	0
LbrM.35.3160	hypothetical protein, conserved	1.05	0.98	2	12582	0	2	0	0
LbrM.13.1210	hypothetical protein, conserved	0.54	0.42	2	5049	0	1	1	0
LbrM.32.2830	hypothetical protein, conserved	1.12	0.9	2	2148	0	1	1	0
LbrM.01.0170	hypothetical protein, conserved	1.03	1.11	1	249	0	0	1	0
LbrM.01.0710	hypothetical protein, conserved	0.45	0.27	1	2220	0	1	0	0
LbrM.02.0130	phosphatidylinositol kinase related protein, putative	0.51	0.47	1	14775	0	1	0	0
LbrM.02.0380	hypothetical protein, conserved	0.4	0.47	1	3642	0	0	1	0
LbrM.02.0450	hypothetical protein, unknown function	0.43	0.39	1	8589	0	0	0	1
LbrM.03.0190	hypothetical protein, conserved	0.82	0.47	1	1557	0	1	0	0
LbrM.03.0470	hypothetical protein	0.46	0.32	1	2145	0	1	0	0
LbrM.04.0390	hypothetical protein, conserved	1.05	1.49	1	876	0	0	1	0
LbrM.04.0430	hypothetical protein	2.23	2.26	1	780	0	1	0	0
LbrM.05.0280	ARP2/3 complex 16kDa subunit, putative	1.43	1.36	1	846	0	0	1	0
LbrM.05.0700	phophatase-like protein	0.59	0.37	1	3963	0	1	0	0
LbrM.05.0960	hypothetical protein	1.29	3.1	1	420	0	0	1	0
LbrM.06.0520	hypothetical protein, unknown function	0.59	0.54	1	2283	0	0	1	0
LbrM.06.0800	lipin, putative	0.58	0.43	1	4224	0	1	0	0
LbrM.06.0860	hypothetical protein, conserved	0.61	0.37	1	2250	0	1	0	0
LbrM.06.1200	hypothetical protein, unknown function	1	0.96	1	1758	0	1	0	0
LbrM.07.0260	protein kinase, putative	0.52	0.41	1	5688	0	1	0	0
LbrM.07.0340	hypothetical protein, conserved	0.81	0.53	1	2511	0	1	0	0
LbrM.07.0600	hypothetical protein, conserved	0.66	0.44	1	2463	0	1	0	0
LbrM.07.0950	hypothetical protein, unknown function	1.09	0.84	1	2202	0	1	0	0
LbrM.07.1130	lipoate-protein ligase-like,lipoyl ligase, putative,lipoyltransferase, putative,lipoate biosynthesis protein, putative	0.68	0.66	1	2118	0	0	1	0
LbrM.08.0080	ATP-dependent DEAD/H RNA helicase, putative	0.53	0.65	1	2607	0	1	0	0
LbrM.08.0100	dual-specificity protein phosphatase, putative	0.64	1.01	1	1353	0	1	0	0
LbrM.08.0350	hypothetical protein, unknown function	0.43	0.71	1	897	0	0	1	0
LbrM.08.0380	hypothetical protein, conserved	0.38	0.3	1	11186	0	1	0	0
LbrM.08.0390	hypothetical protein, conserved	0.36	0.37	1	8442	0	1	0	0
LbrM.08.0550	hypothetical protein, conserved	0.31	0.25	1	5634	0	1	0	0
LbrM.09.0140	hypothetical protein, conserved	0.39	0.3	1	2103	0	1	0	0
LbrM.10.0450	hypothetical protein, unknown function	0.79	0.82	1	891	0	0	1	0
LbrM.10.0630	hypothetical protein, conserved	1.1	0.69	1	20202	0	1	0	0
LbrM.11.0060	hypothetical protein, conserved	0.89	0.73	1	1848	0	1	0	0
LbrM.11.0220	hypothetical protein, conserved	1.17	0.74	1	2130	0	0	1	0
LbrM.11.0240	hypothetical protein, conserved	0.74	0.45	1	4026	0	1	0	0
LbrM.11.0750	hypothetical protein, conserved	0.62	0.56	1	1551	0	1	0	0
LbrM.12.0820	n-ethylmaleimide reductase-like protein	0.46	0.2	1	2631	0	0	1	0
LbrM.13.0150	protein kinase A regulatory subunit, putative	1.34	1.68	1	1533	0	0	1	0
LbrM.13.0180	hypothetical protein, unknown function	0.6	0.49	1	1080	0	1	0	0
LbrM.13.0220	hypothetical protein, conserved	0.92	0.74	1	6045	0	1	0	0
LbrM.13.0360	hypothetical protein, conserved	0.62	0.74	1	597	0	0	1	0
LbrM.13.0730	hypothetical protein, conserved	0.52	0.31	1	4722	0	1	0	0
LbrM.13.0750	N(2), N(2)-dimethylguanosine tRNA methyltransferase, putative	0.62	0.64	1	2205	0	0	1	0
LbrM.13.1030	hypothetical protein, unknown function	1.05	1.54	1	600	0	1	0	0
LbrM.13.1180	hypothetical protein, unknown function	0.36	0.32	1	3942	0	1	0	0
LbrM.14.0770	hypothetical protein, conserved	0.68	0.39	1	12570	0	1	0	0
LbrM.14.1320	enolase (ENOL)	0.69	0.3	1	1497	0	0	1	0
LbrM.15.0170	serine/threonine-protein kinase, putative,protein kinase, putative	0.82	1.16	1	2391	0	0	1	0
LbrM.15.0180	hypothetical protein, conserved	1.24	0.81	1	2007	0	0	1	0
LbrM.15.0240	hypothetical protein, conserved	1.72	2.26	1	810	0	0	1	0
LbrM.15.0520	hypothetical protein, unknown function	0.42	0.37	1	2106	0	1	0	0
LbrM.15.0790	protein kinase, putative	1.27	1.6	1	2025	0	1	0	0
LbrM.15.0950	hypothetical protein, conserved	0.53	0.28	1	7668	0	1	0	0
LbrM.15.1140	protein kinase, putative	0.74	0.65	1	8265	0	1	0	0
LbrM.15.1420	mismatch repair protein MSH3, putative	0.6	0.36	1	3018	0	1	0	0
LbrM.16.0160	hypothetical protein, conserved	0.59	0.74	1	1047	0	0	1	0
LbrM.16.0610	hypothetical protein, unknown function	0.64	0.44	1	3405	0	1	0	0
LbrM.16.0890	hypothetical protein, conserved	0.98	0.92	1	1989	0	1	0	0
LbrM.16.0930	flagellar calcium-binding protein, putative	20.66	23.64	1	612	0	0	1	0
LbrM.16.1140	hypothetical protein, conserved	0.73	0.85	1	1866	0	0	1	0
LbrM.16.1200	hypothetical protein, unknown function	0.44	0.44	1	1440	0	1	0	0
LbrM.17.0750	hypothetical protein, conserved	0.94	0.63	1	1575	0	1	0	0
LbrM.17.0960	hypothetical protein, conserved	0.89	0.71	1	3237	0	1	0	0
LbrM.17.1100	hypothetical protein, conserved	0.59	0.42	1	19776	0	1	0	0
LbrM.17.1590	hypothetical protein, unknown function	1.64	2.08	1	1998	0	0	1	0
LbrM.18.1400	heat shock protein 110, putative	0.59	0.71	1	2466	0	1	0	0
LbrM.19.0050	NADH-cytochrome b5 reductase-like protein	1.02	1.51	1	1746	0	0	1	0
LbrM.19.0080	proteasome alpha 7 subunit, putative	1.03	1.68	1	927	0	0	1	0
LbrM.19.0600	hypothetical protein, conserved	0.71	0.8	1	510	0	0	1	0
LbrM.19.1240	hypothetical protein, conserved	0.68	0.36	1	17184	0	1	0	0
LbrM.19.1700	hypothetical protein, conserved	1.04	0.88	1	969	0	0	1	0
LbrM.20.0290	calpain-like cysteine peptidase, putative,cysteine peptidase, Clan CA, family C2, putative	0.63	0.61	1	4674	0	0	1	0
LbrM.20.1440	kinesin, putative	3.5	1.99	1	1542	0	0	1	0
LbrM.20.2570	hypothetical protein, unknown function	1.04	0.86	1	1245	0	1	0	0
LbrM.20.3030	hypothetical protein, conserved	0.74	0.59	1	3636	0	1	0	0
LbrM.20.4330	hypothetical protein, conserved	0.92	0.91	1	1683	0	1	0	0
LbrM.20.5220	hypothetical protein, unknown function	0.83	0.71	1	3969	0	1	0	0
LbrM.20.5350	hypothetical protein, conserved	0.97	0.76	1	1218	0	0	1	0
LbrM.21.0160	calpain, putative,cysteine peptidase, Clan CA, family C2, putative	0.8	0.68	1	4806	0	1	0	0
LbrM.21.0330	protein kinase, putative	0.44	0.34	1	3384	0	1	0	0
LbrM.21.0670	RNA helicase, putative	1.01	0.66	1	2091	0	0	1	0
LbrM.21.0780	hypothetical protein, conserved	2.19	1.85	1	1023	0	0	1	0
LbrM.21.1130	aspartyl-tRNA synthetase, putative	0.91	0.81	1	1935	0	1	0	0
LbrM.21.1470	hypothetical protein, conserved	0.77	0.68	1	2523	0	1	0	0
LbrM.21.1630	hypothetical protein, unknown function	0.65	0.5	1	2019	0	1	0	0
LbrM.21.2020	cytochrome c oxidase subunit VI, putative	1.4	1.84	1	474	0	0	1	0
LbrM.22.0230	hypothetical protein, unknown function	0.71	0.7	1	1344	0	0	1	0
LbrM.22.0310	hypothetical protein, conserved	0.54	0.54	1	1296	0	1	0	0
LbrM.22.0380	hypothetical protein, conserved	0.79	0.69	1	2214	0	1	0	0
LbrM.23.0210	hypothetical protein, conserved	1.12	1.66	1	375	0	1	0	0
LbrM.23.0390	RNase III domain gene	0.84	0.76	1	6645	0	1	0	0
LbrM.23.0900	actin interacting protein-like protein	1.57	1.19	1	1575	0	0	1	0
LbrM.23.1010	hypothetical protein, conserved	0.81	0.52	1	8649	0	1	0	0
LbrM.23.1550	DHHC zinc finger domain-like protein	1.33	1.58	1	1353	0	1	0	0
LbrM.24.0260	hypothetical protein, conserved	0.42	0.56	1	996	0	1	0	0
LbrM.24.0490	hypothetical predicted Kelch-domain protein	0.43	0.25	1	3360	0	1	0	0
LbrM.24.0560	hypothetical protein, conserved	2.29	1.29	1	1310	0	0	1	0
LbrM.24.0970	hypothetical protein, conserved	0.92	0.79	1	3039	0	1	0	0
LbrM.24.1050	hypothetical protein, unknown function	0.92	0.67	1	2874	0	0	1	0
LbrM.24.1450	kinesin, putative	0.7	0.43	1	9864	0	1	0	0
LbrM.24.1610	amastin-like surface protein-like protein	0.54	0.82	1	927	0	0	1	0
LbrM.24.1790	protein kinase, putative,calcium/calmodulin-dependent protein kinase, putative	0.89	0.61	1	4290	0	1	0	0
LbrM.24.1940	hypothetical protein, conserved	0.53	0.26	1	3789	0	1	0	0
LbrM.25.0450	RNA-binding protein, putative, UPB1	0.37	0.3	1	510	0	0	1	0
LbrM.25.0760	hypothetical protein, conserved	0.54	0.29	1	3915	0	1	0	0
LbrM.25.0820	hypothetical protein, conserved	0.31	0.19	1	1635	0	1	0	0
LbrM.26.0180	hypothetical protein, conserved	1.33	1.28	1	483	0	1	0	0
LbrM.26.1080	hypothetical protein, conserved	0.73	0.91	1	1098	0	0	1	0
LbrM.26.1480	hypothetical protein, unknown function	1.53	1.91	1	1524	0	1	0	0
LbrM.26.1490	farnesyltransferase beta subunit	1.13	0.95	1	2187	0	1	0	0
LbrM.26.1600	hypothetical protein, conserved	1.56	1.65	1	1761	0	0	1	0
LbrM.26.1930	hypothetical protein, conserved	1.13	1.12	1	2172	0	1	0	0
LbrM.26.2250	hypothetical protein, conserved	0.67	0.53	1	2208	0	1	0	0
LbrM.26.2390	hypothetical protein, conserved	0.79	0.97	1	1635	0	0	1	0
LbrM.27.0800	hypothetical protein, conserved	0.98	0.84	1	1233	0	1	0	0
LbrM.27.0990	hypothetical protein, conserved	0.87	0.7	1	3246	0	1	0	0
LbrM.27.2310	hypothetical protein, conserved	0.3	0.13	1	5022	0	1	0	0
LbrM.28.0490	carbonic anhydrase-like protein	1.15	1.08	1	1848	0	1	0	0
LbrM.28.1970	hypothetical protein, conserved	0.74	0.48	1	8712	0	1	0	0
LbrM.28.2070	hypothetical protein, conserved	1.02	0.95	1	1830	0	1	0	0
LbrM.29.0350	hypothetical protein, conserved	0.6	0.48	1	1716	0	1	0	0
LbrM.29.0410	hypothetical protein, conserved	0.54	0.3	1	1326	0	1	0	0
LbrM.29.1210	tryparedoxin-like protein	0.86	0.82	1	816	0	1	0	0
LbrM.29.1560	hypothetical protein, conserved	0.82	0.74	1	2121	0	1	0	0
LbrM.29.1570	hypothetical protein, conserved	1.32	1.73	1	1122	0	0	1	0
LbrM.29.1620	hypothetical protein, conserved	0.9	0.61	1	2133	0	1	0	0
LbrM.29.1740	Zn-finger domain protein, putative	1.01	0.86	1	3660	0	1	0	0
LbrM.29.1880	hypothetical protein, conserved	1.11	1.01	1	1425	0	1	0	0
LbrM.29.2240	DNA replication complex GINS protein SLD5, putative	1.32	0.96	1	963	0	1	0	0
LbrM.30.0270	mitochondrial RNA binding protein 1, putative	0.76	0.58	1	1926	0	1	0	0
LbrM.30.0320	hypothetical protein, conserved	0.63	0.43	1	4092	0	1	0	0
LbrM.30.0800	CDC16, putative	1.29	1.49	1	1641	0	0	1	0
LbrM.30.2050	hypothetical protein, conserved	0.54	0.55	1	2478	0	0	1	0
LbrM.30.2340	hypothetical protein, conserved	0.98	0.75	1	11340	0	1	0	0
LbrM.30.2660	hypothetical protein, conserved	1.21	1	1	444	0	1	0	0
LbrM.30.2750	hypothetical protein, unknown function	0.94	0.53	1	1407	0	1	0	0
LbrM.31.0870	ATP-dependent zinc metallopeptidase, putative,metallo-peptidase, Clan MA(E), Family M41	0.85	0.76	1	3093	0	0	1	0
LbrM.31.1290	hypothetical protein, conserved	0.52	0.4	1	2892	0	1	0	0
LbrM.31.1810	hypothetical protein, unknown function	1.94	1.92	1	1670	0	1	0	0
LbrM.31.2320	hypothetical protein, conserved	1.76	2.06	1	1047	0	0	1	0
LbrM.31.2990	acetoin dehydrogenase e3 component-like protein	1.01	1.05	1	2217	0	0	1	0
LbrM.31.3200	hypothetical protein, conserved	0.79	0.88	1	1143	0	1	0	0
LbrM.32.0340	hypothetical protein, conserved	0.99	1.03	1	3636	0	1	0	0
LbrM.32.1250	hypothetical protein, conserved	0.66	0.84	1	1008	0	0	1	0
LbrM.32.2120	hypothetical protein, conserved	1.03	0.85	1	2373	0	0	1	0
LbrM.32.2500	membrane associated protein-like protein	0.37	0.51	1	4416	0	1	0	0
LbrM.32.2650	hypothetical protein, conserved	0.72	0.58	1	6537	0	1	0	0
LbrM.32.2660	hypothetical protein, conserved	0.75	0.6	1	3048	0	1	0	0
LbrM.32.3170	hypothetical protein, conserved	1.6	1.9	1	2184	0	0	1	0
LbrM.32.3810	hypothetical protein, unknown function	0.67	0.42	1	1350	0	1	0	0
LbrM.33.0770	hypothetical protein, conserved	0.38	0.3	1	1695	0	0	1	0
LbrM.33.1530	hypothetical protein, conserved	1	1.09	1	642	0	1	0	0
LbrM.34.0450	hypothetical protein, conserved	0.28	0.18	1	1701	0	1	0	0
LbrM.34.0490	hypothetical protein, conserved	0.37	0.34	1	780	0	0	1	0
LbrM.34.0790	hypothetical protein, unknown function	0.56	0.45	1	2922	0	1	0	0
LbrM.34.0800	hypothetical protein, unknown function	0.62	0.49	1	4233	0	1	0	0
LbrM.34.1430	hypothetical protein, conserved	1.27	1.26	1	1860	0	1	0	0
LbrM.34.4400	mitochondrial phosphate transporter, putative	1.11	3.1	1	924	0	0	1	0
LbrM.34.5340	TATE DNA transposons	0.57	0.57	1	5615	0	0	1	0
LbrM.35.0870	hypothetical protein, conserved	0.77	0.66	1	3882	0	0	0	1
LbrM.35.0950	hypothetical protein, conserved	0.93	0.61	1	5457	0	1	0	0
LbrM.35.1580	hypothetical protein, conserved	1.01	0.76	1	16767	0	1	0	0
LbrM.35.1610	hypothetical protein, conserved	0.87	0.75	1	3513	0	0	1	0
LbrM.35.1650	hypothetical protein, conserved	1.56	2.03	1	522	0	1	0	0
LbrM.35.3060	hypothetical protein, conserved	1.15	1.01	1	3435	0	1	0	0
LbrM.35.3380	hypothetical protein, conserved	1.4	1.23	1	1005	0	1	0	0
LbrM.35.4500	protein kinase-like protein	1.02	1.08	1	2580	0	1	0	0
LbrM.35.4590	hypothetical protein, conserved	0.83	0.65	1	2676	0	1	0	0
LbrM.35.6340	hypothetical protein, conserved	0.82	0.72	1	6933	0	1	0	0

## Sheet: Table S3
Supplementary table 3: Gene regions presenting high SNP density. Conserved SNP in PAB-4377 and LEM-1537 were selected using a sliding window of 1000 nucleotides in order to report the region with the highest SNP density.
Gene Id	Gene length	SNP Count	SNP position in gene
LbrM.33.3060	14943	23	8752 8755 8778 8849 8862 8884 9011 9047 9059 9139 9179 9182 9232 9275 9294 9379 9480 9557 9695 9704 9717 9718 9747
LbrM.26.1480	1524	21	438 455 574 685 713 773 810 821 864 919 930 941 975 1000 1008 1041 1077 1083 1187 1418 1435
LbrM.10.0670	3135	19	2002 2005 2022 2056 2063 2126 2127 2190 2209 2227 2230 2231 2303 2307 2349 2404 2503 2680 2942
LbrM.33.0170	1344	17	339 407 421 599 616 626 673 778 846 925 993 998 1012 1032 1061 1105 1128
LbrM.33.2550	4278	17	2046 2075 2084 2281 2310 2329 2409 2551 2568 2587 2589 2643 2694 2697 2928 2957 3036
LbrM.11.1070	1335	16	306 315 318 417 549 574 623 702 830 913 921 937 1164 1191 1279 1302
LbrM.33.1090	1743	16	371 380 654 672 725 726 768 804 832 912 1087 1215 1220 1264 1299 1356
LbrM.35.1610	3513	16	1265 1330 1332 1390 1573 1592 1667 1708 1714 1766 1854 1879 1947 2072 2074 2215
LbrM.10.1420	942	15	26 34 129 195 197 281 320 324 325 468 511 681 830 847 859
LbrM.16.0160	1047	15	97 292 333 434 448 472 560 573 604 625 867 871 950 987 1015
LbrM.31.1200	3453	15	614 772 783 785 898 919 1121 1261 1299 1373 1414 1452 1484 1526 1614
LbrM.34.2730	1947	15	128 265 419 605 682 799 836 839 847 868 890 892 949 1102 1125
LbrM.06.0030	1998	14	308 327 377 378 381 384 396 686 993 996 1158 1174 1244 1267
LbrM.27.1700	4887	14	2215 2265 2444 2487 2555 2558 2582 2599 2605 2883 2903 2936 3063 3165
LbrM.29.0470	8751	14	3850 3900 4069 4099 4214 4281 4300 4527 4531 4542 4591 4729 4776 4844
LbrM.30.1620	5112	14	3373 3385 3388 3491 3545 3590 3653 3660 4003 4036 4063 4124 4186 4353
LbrM.30.2290	3534	14	69 72 109 135 249 265 302 382 396 398 426 534 658 986
LbrM.33.3190	8253	14	6200 6297 6303 6330 6346 6351 6423 6456 6954 6985 6992 7005 7026 7200
LbrM.34.4830	3045	14	1459 1617 1620 1752 1791 1895 1940 1960 1977 2201 2290 2364 2382 2411
LbrM.34.4970	1485	14	207 254 345 346 374 399 475 520 613 615 997 1021 1121 1152
LbrM.06.0350	1140	13	174 273 291 330 348 353 363 367 477 495 706 864 1074
LbrM.14.0770	12570	13	7774 8035 8066 8122 8247 8272 8300 8328 8357 8653 8662 8710 8737
LbrM.16.1320	6750	13	2806 2852 2906 2976 3303 3305 3323 3371 3372 3445 3588 3594 3612
LbrM.20.1530	3504	13	251 254 459 481 621 750 834 872 903 957 959 1045 1138
LbrM.27.1560	1929	13	604 670 716 729 739 941 1025 1078 1149 1200 1252 1319 1566
LbrM.30.2340	11340	13	3670 3681 3687 3879 4063 4064 4144 4176 4298 4311 4325 4344 4402
LbrM.31.0540	1017	13	31 85 93 216 222 401 546 591 604 645 712 819 849
LbrM.31.1610	3330	13	818 892 1078 1095 1189 1208 1214 1450 1478 1515 1583 1613 1795
LbrM.31.2350	3144	13	711 779 886 1039 1048 1092 1158 1242 1267 1334 1403 1625 1709
LbrM.31.2750	1122	13	124 135 343 483 504 588 805 932 948 975 1069 1114 1119
LbrM.33.2620	3492	13	1453 1600 1753 1755 1964 1979 2070 2095 2164 2184 2275 2308 2391
LbrM.35.1630	3939	13	169 226 298 422 547 556 659 672 704 817 845 1108 1165
LbrM.12.0830	3369	12	2103 2456 2523 2682 2750 2752 2761 2796 2815 2912 2996 3042
LbrM.13.1250	2430	12	1184 1276 1390 1435 1539 1609 1717 1732 1745 1944 1963 2002
LbrM.16.0250	2283	12	898 964 993 1009 1012 1129 1193 1585 1627 1672 1813 1882
LbrM.21.0070	732	12	58 91 110 144 146 147 166 244 367 498 514 664
LbrM.27.2080	1059	12	298 337 350 454 459 684 873 883 887 907 997 1006
LbrM.28.2060	1374	12	200 381 394 438 765 851 946 955 982 1111 1121 1166
LbrM.31.1510	4617	12	3134 3171 3335 3363 3449 3460 3520 3580 3722 3741 3772 3774
LbrM.31.2090	2889	12	551 555 558 559 562 563 939 1181 1248 1260 1272 1274
LbrM.31.3030	3945	12	943 1216 1221 1346 1473 1489 1578 1610 1627 1651 1660 1755
LbrM.34.4960	2712	12	1431 1494 1503 1714 1749 1856 1920 1962 1977 2103 2121 2391
LbrM.06.0880	6345	11	333 486 498 574 608 612 729 796 999 1155 1167
LbrM.08.0390	8442	11	2925 2946 3291 3292 3327 3407 3493 3494 3496 3831 3906
LbrM.10.1100	1266	11	162 224 366 379 410 453 661 676 750 889 969
LbrM.14.0690	969	11	36 364 451 475 495 673 694 873 893 915 918
LbrM.15.1130	3183	11	2017 2085 2252 2272 2400 2405 2565 2651 2715 2811 2855
LbrM.16.0320	2097	11	80 86 112 268 440 568 643 719 793 803 1060
LbrM.16.1720	12669	11	10937 11026 11202 11229 11235 11372 11595 11729 11756 11757 11902
LbrM.18.0510	1389	11	493 505 518 821 834 1038 1129 1210 1232 1294 1329
LbrM.18.1010	2058	11	1124 1484 1612 1738 1758 1759 1762 1790 1816 1856 1913
LbrM.20.1230	1941	11	49 165 220 398 403 433 569 576 581 623 718
LbrM.21.0180	3252	11	814 1068 1140 1149 1151 1451 1462 1478 1551 1619 1696
LbrM.22.0170	3348	11	2128 2140 2154 2276 2380 2392 2410 2443 2872 2941 2992
LbrM.26.2090	5775	11	4650 4661 4713 5126 5329 5354 5424 5526 5558 5601 5641
LbrM.28.0640	3945	11	1102 1161 1162 1213 1228 1336 1360 1466 1483 1585 1816
LbrM.29.1760	1365	11	305 385 478 563 569 588 1070 1130 1148 1162 1285
LbrM.30.1440	6534	11	1192 1198 1442 1484 1539 1550 1704 1710 1742 1816 2164
LbrM.30.2310	1641	11	510 522 634 781 814 973 1045 1345 1357 1363 1477
LbrM.35.1430	1287	11	336 356 361 378 519 864 1121 1133 1134 1157 1159
LbrM.35.1720	5487	11	1236 1291 1554 1628 1653 1687 1708 1747 1960 2002 2011
LbrM.35.6530	3696	11	1019 1031 1162 1216 1405 1454 1484 1621 1975 1987 2011
LbrM.02.0130	14775	10	13586 13849 14013 14129 14131 14173 14305 14308 14461 14466
LbrM.02.0150	2679	10	971 1048 1123 1561 1567 1803 1827 1832 1834 1899
LbrM.06.1290	8391	10	6466 6766 6780 6806 6814 7093 7243 7302 7422 7436
LbrM.10.0170	2076	10	19 27 260 297 576 580 583 617 865 950
LbrM.13.1270	1641	10	1185 1201 1244 1271 1331 1362 1371 1496 1539 1606
LbrM.13.1500	1782	10	85 163 194 226 244 288 406 458 581 879
LbrM.13.1550	1089	10	430 439 442 448 467 476 579 581 690 700
LbrM.15.0230	1125	10	28 196 198 586 625 715 718 730 856 930
LbrM.16.0180	13302	10	3606 3635 3642 3645 3755 3787 4133 4147 4189 4321
LbrM.17.0370	3504	10	1124 1127 1154 1278 1290 1439 1535 1787 1846 1961
LbrM.24.0790	1722	10	309 312 313 315 575 576 705 790 1008 1233
LbrM.27.1570	2742	10	1680 1902 1928 2043 2235 2322 2385 2421 2576 2655
LbrM.28.1430	981	10	6 65 201 235 244 272 295 347 495 663
LbrM.28.2020	2901	10	1402 1493 1537 1610 1807 1894 2139 2257 2341 2363
LbrM.29.1740	3660	10	36 73 199 250 285 319 409 678 862 873
LbrM.29.1940	5886	10	2791 3043 3078 3090 3140 3451 3499 3680 3724 3737
LbrM.30.0390	1824	10	1130 1236 1277 1437 1475 1577 1578 1658 1714 1816
LbrM.31.0310	1347	10	151 355 364 428 681 706 754 755 811 866
LbrM.31.2390	2742	10	1472 1504 1659 1748 1765 2098 2407 2409 2411 2431
LbrM.31.2440	2319	10	1401 1761 1821 1834 1933 1935 1944 2086 2192 2313
LbrM.31.3340	6507	10	742 766 883 885 1360 1423 1477 1489 1519 1546
LbrM.32.0890	3429	10	1405 1423 1563 1766 1773 1776 2050 2091 2248 2345
LbrM.32.1220	1014	10	29 124 216 222 318 444 534 575 624 892
LbrM.33.1670	5904	10	5055 5199 5388 5484 5580 5610 5620 5695 5777 5829
LbrM.33.2690	2295	10	792 869 872 919 1115 1122 1308 1330 1394 1408
LbrM.33.2800	3900	10	2976 2986 3027 3065 3090 3377 3744 3768 3886 3887
LbrM.33.3490	2946	10	481 486 621 714 889 993 996 1155 1237 1422
LbrM.34.4070	3321	10	254 299 306 530 544 612 804 816 837 915
LbrM.34.4880	2163	10	465 501 510 525 654 667 852 1047 1077 1413
LbrM.35.0610	1329	10	363 427 432 646 811 828 1099 1185 1198 1275
LbrM.35.0970	2667	10	1189 1285 1380 1612 1733 1918 1961 1994 2024 2063
LbrM.35.1580	16767	10	8008 8094 8253 8322 8352 8552 8626 8674 8782 8824
LbrM.35.3520	831	10	100 271 292 396 560 568 667 694 697 811
LbrM.35.4200	3051	10	219 267 390 403 444 888 920 939 989 1017
LbrM.35.4210	4536	10	2175 2223 2575 2616 2736 2861 2916 2957 3001 3149
LbrM.06.0610	4365	9	3473 3523 3644 3689 3748 3801 3906 4350 4364
LbrM.06.0670	3819	9	146 200 332 402 461 463 631 968 970
LbrM.08.0380	11184	9	918 1422 1448 1510 1539 1554 1616 1647 1679
LbrM.09.1610	1992	9	909 1216 1290 1328 1350 1574 1693 1735 1836
LbrM.10.0340	6258	9	266 375 421 673 1021 1097 1213 1243 1265
LbrM.10.1380	987	9	174 323 443 495 515 516 695 804 933
LbrM.10.1390	963	9	196 254 348 355 366 405 522 597 808
LbrM.11.0220	2130	9	1029 1042 1377 1497 1574 1614 1869 1887 1908
LbrM.11.1060	1209	9	48 90 144 234 338 615 741 975 1029
LbrM.11.1080	5397	9	4143 4162 4386 4660 4687 4833 4852 5021 5081
LbrM.12.0680	1239	9	104 145 168 210 312 410 414 704 798
LbrM.13.1490	4737	9	1881 1909 1959 1972 1976 2293 2368 2539 2596
LbrM.14.0810	3777	9	1231 1234 1414 1771 1921 2002 2005 2061 2194
LbrM.14.0990	3102	9	1578 1615 1662 1897 2051 2066 2331 2425 2485
LbrM.15.0280	5763	9	2745 2751 2752 3288 3481 3553 3611 3613 3645
LbrM.15.0720	10422	9	6829 6860 6908 6960 7246 7320 7598 7644 7728
LbrM.16.0070	2880	9	1459 1521 1759 2014 2017 2171 2319 2352 2364
LbrM.17.0430	4737	9	1888 1954 2058 2092 2155 2270 2498 2516 2621
LbrM.19.1240	17184	9	11412 11473 11494 11740 11804 11974 12276 12312 12399
LbrM.20.3150	3150	9	1305 1390 1511 1545 1548 1737 1878 2169 2188
LbrM.20.3810	1659	9	38 110 124 223 245 319 654 840 873
LbrM.20.4040	978	9	21 67 96 419 436 464 546 637 649
LbrM.20.4860	3576	9	938 1239 1389 1441 1507 1610 1676 1811 1835
LbrM.20.5170	2190	9	377 403 498 904 934 1204 1292 1300 1332
LbrM.22.0570	5601	9	3057 3280 3649 3751 3948 3991 4017 4027 4057
LbrM.23.0500	1035	9	460 570 694 852 896 937 970 976 993
LbrM.24.0430	3996	9	1000 1118 1138 1160 1254 1260 1308 1318 1706
LbrM.24.0820	1851	9	1212 1268 1396 1451 1498 1537 1638 1828 1839
LbrM.24.1310	2988	9	6 347 375 400 707 763 772 841 883
LbrM.25.1000	19518	9	17989 17992 18069 18112 18331 18489 18552 18807 18916
LbrM.26.0760	5163	9	4089 4107 4152 4217 4299 4882 4891 4967 4979
LbrM.26.1150	5238	9	1229 1235 1380 1596 1713 1858 1975 2073 2180
LbrM.26.1440	7242	9	3091 3132 3454 3479 3480 3650 3780 3798 4015
LbrM.26.2080	6963	9	3354 3362 3450 3459 3939 4189 4190 4267 4279
LbrM.26.2610	1134	9	7 195 244 387 460 545 594 651 996
LbrM.27.1730	657	9	132 157 209 272 362 396 511 529 624
LbrM.27.2210	1206	9	81 117 124 363 467 657 798 975 1006
LbrM.28.1920	2808	9	1958 1971 2017 2200 2206 2263 2264 2311 2801
LbrM.28.2120	2022	9	951 1126 1146 1205 1233 1576 1582 1593 1678
LbrM.29.0720	2577	9	1917 2020 2038 2230 2323 2339 2423 2511 2554
LbrM.29.0850	1023	9	37 65 244 435 472 832 877 925 942
LbrM.29.0950	1053	9	181 278 418 517 566 673 689 808 843
LbrM.29.1200	1122	9	93 389 546 620 690 697 915 922 925
LbrM.29.1330	5889	9	2381 2423 2461 2590 2592 2711 3008 3114 3191
LbrM.29.2090	5364	9	3718 3771 3857 4208 4296 4573 4594 4623 4714
LbrM.30.0400	1929	9	637 814 880 946 1258 1314 1326 1619 1626
LbrM.30.0470	1152	9	126 156 230 268 325 723 736 1051 1052
LbrM.30.1560	987	9	80 90 102 135 292 546 548 618 653
LbrM.30.2160	7335	9	1321 1396 1443 1930 2007 2032 2104 2249 2250
LbrM.30.2390	2343	9	1505 1628 1641 1731 1738 1962 2077 2242 2323
LbrM.31.0840	3144	9	1692 1740 2305 2416 2433 2468 2591 2593 2623
LbrM.31.1350	3321	9	1451 1472 1565 1579 2027 2083 2139 2262 2364
LbrM.31.1460	2697	9	1447 1473 1492 1530 1906 1972 2123 2335 2339
LbrM.31.1640	3447	9	760 831 839 862 1399 1470 1537 1638 1712
LbrM.31.1740	6816	9	3006 3179 3217 3333 3353 3367 3406 3518 3983
LbrM.31.2660	1449	9	348 391 632 689 692 705 787 799 1015
LbrM.31.2870	1404	9	28 91 96 101 133 136 238 282 319
LbrM.31.3380	1371	9	148 162 296 300 329 387 583 811 950
LbrM.32.0210	2982	9	2062 2225 2474 2543 2548 2594 2694 2908 2910
LbrM.32.0320	6045	9	1261 1339 1504 1633 1702 1710 1721 2020 2149
LbrM.32.1730	2745	9	1777 1899 1962 2046 2530 2565 2575 2582 2653
LbrM.32.1940	1542	9	304 526 778 790 807 823 1006 1188 1303
LbrM.33.0130	1101	9	40 172 337 436 615 661 664 837 838
LbrM.33.0160	840	9	83 277 356 432 554 600 760 803 824
LbrM.33.0220	2781	9	1195 1215 1240 1608 1612 1702 1705 2100 2162
LbrM.33.0290	1854	9	919 1405 1569 1570 1587 1621 1633 1684 1714
LbrM.33.2680	1698	9	252 254 534 537 593 648 669 672 1241
LbrM.33.3110	1005	9	184 249 714 724 735 800 917 969 977
LbrM.33.3300	2853	9	396 537 580 594 652 690 849 928 1105
LbrM.34.3900	2412	9	1356 1455 1468 1771 1834 1835 1842 2222 2275
LbrM.34.4310	1899	9	1093 1131 1146 1416 1452 1706 1759 1760 1887
LbrM.34.4820	1047	9	38 114 177 179 198 363 465 586 963
LbrM.34.4930	1158	9	192 396 537 574 894 1014 1060 1067 1076
LbrM.35.1190	3036	9	1436 1758 1791 2043 2179 2220 2283 2287 2396
LbrM.35.1500	1410	9	685 724 772 997 1039 1245 1258 1349 1380
LbrM.35.1520	3576	9	2623 2764 2875 2919 3103 3155 3223 3331 3335
LbrM.35.1550	2598	9	1348 1609 1675 1795 1897 1990 2096 2323 2332
LbrM.35.1640	2739	9	104 324 523 595 681 730 760 864 887
LbrM.35.3040	1797	9	748 1125 1252 1451 1555 1564 1632 1674 1689
LbrM.35.4410	993	9	191 266 326 414 512 541 621 664 990
LbrM.35.7220	2715	9	58 142 178 316 362 424 493 529 595
LbrM.02.0730	5913	8	1351 1436 1539 1762 1994 2199 2227 2236
LbrM.07.0690	1560	8	375 399 491 700 727 764 798 1028
LbrM.08.0610	831	8	292 354 391 588 674 687 739 771
LbrM.10.0090	1323	8	91 191 318 357 361 429 621 861
LbrM.10.1060	2391	8	1018 1055 1057 1655 1660 1717 1951 1966
LbrM.11.1040	5541	8	3538 3870 3897 4050 4206 4269 4431 4461
LbrM.12.0220	3300	8	1117 1163 1198 1725 1774 1901 1904 2011
LbrM.12.0660	2700	8	1637 1675 1708 1723 2041 2115 2358 2532
LbrM.13.1230	16791	8	8829 8875 9432 9593 9728 9733 9773 9805
LbrM.14.0720	894	8	107 114 160 211 454 670 697 706
LbrM.14.1080	777	8	1 147 197 306 510 576 616 636
LbrM.14.1230	3066	8	2118 2197 2440 2553 2673 2761 2844 3042
LbrM.15.0160	1215	8	286 700 715 718 724 738 949 1170
LbrM.15.0400	3048	8	1925 1934 1996 2277 2553 2893 2902 2907
LbrM.15.1160	2379	8	1124 1433 1497 1501 1621 1672 1684 1873
LbrM.16.0090	2196	8	238 601 893 932 987 1021 1038 1225
LbrM.16.1080	2937	8	17 90 93 167 189 290 530 573
LbrM.16.1120	7026	8	282 326 478 510 722 1050 1202 1250
LbrM.16.1610	3240	8	2472 2481 2544 2622 2727 2850 2870 2937
LbrM.17.1130	1917	8	1077 1530 1599 1629 1818 1819 1881 1913
LbrM.17.1280	1830	8	80 89 148 151 166 318 596 978
LbrM.18.0860	5166	8	2927 3090 3258 3522 3523 3621 3688 3895
LbrM.18.1710	1815	8	802 963 1409 1424 1477 1520 1777 1784
LbrM.19.0920	2268	8	56 126 162 194 396 570 632 644
LbrM.20.2930	2151	8	522 559 578 614 849 955 1020 1305
LbrM.20.3110	5844	8	1773 1950 1993 1999 2325 2586 2706 2728
LbrM.20.3790	12729	8	8456 8717 8769 9006 9015 9186 9227 9349
LbrM.20.3840	1497	8	608 651 784 864 1148 1389 1407 1476
LbrM.20.4320	627	8	209 226 323 518 524 543 613 619
LbrM.20.4920	3843	8	942 1001 1395 1458 1531 1560 1658 1696
LbrM.21.0060	696	8	60 135 197 308 331 388 550 603
LbrM.21.1010	7026	8	2056 2070 2280 2464 2544 2545 2710 2937
LbrM.21.1860	1938	8	588 640 641 769 988 1196 1197 1298
LbrM.22.0200	4578	8	2017 2091 2160 2179 2332 2342 2587 2854
LbrM.22.0220	1455	8	46 68 157 262 458 516 709 899
LbrM.22.0320	3357	8	1687 1792 1825 1848 1962 2223 2245 2502
LbrM.23.0660	10323	8	613 935 1091 1266 1301 1451 1455 1555
LbrM.23.1870	2742	8	1760 2340 2400 2579 2595 2657 2661 2714
LbrM.24.0860	2436	8	663 678 1151 1342 1353 1422 1434 1456
LbrM.24.2200	3522	8	1646 1647 1966 2134 2248 2290 2591 2594
LbrM.26.2530	2100	8	1044 1068 1466 1533 1698 1745 1984 1997
LbrM.27.0600	14919	8	4955 5409 5640 5661 5826 5851 5872 5891
LbrM.27.2140	16749	8	3057 3373 3498 3589 3658 3711 3807 3880
LbrM.28.1240	4467	8	2221 2339 2364 2493 2525 2750 2878 3218
LbrM.28.1710	2556	8	157 171 274 315 430 606 1037 1082
LbrM.28.2070	1830	8	227 238 271 356 502 536 578 718
LbrM.28.2080	2016	8	1172 1410 1512 1554 1603 1690 1790 1820
LbrM.29.0120	8379	8	5026 5071 5305 5533 5630 5708 5791 5839
LbrM.29.0780	2364	8	623 631 823 889 1074 1240 1560 1597
LbrM.29.0840	1851	8	990 1186 1412 1431 1477 1518 1706 1833
LbrM.30.0380	2379	8	1354 1504 1536 1829 1850 2141 2143 2190
LbrM.30.1290	2268	8	408 565 571 574 593 624 1165 1377
LbrM.30.1540	477	8	28 91 116 152 183 203 206 396
LbrM.30.2110	1971	8	531 602 609 826 880 1092 1217 1450
LbrM.30.2130	1491	8	572 976 1189 1208 1224 1266 1336 1368
LbrM.30.2250	3930	8	1765 1986 1992 2371 2372 2627 2744 2757
LbrM.30.2460	1515	8	226 288 295 451 453 556 900 1115
LbrM.31.0550	1353	8	321 825 1009 1065 1070 1161 1298 1316
LbrM.31.0800	2835	8	496 762 975 1029 1096 1191 1197 1328
LbrM.31.0830	5715	8	2329 2401 2797 2799 2913 2995 3166 3220
LbrM.31.0940	894	8	25 79 235 239 249 284 328 708
LbrM.31.1600	3783	8	1343 1381 1617 1629 1898 1993 2140 2241
LbrM.31.1690	3132	8	1280 1379 1450 1500 1614 1811 1908 2239
LbrM.31.2320	1047	8	263 286 301 362 882 903 1000 1046
LbrM.31.2450	2304	8	1314 1514 1555 1558 1593 1921 1966 2165
LbrM.31.2590	1089	8	176 485 516 612 743 745 774 947
LbrM.31.3330	1326	8	13 106 352 529 628 634 709 763
LbrM.32.0410	2682	8	223 465 725 748 902 986 1132 1210
LbrM.32.1290	2271	8	1536 1564 1587 1751 1797 1813 2031 2200
LbrM.32.1880	2019	8	234 322 328 436 449 589 777 1088
LbrM.32.2050	1830	8	8 29 38 254 417 452 478 653
LbrM.32.2650	6537	8	2752 3034 3123 3202 3253 3254 3403 3548
LbrM.32.2740	2001	8	510 542 601 766 1116 1258 1259 1332
LbrM.32.3530	3555	8	1008 1109 1155 1193 1194 1625 1697 1957
LbrM.33.1380	4134	8	431 631 666 860 1014 1113 1143 1284
LbrM.33.1710	2007	8	141 159 209 424 471 1047 1101 1118
LbrM.33.2910	3858	8	8 28 475 477 478 498 995 997
LbrM.33.3180	789	8	6 119 129 334 344 376 402 497
LbrM.33.3370	6765	8	2691 2710 2762 3126 3133 3162 3220 3271
LbrM.34.0640	3273	8	2180 2181 2188 2199 2209 2224 2458 3123
LbrM.34.2880	1143	8	73 234 289 340 472 749 766 793
LbrM.34.3080	5595	8	1290 1369 1388 1413 1490 1636 1818 2259
LbrM.34.5330	19875	8	11928 11946 12166 12262 12321 12645 12804 12849
LbrM.35.1150	1647	8	372 397 415 469 1036 1084 1134 1262
LbrM.35.1780	5085	8	1288 1332 1684 1884 2001 2090 2233 2266
LbrM.35.3160	12582	8	5963 5964 6326 6451 6543 6670 6771 6843
LbrM.35.3470	2655	8	93 187 194 244 742 918 931 941
LbrM.35.3950	1359	8	162 240 420 669 987 1070 1072 1158
LbrM.35.4590	2676	8	1110 1209 1314 1373 1914 1944 1965 2022
LbrM.35.6020	2073	8	8 49 89 115 141 318 436 589
LbrM.35.6340	6933	8	3650 3669 3690 3724 4420 4451 4477 4575
LbrM.35.6680	1533	8	143 158 159 237 390 426 639 994

## Sheet: Table S4
Supplementary table 4: Gene Ontology analysis for chromosome 31. Statistical significant results were reported for 2 iron, 2 sulfur cluster binding and other related molecular functions. P-value after Benjamini and Hochberg false discovery rate correction
GO-Id	p-value	GO Description	Gene Id
51537	0.001079	2 iron, 2 sulfur cluster binding	LbrM.31.2820;LbrM.31.2830;LbrM.31.2790;LbrM.31.2840;LbrM.31.2780;LbrM.31.2770
9055	0.018523	electron carrier activity	LbrM.31.2820;LbrM.31.2830;LbrM.31.2790;LbrM.31.0550;LbrM.31.2840;LbrM.31.2780;LbrM.31.2850;LbrM.31.2770
4198	0.018523	calcium-dependent cysteine-type endopeptidase activity	LbrM.31.0590;LbrM.31.0620;LbrM.31.0600;LbrM.31.0520;LbrM.31.0580;LbrM.31.0510
51536	0.018523	iron-sulfur cluster binding	LbrM.31.2820;LbrM.31.2830;LbrM.31.2790;LbrM.31.2840;LbrM.31.2780;LbrM.31.2850;LbrM.31.2770
51540	0.018523	metal cluster binding	LbrM.31.2820;LbrM.31.2830;LbrM.31.2790;LbrM.31.2840;LbrM.31.2780;LbrM.31.2850;LbrM.31.2770
4148	0.018523	dihydrolipoyl dehydrogenase activity	LbrM.31.2980;LbrM.31.2990;LbrM.31.0230
4197	0.03809	cysteine-type endopeptidase activity	LbrM.31.0590;LbrM.31.0620;LbrM.31.0600;LbrM.31.0520;LbrM.31.0580;LbrM.31.0510
8234	0.049356	cysteine-type peptidase activity	LbrM.31.0590;LbrM.31.0620;LbrM.31.0600;LbrM.31.0520;LbrM.31.0580;LbrM.31.0510

## Sheet: Table S5
Supplementary table 5: Expanded tandem gene arrays in L. (V.) peruviana PAB-4377 and LEM-1537. HCN represents the mean haploid copy number of each gene in the array.
L. (V.) peruviana PAB-4377
OrthoMCL Id	Chromosome	Product Description	HCN	Genes in Array
OG5_126601	LbrM.01	long-chain-fatty-acid-CoA ligase	2.99184	2
OG5_132061	LbrM.03	TATE DNA transposons	9.83926	2
OG5_129349	LbrM.03	hypothetical protein, conserved	4	2
OG5_127165	LbrM.05	ATPase alpha subunit	3.03672	2
OG5_126659	LbrM.06	60S ribosomal protein L23a, putative	2.29694	2
OG5_130995	LbrM.07	3-hydroxyacyl-ACP dehydratase, putative	2.29895	2
OG5_143904	LbrM.08	amastin-like surface protein, putative	4.24572	3
OG5_127795	LbrM.09	hypothetical protein, conserved	1.8603	3
OG5_129998	LbrM.10	zinc binding dehydrogenase-like protein	1.9786	2
OG5_126605	LbrM.13	alpha tubulin	5.27098	2
OG5_138263	LbrM.14	calpain-like cysteine peptidase,	2.08084	2
OG5_142220	LbrM.15	ribonucleoprotein p18, mitochondrial precursor, putative	1.94608	2
OG5_128521	LbrM.21	DNA polymerase eta, putative	3.2385	2
OG5_127374	LbrM.21	xanthine phosphoribosyltransferase (XRPT)	2.00557	2
OG5_130211	LbrM.22	NADH-cytochrome b5 reductase, putative	1.85361	2
OG5_140483	LbrM.24	hypothetical protein, conserved	1.88933	2
OG5_126711	LbrM.26	glutathione peroxidase-like protein, putative	3.60376	2
OG5_126623	LbrM.33	heat shock protein 83,heat shock protein 83-1 (HSP83-2)	6.39531	3
OG5_126611	LbrM.33	beta-tubulin	3.04734	2
OG5_128620	LbrM.34	NADH-dependent fumarate reductase-like protein	7.67263	3
L. (V.) peruviana LEM-1537
OrthoMCL Id	Chromosome	Product Description	HCN	Genes in Array
OG5_126601	LbrM.01	long-chain-fatty-acid-CoA ligase, putative	2.80106	2
OG5_132061	LbrM.03	TATE DNA transposons	22.5983	2
OG5_129349	LbrM.03	hypothetical protein, conserved	5.30554	2
OG5_127165	LbrM.05	ATPase alpha subunit	5.18388	2
OG5_126659	LbrM.06	60S ribosomal protein L23a, putative	3.53396	2
OG5_132061	LbrM.07	hypothetical protein	2.66687	2
OG5_130995	LbrM.07	3-hydroxyacyl-ACP dehydratase, putative	5	2
OG5_140911	LbrM.09	hypothetical protein	1.9043	2
OG5_127795	LbrM.09	hypothetical protein	3.48497	3
OG5_129998	LbrM.10	hypothetical protein	2.04005	2
OG5_145879	LbrM.10	zinc binding dehydrogenase-like protein	1.88213	2
OG5_139854	LbrM.14	calpain-like cysteine peptidase	3.487	2
OG5_138263	LbrM.14	hypothetical protein	4.01935	2
OG5_142220	LbrM.15	ribonucleoprotein p18	2.42875	2
OG5_127365	LbrM.16	cytochrome c, putative	2.12008	2
OG5_126617	LbrM.17	receptor-type adenylate cyclase b (RAC-B2)	2.18268	5
OG5_127703	LbrM.17	zinc-finger protein ZPR1, putative	1.90614	2
OG5_143079	LbrM.17	hypothetical protein	2.58493	2
OG5_143904	LbrM.20.1	amastin-like surface protein	5.89854	2
OG5_143904	LbrM.20.1	amastin-like surface protein	3.93236	3
OG5_127374	LbrM.21	xanthine phosphoribosyltransferase (XRPT)	2.60279	2
OG5_126922	LbrM.25	eukaryotic initiation factor 5a, putative (EIF5A2)	2.8984	4
OG5_126611	LbrM.33	beta-tubulin	2.7063	3
OG5_126623	LbrM.33	heat shock protein 83	5.53772	3
OG5_127220	LbrM.34	mitochondrial phosphate transporter	2.43113	2
OG5_128620	LbrM.34	NADH-dependent fumarate reductase-like protein	4.73944	3

## Sheet: Table S6
Supplementary table 6: Expanded tandem gene arrays in L. (V.) peruviana and L.(V.) braziliensis. HCN represents the mean haploid copy number of each gene in the array.
L. (V.) peruviana
OrthoMCL Id	Chromosome	Product Description	HCN	Genes in Array
OG5_128620	LbrM.03	TATE DNA transposon	6.5	2
OG5_126623	LbrM.34	NADH-dependent fumarate reductase-like putative	6.2	3
OG5_132061	LbrM.33	heat shock protein 83	6	3
OG5_126611	LbrM.03	hypothetical protein	5.3	2
OG5_138263	LbrM.05	ATPase alpha subunit	4	2
OG5_129349	LbrM.07	3-hydroxyacyl-ACP dehydratase, putative	3.1	2
OG5_127165	LbrM.14	calpain-like cysteine peptidase, putative	3.1	2
OG5_126659	LbrM.06	60S ribosomal protein L23a, putative	3	2
OG5_130995	LbrM.01	long-chain-fatty-acid-CoA ligase, putative	2.9	3
OG5_127795	LbrM.33	beta-tubulin	2.9	3
OG5_127374	LbrM.09	hypothetical protein, conserved	2.7	3
OG5_142220	LbrM.21	xanthine phosphoribosyltransferase (XRPT)	2.3	2
OG5_129998	LbrM.15	ribonucleoprotein p18,	2.2	2
OG5_126601	LbrM.10	zinc binding dehydrogenase-like protein	2	2
L. (V.) braziliensis
OrthoMCL Id	Chromosome	Product Description	HCN	Genes in Array
OG5_126605	LbrM.13	alpha tubulin	8.60979	2
OG5_143904	LbrM.08	amastin-like surface protein, putative	6.39869	3
OG5_143904	LbrM.20.1	amastin-like surface protein, putative	5.64148	3
OG5_126623	LbrM.33	heat shock protein 83-1 (HSP83-1)	4.39179	3
OG5_143904	LbrM.20.1	amastin-like surface protein, putative	4.35062	2
OG5_126588	LbrM.28	heat-shock protein hsp70, putative	3.79951	2
OG5_128620	LbrM.34	NADH-dependent fumarate reductase, putative	3.65028	3
OG5_126611	LbrM.33	beta-tubulin	3.55856	2
NO_GROUP	LbrM.08	amastin-like protein	3.03336	2
OG5_144952	LbrM.15	hypothetical protein	2.94181	2
OG5_137181	LbrM.19	ATG8/AUT7/APG8/PAZ2, putative (ATG8B.1)	2.91229	2
OG5_148241	LbrM.04	hypothetical protein, conserved in leishmania	2.86131	4
NO_GROUP	LbrM.33	beta-tubulin	2.77525	3
NO_GROUP	LbrM.04	hypothetical protein, conserved in leishmania	2.42457	2
OG5_130385	LbrM.16	paraflagellar rod protein 2C	2.32791	2
OG5_130729	LbrM.20.1	amastin-like surface protein, putative	2.16389	3
OG5_157998	LbrM.32	3-hydroxyisobutyryl-coenzyme a hydrolase-like protein	2.11538	2
OG5_127518	LbrM.16	hypothetical protein	2.00295	2

## Sheet: Table S7
Supplementary table 7: Expanded genes in L. (V.) peruviana PAB-4377. HCN shows the haploid copy number for the gene.
Orthomcl ID	Chromosome	Gene Id	Product Description	HCN
OG5_128620	LbrM.34	LbrM.34.0820	NADH-dependent fumarate reductase-like protein , NADH-dependent fumarate reductase, putative	23.0179
OG5_166669	LbrM.01	LbrM.01.0390	hypothetical protein, conserved	9.56312
OG5_128334	LbrM.01	LbrM.01.0360	poly(A) export protein, putative	9.45197
OG5_127067	LbrM.26	LbrM.26.1590	thimet oligopeptidase, putative,metallo-peptidase, Clan MA(E), Family M3	9.25584
OG5_127295	LbrM.01	LbrM.01.0140	monothiol glutaredoxin, putative	9.21551
OG5_126601	LbrM.01	LbrM.01.0520	long-chain-fatty-acid-CoA ligase, putative , fatty acyl CoA syntetase 1, putative	8.97553
OG5_126613	LbrM.01	LbrM.01.0300	thioredoxin, putative	8.85324
OG5_183236	LbrM.08	LbrM.08.0650	tuzin, putative	8.24387
OG5_145016	LbrM.01	LbrM.01.0420	hypothetical protein, conserved	8.12014
OG5_148121	LbrM.01	LbrM.01.0640	hypothetical protein, conserved	8.09766
OG5_128371	LbrM.01	LbrM.01.0380	hypothetical protein, conserved	7.85891
OG5_129543	LbrM.01	LbrM.01.0340	acidocalcisomal exopolyphosphatase, putative	7.10835
OG5_126837	LbrM.01	LbrM.01.0210	CLC-type chloride channel, putative	7.10246
OG5_148228	LbrM.01	LbrM.01.0320	hypothetical protein, conserved	6.68768
OG5_126626	LbrM.01	LbrM.01.0080	carboxylase, putative	6.50929
OG5_183100	LbrM.01	LbrM.01.0040	hypothetical protein, unknown function	5.9823
OG5_127200	LbrM.01	LbrM.01.0060	MCAK-like kinesin, putative	5.77705
OG5_183101	LbrM.01	LbrM.01.0070	hypothetical protein, unknown function	5.66509
OG5_126967	LbrM.02	LbrM.02.0070	cytochrome b-domain protein, putative	5.47995
OG5_183104	LbrM.01	LbrM.01.0350	hypothetical protein, conserved	5.1576
OG5_129784	LbrM.01	LbrM.01.0310	pseudouridylate synthase-like protein	4.97076
OG5_154526	LbrM.03	LbrM.03.0870	hypothetical protein, conserved	4.89106
OG5_135379	LbrM.03	LbrM.03.0860	hypothetical protein, conserved	4.689
OG5_126657	LbrM.03	LbrM.03.0030	hypothetical protein	4.66984
OG5_145811	LbrM.01	LbrM.01.0620	mitochondrial RNA editing ligase 1,RNA-editing complex protein,RNA editing ligase	4.53158
OG5_154519	LbrM.03	LbrM.03.0660	hypothetical protein, conserved	4.37444
OG5_148238	LbrM.02	LbrM.02.0540	protein kinase, putative	4.32343
OG5_148223	LbrM.01	LbrM.01.0050	hypothetical protein, conserved	4.3208
OG5_145841	LbrM.01	LbrM.01.0160	hypothetical protein, conserved	4.21813
OG5_142669	LbrM.01	LbrM.01.0770	calcium/potassium channel (CAKC), putative	4.1336
OG5_129346	LbrM.03	LbrM.03.0070	hypothetical protein, conserved	4.13177
OG5_143898	LbrM.02	LbrM.02.0390	casein kinase II, alpha chain, putative	4.10418
OG5_128104	LbrM.01	LbrM.01.0030	DNA-damage inducible protein DDI1-like protein	4.05122
OG5_151265	LbrM.03	LbrM.03.0880	hypothetical protein, conserved	4.04892
OG5_128482	LbrM.03	LbrM.03.0830	hypothetical protein, conserved	4.02144
OG5_127006	LbrM.03	LbrM.03.0050	D-3-phosphoglycerate dehydrogenase-like protein	4.00847
OG5_148229	LbrM.01	LbrM.01.0400	hypothetical protein, conserved	3.87114
OG5_146826	LbrM.02	LbrM.02.0120	exportin T (tRNA exportin)-like protein	3.86603
OG5_136938	LbrM.01	LbrM.01.0120	hypothetical protein, conserved	3.86114
OG5_144559	LbrM.04	LbrM.04.0120	hypothetical protein, conserved	3.7448
OG5_143192	LbrM.06	LbrM.06.0570	deoxyuridine triphosphatase, putative,dUTP diphosphatase	3.74461
OG5_145748	LbrM.02	LbrM.02.0150	hypothetical protein, conserved	3.74322
OG5_128811	LbrM.06	LbrM.06.0330	NAD(p)-dependent steroid dehydrogenase-like protein	3.68849
OG5_148278	LbrM.06	LbrM.06.0370	hypothetical protein, conserved	3.67393
OG5_128258	LbrM.03	LbrM.03.0110	cytochrome c oxidase assembly protein, putative	3.61442
OG5_127282	LbrM.03	LbrM.03.0060	2-aminoethylphosphonate:pyruvateaminotransferas e-like protein	3.5872
OG5_126601	LbrM.03	LbrM.03.0240	long chain fatty Acyl CoA synthetase, putative	3.57747
OG5_145852	LbrM.05	LbrM.05.1030	hypothetical protein, conserved	3.50344
OG5_144827	LbrM.29	LbrM.29.2080	hypothetical protein, conserved	3.47422
OG5_151422	LbrM.01	LbrM.01.0180	hypothetical protein, conserved	3.47128
OG5_130035	LbrM.05	LbrM.05.1020	hypothetical protein, conserved	3.43703
OG5_127828	LbrM.03	LbrM.03.0450	26S protease regulatory subunit, putative,serine peptidase, Clan SJ, family S16, putative	3.41444
OG5_151443	LbrM.05	LbrM.05.0240	hypothetical protein, conserved	3.40948
OG5_148258	LbrM.05	LbrM.05.0460	hypothetical protein, conserved	3.40121
OG5_129169	LbrM.26	LbrM.26.2620	CAAX prenyl protease 2, putative,peptidase with unknown catalytic mechanism (family U48)	3.40038
OG5_143095	LbrM.06	LbrM.06.0320	oligopeptidase B-like protein,serine peptidase, clan SC, family S9A-like protein	3.39676
OG5_137180	LbrM.02	LbrM.02.0440	voltage-dependent anion-selective channel, putative	3.3917
OG5_147620	LbrM.01	LbrM.01.0430	hypothetical protein, conserved	3.3802
OG5_127569	LbrM.06	LbrM.06.0350	glutamine synthetase, putative	3.34403
OG5_161825	LbrM.02	LbrM.02.0090	hypothetical protein, conserved	3.33618
OG5_127450	LbrM.03	LbrM.03.0200	U2 splicing auxiliary factor, putative	3.32566
OG5_127173	LbrM.05	LbrM.05.1100	hypothetical protein, conserved	3.32347
OG5_145851	LbrM.05	LbrM.05.0990	hypothetical protein, conserved	3.31669
OG5_130377	LbrM.03	LbrM.03.0090	glycerol-3-phosphate acyltransferase, putative	3.30255
OG5_171427	LbrM.01	LbrM.01.0780	potassium channel subunit-like protein	3.30014
OG5_154525	LbrM.03	LbrM.03.0850	hypothetical protein, conserved	3.2923
OG5_147553	LbrM.07	LbrM.07.0480	acyl-CoA dehydrogenase, mitochondrial precursor, putative	3.28428
OG5_183179	LbrM.05	LbrM.05.1210	surface antigen like protein	3.27925
OG5_126714	LbrM.05	LbrM.05.1040	stomatin-like protein	3.27145
OG5_148294	LbrM.07	LbrM.07.0530	hypothetical protein, conserved	3.25883
OG5_143901	LbrM.05	LbrM.05.0080	hypothetical protein, conserved	3.25873
OG5_142792	LbrM.01	LbrM.01.0480	hypothetical protein, conserved	3.25742
OG5_129265	LbrM.06	LbrM.06.0290	folate/biopterin transporter, putative	3.21353
OG5_151424	LbrM.02	LbrM.02.0080	hypothetical protein, conserved	3.21019
OG5_151425	LbrM.02	LbrM.02.0200	hypothetical protein, conserved	3.13339
OG5_154506	LbrM.03	LbrM.03.0080	hypothetical protein, conserved	3.10551
OG5_151444	LbrM.05	LbrM.05.0610	hypothetical protein, conserved	3.09625
OG5_166673	LbrM.03	LbrM.03.0040	hypothetical protein, conserved	3.06688
OG5_145843	LbrM.01	LbrM.01.0610	hypothetical protein, conserved	3.05084
OG5_139851	LbrM.02	LbrM.02.0560	hypothetical protein, conserved	3.02712
OG5_148272	LbrM.06	LbrM.06.0200	hypothetical protein, conserved	3.00894
OG5_183112	LbrM.02	LbrM.02.0100	hypothetical protein, conserved	3.00195
OG5_145889	LbrM.12	LbrM.12.0060	hypothetical protein, conserved	2.96979
OG5_127549	LbrM.05	LbrM.05.1190	prefoldin subunit, putative	2.96677
OG5_128264	LbrM.07	LbrM.07.0010	ubiquitin activating E1 enzyme, putative	2.95646
OG5_151431	LbrM.04	LbrM.04.0070	cAMP-specific phosphodiesterase, putative	2.94085
OG5_151607	LbrM.21	LbrM.21.0750	hypothetical protein, conserved	2.93607
OG5_127331	LbrM.05	LbrM.05.0030	ras-like small GTPases, putative	2.92601
OG5_127527	LbrM.03	LbrM.03.0370	MFS transporter, putative	2.90753
OG5_127732	LbrM.03	LbrM.03.0810	peter pan protein, putative	2.90583
OG5_144690	LbrM.05	LbrM.05.0040	paraflagellar rod component par4, putative	2.88439
OG5_126934	LbrM.03	LbrM.03.0170	ABC transporter protein, putative	2.88291
OG5_127149	LbrM.21	LbrM.21.0770	ribonuclease L inhibitor, putative,ATP-binding cassette sub-family E, putative	2.8672
OG5_183218	LbrM.08	LbrM.08.0050	hypothetical protein, unknown function	2.8638
OG5_128875	LbrM.03	LbrM.03.0820	inorganic pyrophosphatase, putative	2.86034
OG5_148417	LbrM.15	LbrM.15.0690	hypothetical protein, conserved	2.85795
OG5_137534	LbrM.07	LbrM.07.0580	QA-SNARE protein putative	2.84875
OG5_127573	LbrM.05	LbrM.05.0470	GTPase, putative	2.84741
OG5_138298	LbrM.06	LbrM.06.1060	hypothetical protein, unknown function	2.84049
OG5_183203	LbrM.07	LbrM.07.0040	hypothetical protein, conserved	2.83891
OG5_151438	LbrM.04	LbrM.04.1220	hypothetical protein, conserved	2.83379
OG5_126936	LbrM.04	LbrM.04.1210	tRNA nucleotidyltransferase, putative	2.82706
OG5_183140	LbrM.04	LbrM.04.0430	hypothetical protein	2.8114
OG5_183178	LbrM.05	LbrM.05.1050	hypothetical protein, unknown function	2.7986
OG5_154514	LbrM.03	LbrM.03.0530	hypothetical protein, conserved	2.78548
OG5_151451	LbrM.06	LbrM.06.1170	hypothetical protein, conserved	2.78309
OG5_151427	LbrM.02	LbrM.02.0330	hypothetical protein, conserved	2.78237
OG5_151608	LbrM.21	LbrM.21.0830	hypothetical protein, conserved	2.76907
OG5_148277	LbrM.06	LbrM.06.0360	hypothetical protein, conserved	2.76521
OG5_133785	LbrM.01	LbrM.01.0250	cyclophilin 12, putative (CYP12)	2.7573
OG5_128630	LbrM.02	LbrM.02.0580	ARP2/3 complex subunit, putative	2.75099
OG5_128208	LbrM.07	LbrM.07.0490	hypothetical protein, conserved	2.74845
OG5_183202	LbrM.06	LbrM.06.1250	pteridine transporter, putative	2.70351
OG5_183106	LbrM.01	LbrM.01.0490	hypothetical protein, unknown function	2.70315
OG5_157913	LbrM.03	LbrM.03.0550	hypothetical protein	2.69804
OG5_148680	LbrM.24	LbrM.24.1540	translation initiation factor IF-2, putative	2.68788
OG5_128133	LbrM.04	LbrM.04.0010	phosphoacetylglucosamine mutase-like gene	2.67557
OG5_148293	LbrM.07	LbrM.07.0430	hypothetical protein, conserved	2.66425
OG5_145848	LbrM.05	LbrM.05.0130	protein kinase, putative	2.66022
OG5_152298	LbrM.07	LbrM.07.0030	hypothetical protein, conserved	2.65894
OG5_143091	LbrM.05	LbrM.05.0090	NUDIX hydrolase dihydroneopterin triphosphate pyrophosphohydrolase/hydrolase, putative	2.65772
OG5_145846	LbrM.04	LbrM.04.0650	hypothetical protein, conserved	2.65735
OG5_151433	LbrM.04	LbrM.04.0340	hypothetical protein, conserved	2.65236
OG5_148319	LbrM.09	LbrM.09.1060	hypothetical protein, conserved	2.643
OG5_183164	LbrM.05	LbrM.05.0280	ARP2/3 complex 16kDa subunit, putative	2.60191
OG5_130603	LbrM.06	LbrM.06.0840	arginine N-methyltransferase, type III, putative (PRMT7)	2.58158
OG5_127910	LbrM.07	LbrM.07.0050	alpha-adaptin-like protein	2.57246
OG5_143900	LbrM.05	LbrM.05.0050	hypothetical protein, conserved	2.55649
OG5_127889	LbrM.21	LbrM.21.0840	proteasome regulatory non-ATP-ase subunit 5, putative,19S proteasome regulatory subunit	2.54249
OG5_129461	LbrM.21	LbrM.21.0730	metallo-beta-lactamase family-like protein	2.54246
OG5_149593	LbrM.05	LbrM.05.0600	hypothetical protein, conserved	2.5348
OG5_143903	LbrM.07	LbrM.07.0540	hypothetical protein, conserved	2.52582
OG5_166470	LbrM.06	LbrM.06.0310	hypothetical protein, conserved	2.51747
OG5_128065	LbrM.15	LbrM.15.1540	hypothetical protein, conserved	2.5174
OG5_151432	LbrM.04	LbrM.04.0090	hypothetical protein, conserved	2.51256
OG5_126847	LbrM.07	LbrM.07.1220	peptide methionine sulfoxide reductase-like,peptide Met(O) reductase, putative,methionine-S-sulfoxide reductase, putative	2.50572
OG5_126568	LbrM.02	LbrM.02.0350	ABC1 transporter, putative	2.50485
OG5_128600	LbrM.03	LbrM.03.0140	acetyltransferase, putative	2.49423
OG5_126947	LbrM.25	LbrM.25.1310	peptide chain release factor-like protein	2.49166
OG5_183286	LbrM.10	LbrM.10.1430	hypothetical protein, conserved	2.47487
OG5_151445	LbrM.06	LbrM.06.0050	pumilio/PUF RNA binding protein 5, putative (PUF5)	2.47085
OG5_128411	LbrM.10	LbrM.10.0740	hypothetical protein, conserved	2.46366
OG5_144214	LbrM.15	LbrM.15.1560	protein kinase, putative	2.46076
OG5_154505	LbrM.02	LbrM.02.0300	hypothetical protein, conserved	2.45101
OG5_148230	LbrM.01	LbrM.01.0440	hypothetical protein, conserved	2.4409
OG5_126913	LbrM.09	LbrM.09.0070	endonuclease III, putative	2.43787
OG5_145842	LbrM.01	LbrM.01.0370	hypothetical protein, conserved	2.42959
OG5_154508	LbrM.03	LbrM.03.0220	protein kinase, putative	2.42917
OG5_183318	LbrM.12	LbrM.12.0510	hypothetical protein, unknown function	2.42121
OG5_128289	LbrM.08	LbrM.08.0880	stress-induced protein sti1	2.40686
OG5_157917	LbrM.10	LbrM.10.1290	hypothetical protein, conserved	2.38805
OG5_143906	LbrM.09	LbrM.09.1390	hypothetical protein, conserved	2.38651
OG5_151454	LbrM.07	LbrM.07.0080	Golgi/lysosome glycoprotein, putative	2.38172
OG5_142497	LbrM.06	LbrM.06.0030	hypothetical protein, conserved	2.38034
OG5_127400	LbrM.04	LbrM.04.1170	fructose-1,6-bisphosphatase, cytosolic, putative	2.37714
OG5_183136	LbrM.04	LbrM.04.0080	hypothetical protein	2.37027
OG5_148262	LbrM.05	LbrM.05.0630	hypothetical protein, conserved	2.36086
OG5_148132	LbrM.09	LbrM.09.1610	hypothetical protein, conserved	2.35551
OG5_128077	LbrM.09	LbrM.09.0060	N-acetyl-D-glucosaminylphosphatidylinositol de-N-acetylase	2.3529
OG5_142223	LbrM.17	LbrM.17.1070	META domain containing protein, putative (META2)	2.32267
OG5_128577	LbrM.15	LbrM.15.0120	mitochondrial carrier protein, putative	2.31947
OG5_131281	LbrM.25	LbrM.25.1140	hypothetical protein, conserved	2.31506
OG5_148347	LbrM.10	LbrM.10.1200	hypothetical protein, conserved	2.31374
OG5_129594	LbrM.06	LbrM.06.1220	hypothetical protein, conserved	2.30776
OG5_151453	LbrM.07	LbrM.07.0070	hypothetical protein, conserved	2.30566
OG5_183131	LbrM.03	LbrM.03.0560	hypothetical protein, conserved	2.3042
OG5_128324	LbrM.15	LbrM.15.1570	condensin subunit 1, putative	2.30288
OG5_139852	LbrM.10	LbrM.10.0760	hypothetical protein, conserved	2.2994
OG5_129374	LbrM.07	LbrM.07.0090	cobalamin-dependent methionine synthase, putative	2.2954
OG5_131535	LbrM.12	LbrM.12.0530	hypothetical protein, conserved	2.29467
OG5_146293	LbrM.06	LbrM.06.0960	hypothetical protein, conserved	2.28757
OG5_148625	LbrM.22	LbrM.22.0980	hypothetical protein, conserved	2.28138
OG5_148332	LbrM.09	LbrM.09.1540	DNA J-binding protein, putative	2.27426
OG5_143908	LbrM.10	LbrM.10.0710	hypothetical protein, conserved	2.27242
OG5_145863	LbrM.08	LbrM.08.0020	hypothetical protein, conserved	2.26889
OG5_145213	LbrM.25	LbrM.25.1300	hypothetical protein, conserved	2.26813
OG5_129646	LbrM.05	LbrM.05.0940	dipeptidyl-peptidase III, putative,metallo-peptidase, Clan M-, Family M49	2.26346
OG5_142504	LbrM.05	LbrM.05.0490	monocarboxylate transporter-like protein	2.26125
OG5_151506	LbrM.15	LbrM.15.1520	hypothetical protein, conserved	2.2558
OG5_126774	LbrM.06	LbrM.06.0240	5'-3' exonuclease, putative	2.25552
OG5_151452	LbrM.06	LbrM.06.1240	hypothetical protein, conserved	2.25474
OG5_151458	LbrM.07	LbrM.07.0470	hypothetical protein, conserved	2.2535
OG5_141479	LbrM.05	LbrM.05.0640	hypothetical protein, conserved	2.24208
OG5_126937	LbrM.15	LbrM.15.1060	solanesyl-diphosphate synthase, putative	2.23946
OG5_145840	LbrM.01	LbrM.01.0110	hypothetical protein, conserved	2.2388
OG5_142662	LbrM.24	LbrM.24.2300	hypothetical protein, conserved	2.23609
OG5_137970	LbrM.09	LbrM.09.1590	hypothetical protein, conserved	2.23408
OG5_143832	LbrM.01	LbrM.01.0510	hypothetical protein, conserved	2.22658
OG5_132966	LbrM.02	LbrM.02.0270	hypothetical protein, conserved	2.22492
OG5_128481	LbrM.15	LbrM.15.0830	hypothetical protein, conserved	2.22174
OG5_129089	LbrM.06	LbrM.06.0040	hypothetical protein, conserved	2.22168
OG5_132774	LbrM.05	LbrM.05.0060	major vault protein, putative	2.21927
OG5_128335	LbrM.07	LbrM.07.0020	hypothetical protein, conserved	2.21662
OG5_159106	LbrM.06	LbrM.06.0020	hypothetical protein, conserved	2.21403
OG5_145905	LbrM.15	LbrM.15.0220	hypothetical protein, conserved	2.21371
OG5_127878	LbrM.10	LbrM.10.0950	nuclear transport factor 2, putative,ntf2-like	2.20768
OG5_126654	LbrM.08	LbrM.08.0840	histone deacetylase, putative	2.20605
OG5_128610	LbrM.10	LbrM.10.0620	mitogen-activated protein kinase 3, putative,map kinase 3, putative	2.20561
OG5_139425	LbrM.08	LbrM.08.0940	MRB1-associated protein, putative,guide RNA binding protein, putative	2.20396
OG5_126595	LbrM.04	LbrM.04.1250	actin	2.2033
OG5_150844	LbrM.04	LbrM.04.0370	ADP-ribosylation factor, putative	2.20141
OG5_138262	LbrM.10	LbrM.10.0770	flagellar glycoprotein-like protein	2.19909
OG5_127945	LbrM.03	LbrM.03.0100	DNA primase large subunit, putative	2.1977
OG5_183271	LbrM.10	LbrM.10.0250	hypothetical protein, conserved	2.19202
OG5_160560	LbrM.15	LbrM.15.0800	hypothetical protein, unknown function	2.18872
OG5_139168	LbrM.12	LbrM.12.0050	hypothetical protein, conserved	2.18799
OG5_151439	LbrM.04	LbrM.04.1230	protein kinase, putative,casein kinase I, putative	2.18218
OG5_138502	LbrM.05	LbrM.05.0100	phosphoprotein phosphatase, putative	2.182
OG5_154533	LbrM.06	LbrM.06.0340	hypothetical protein, conserved	2.18039
OG5_131145	LbrM.27	LbrM.27.2370	hypothetical protein, conserved	2.1793
OG5_151612	LbrM.21	LbrM.21.1540	hypothetical protein, conserved	2.17684
OG5_154521	LbrM.03	LbrM.03.0740	hypothetical protein, conserved	2.16877
OG5_148591	LbrM.21	LbrM.21.0780	hypothetical protein, conserved	2.16563
OG5_126574	LbrM.15	LbrM.15.0930	ABC transporter, putative	2.16456
OG5_148681	LbrM.24	LbrM.24.1570	cyclophilin 8, putative (CYP8)	2.16431
OG5_148304	LbrM.08	LbrM.08.0430	hypothetical protein, conserved	2.15986
OG5_151655	LbrM.24	LbrM.24.1550	hypothetical protein, conserved	2.15816
OG5_145877	LbrM.09	LbrM.09.0950	ef-hand protein 5, putative	2.15719
OG5_130997	LbrM.21	LbrM.21.0500	ubiquitin-conjugating enzyme-like protein	2.15124
OG5_148251	LbrM.04	LbrM.04.1240	hypothetical protein, conserved	2.1502
OG5_183476	LbrM.19	LbrM.19.1620	hypothetical protein, unknown function	2.14869
OG5_145980	LbrM.24	LbrM.24.0670	hypothetical protein, conserved	2.14606
OG5_148000	LbrM.01	LbrM.01.0100	hypothetical protein, conserved	2.13987
OG5_161447	LbrM.03	LbrM.03.0580	hypothetical protein	2.13875
OG5_128281	LbrM.24	LbrM.24.1320	adaptor complex AP-3 small subunit, putative	2.12962
OG5_129361	LbrM.24	LbrM.24.1520	hypothetical protein, conserved	2.12642
OG5_148249	LbrM.04	LbrM.04.1160	hypothetical protein, conserved	2.12565
OG5_126842	LbrM.06	LbrM.06.0930	glucosamine-fructose-6-phosphate aminotransferase, putative	2.12415
OG5_128919	LbrM.09	LbrM.09.0720	palmitoyl acyltransferase 5, putative	2.12301
OG5_148366	LbrM.12	LbrM.12.0690	hypothetical protein, conserved	2.1228
OG5_127785	LbrM.07	LbrM.07.1110	cation-transporting ATPase, putative	2.11852
OG5_137332	LbrM.27	LbrM.27.2510	protein phosphatase-like protein	2.11432
OG5_183374	LbrM.15	LbrM.15.0240	hypothetical protein, conserved	2.11333
OG5_151441	LbrM.05	LbrM.05.0020	hypothetical protein, conserved	2.11049
OG5_129737	LbrM.15	LbrM.15.0250	hypothetical protein, conserved	2.11015
OG5_130299	LbrM.16	LbrM.16.0970	hypothetical protein, conserved	2.10259
OG5_151501	LbrM.15	LbrM.15.0340	ecotin, putative (LbISP1)	2.10247
OG5_127352	LbrM.15	LbrM.15.1440	proliferative cell nuclear antigen (PCNA), putative	2.09245
OG5_132495	LbrM.02	LbrM.02.0650	mitochondrial carrier protein, putative	2.09211
OG5_128303	LbrM.09	LbrM.09.0750	prefoldin subunit 2, putative	2.09183
OG5_183182	LbrM.06	LbrM.06.0300	hypothetical protein, conserved	2.08442
OG5_154529	LbrM.04	LbrM.04.0071	hypothetical protein	2.08191
OG5_129074	LbrM.19	LbrM.19.0290	hypothetical protein, conserved	2.08131
OG5_151542	LbrM.19	LbrM.19.1730	hypothetical protein, conserved	2.07817
OG5_127057	LbrM.10	LbrM.10.0310	isocitrate dehydrogenase [NADP], mitochondrial precursor, putative	2.07691
OG5_127611	LbrM.05	LbrM.05.1200	protein phosphatase type 1 regulator-like protein	2.07656
OG5_148427	LbrM.15	LbrM.15.1500	hypothetical protein, conserved	2.07456
OG5_183123	LbrM.03	LbrM.03.0180	hypothetical protein	2.07454
OG5_130588	LbrM.15	LbrM.15.1190	E2-like ubiquitin-conjugation enzyme, putative (UFC1)	2.07304
OG5_145955	LbrM.21	LbrM.21.1170	hypothetical protein, conserved	2.07253
OG5_148333	LbrM.09	LbrM.09.1580	hypothetical protein, conserved	2.06778
OG5_183383	LbrM.15	LbrM.15.0650	hypothetical protein, unknown function	2.06749
OG5_146886	LbrM.03	LbrM.03.0130	hypothetical protein, conserved	2.06644
OG5_127691	LbrM.25	LbrM.25.1280	DNA-directed RNA polymerase ii	2.06511
OG5_148581	LbrM.21	LbrM.21.0150	hypothetical protein, conserved	2.06219
OG5_126850	LbrM.11	LbrM.11.0940	hypothetical protein, conserved	2.05131
OG5_128182	LbrM.25	LbrM.25.1950	pumillio protein 8, putative (PUF8)	2.05045
OG5_183124	LbrM.03	LbrM.03.0190	hypothetical protein, conserved	2.04732
OG5_138513	LbrM.18	LbrM.18.1200	hypothetical protein, conserved	2.04573
OG5_126972	LbrM.15	LbrM.15.0260	lysyl-tRNA synthetase, putative	2.0452
OG5_181417	LbrM.16	LbrM.16.0960	sucrose-phosphate synthase-like protein	2.04175
OG5_127683	LbrM.05	LbrM.05.1140	vacuolar ATPase subunit-like protein	2.0353
OG5_149974	LbrM.08	LbrM.08.0890	hypothetical protein, conserved	2.03217
OG5_128228	LbrM.06	LbrM.06.1260	coproporphyrinogen III oxidase	2.032
OG5_128959	LbrM.15	LbrM.15.1530	presenilin-like aspartic peptidase, putative,presenilin-like aspartic peptidase, clan AD, family A22A, putative	2.03175
OG5_133151	LbrM.06	LbrM.06.1110	hypothetical protein, conserved	2.03154
OG5_158620	LbrM.21	LbrM.21.0880	hypothetical protein	2.02924
OG5_148252	LbrM.05	LbrM.05.0070	dynein light chain, putative	2.02922
OG5_152070	LbrM.22	LbrM.22.0850	protein kinase, putative	2.02741
OG5_143917	LbrM.17	LbrM.17.0970	hypothetical protein, conserved	2.02523
OG5_183108	LbrM.01	LbrM.01.0650	hypothetical protein, conserved	2.02486
OG5_127719	LbrM.04	LbrM.04.1190	RNA-binding protein, putative	2.02483
OG5_147270	LbrM.12	LbrM.12.0500	hypothetical protein, conserved	2.02466
OG5_148309	LbrM.09	LbrM.09.0050	hypothetical protein, conserved	2.02383
OG5_131155	LbrM.09	LbrM.09.1100	phospholipid:diacylglycerol acyltransferase, putative	2.02261
OG5_148948	LbrM.33	LbrM.33.1870	hypothetical protein, conserved	2.02249
OG5_126662	LbrM.17	LbrM.17.0230	cystathionine beta-synthase (CYSB)	2.02072
OG5_183305	LbrM.12	LbrM.12.0100	hypothetical protein	2.02061
OG5_128091	LbrM.12	LbrM.12.0910	hypothetical protein, conserved	2.01984
OG5_136492	LbrM.06	LbrM.06.1030	protein disulfide isomerase	2.01967
OG5_141718	LbrM.05	LbrM.05.0010	hypothetical protein, conserved	2.01779
OG5_173154	LbrM.05	LbrM.05.0870	surface antigen-like protein	2.01778
OG5_141574	LbrM.21	LbrM.21.0760	dual specificity protein phosphatase, putative	2.01771
OG5_130408	LbrM.22	LbrM.22.1250	intraflagellar transport protein-like protein	2.01524
OG5_127729	LbrM.02	LbrM.02.0420	ubiquitin-conjugating enzyme e2, putative	2.01521
OG5_146735	LbrM.01	LbrM.01.0230	hypothetical protein, conserved	2.01474
OG5_131776	LbrM.01	LbrM.01.0280	DNA excision/repair protein SNF2, putative	2.01373
OG5_150011	LbrM.07	LbrM.07.0740	Qa-SNARE protein, putative	2.01008
OG5_148318	LbrM.09	LbrM.09.1050	hypothetical protein, conserved	2.0094
OG5_148044	LbrM.15	LbrM.15.1490	hypothetical protein, conserved	2.00656
OG5_128796	LbrM.07	LbrM.07.0420	hypothetical protein, conserved	2.00572
OG5_183118	LbrM.02	LbrM.02.0470	hypothetical protein, conserved	1.99951
OG5_148360	LbrM.12	LbrM.12.0110	hypothetical protein, conserved	1.99279
OG5_145856	LbrM.06	LbrM.06.0070	hypothetical protein, conserved	1.99017
OG5_130883	LbrM.04	LbrM.04.0500	adenylosuccinate lyase, putative	1.98776
OG5_183113	LbrM.02	LbrM.02.0180	hypothetical protein, conserved	1.98469
OG5_126805	LbrM.09	LbrM.09.0090	RNA helicase, putative	1.98367
OG5_151462	LbrM.09	LbrM.09.0030	hypothetical protein, conserved	1.98365
OG5_127791	LbrM.21	LbrM.21.2010	proteasome alpha 2 subunit, putative	1.98236
OG5_130162	LbrM.21	LbrM.21.1940	protein kinase, putative	1.98009
OG5_130211	LbrM.15	LbrM.15.0050	cytochrome-b5 reductase, putative	1.97839
OG5_127247	LbrM.06	LbrM.06.0140	hypothetical protein, conserved	1.97696
OG5_148280	LbrM.06	LbrM.06.0490	hypothetical protein, conserved	1.9765
OG5_148327	LbrM.09	LbrM.09.1410	hypothetical protein, conserved	1.9759
OG5_147256	LbrM.06	LbrM.06.1070	hypothetical protein, conserved	1.973
OG5_127897	LbrM.08	LbrM.08.0590	cyclopropane-fatty-acyl-phospholipid synthase	1.97288
OG5_128004	LbrM.22	LbrM.22.1260	hypothetical protein, conserved,mak-16-like RNA binding protein, putative	1.97098
OG5_148438	LbrM.16	LbrM.16.0980	hypothetical protein, conserved	1.96754
OG5_144824	LbrM.07	LbrM.07.0350	hypothetical protein, conserved	1.96741
OG5_145860	LbrM.07	LbrM.07.0710	hypothetical protein, conserved	1.96694
OG5_141703	LbrM.21	LbrM.21.0790	hypothetical protein, conserved	1.96589
OG5_189159	LbrM.04	LbrM.04.1180	31-O-demethyl-FK506 methyltransferase	1.96471
OG5_127797	LbrM.21	LbrM.21.1580	ATP synthase, putative	1.96437
OG5_146237	LbrM.09	LbrM.09.0080	RNA-binding protein 5, putative	1.96269
OG5_129703	LbrM.07	LbrM.07.1240	amino acid transporter, putative (AAT19)	1.96089
OG5_144226	LbrM.17	LbrM.17.0620	hypothetical protein, unknown function	1.95734
OG5_141619	LbrM.22	LbrM.22.0760	hypothetical protein, conserved	1.95641
OG5_130490	LbrM.19	LbrM.19.0260	protein kinase	1.95463
OG5_141568	LbrM.27	LbrM.27.2490	hypothetical protein, conserved	1.95381
OG5_140912	LbrM.10	LbrM.10.0040	hypothetical protein, conserved	1.95341
OG5_143840	LbrM.24	LbrM.24.1090	DNAJ domain protein, putative	1.95215
OG5_183385	LbrM.15	LbrM.15.0710	hypothetical protein, conserved	1.95193
OG5_183138	LbrM.04	LbrM.04.0190	hypothetical protein, conserved	1.95171
OG5_144181	LbrM.09	LbrM.09.0040	hypothetical protein, conserved	1.95116
OG5_183406	LbrM.16	LbrM.16.0830	hypothetical protein, conserved	1.94744
OG5_148248	LbrM.04	LbrM.04.1130	hypothetical protein, conserved	1.94681
OG5_151507	LbrM.15	LbrM.15.1580	hypothetical protein, conserved	1.94591
OG5_147670	LbrM.09	LbrM.09.1600	hypothetical protein, conserved	1.94431
OG5_154547	LbrM.16	LbrM.16.0880	protein kinase, putative	1.9432
OG5_126822	LbrM.06	LbrM.06.1160	protein kinase, putative	1.9425
OG5_154536	LbrM.12	LbrM.12.0070	hypothetical protein, conserved	1.94213
OG5_183604	LbrM.22	LbrM.22.1410	hypothetical protein, unknown function	1.94209
OG5_128202	LbrM.18	LbrM.18.1190	phosphodiesterase, putative (PDEA)	1.94023
OG5_166701	LbrM.18	LbrM.18.1260	hypothetical protein, conserved	1.94016
OG5_145769	LbrM.04	LbrM.04.0110	DNA topoisomerase type IB small subunit	1.93801
OG5_127323	LbrM.05	LbrM.05.0270	protein tyrosine phosphatase, putative	1.93725
OG5_151475	LbrM.10	LbrM.10.1350	hypothetical protein, conserved	1.93654
OG5_151467	LbrM.09	LbrM.09.1500	hypothetical protein, conserved	1.9342
OG5_133292	LbrM.19	LbrM.19.1500	hypothetical protein, conserved	1.93204
OG5_140920	LbrM.25	LbrM.25.1110	cytochrome c oxidase VII, putative	1.92597
OG5_129201	LbrM.09	LbrM.09.0850	oligopeptidase b (OPB)	1.92335
OG5_163246	LbrM.01	LbrM.01.0530	long-chain-fatty-acid-CoA ligase, putative	1.92327
OG5_131398	LbrM.18	LbrM.18.1300	hypothetical protein, conserved	1.92314
OG5_127906	LbrM.10	LbrM.10.0110	hypothetical protein, conserved,WD-repeat containing protein	1.91879
OG5_134377	LbrM.12	LbrM.12.0660	serine/threonine protein phosphatase-like protein	1.91759
OG5_183266	LbrM.10	LbrM.10.0080	hypothetical protein, unknown function	1.91716
OG5_148621	LbrM.22	LbrM.22.0780	hypothetical protein, conserved	1.91636
OG5_173486	LbrM.24	LbrM.24.0890	hypothetical predicted transmembrane protein	1.91168
OG5_141259	LbrM.11	LbrM.11.0290	amino acid permease/transporter, putative (AAT15)	1.91109
OG5_151661	LbrM.24	LbrM.24.2310	hypothetical predicted multi-pass transmembrane protein	1.91099
OG5_127641	LbrM.24	LbrM.24.1990	hypothetical protein, conserved	1.90959
OG5_128898	LbrM.05	LbrM.05.0910	ubiquitin-conjugating enzyme, putative	1.90866
OG5_141132	LbrM.22	LbrM.22.1330	cyclophilin 6, putative (CYP6)	1.90545
OG5_129033	LbrM.19	LbrM.19.1380	hypothetical protein, conserved	1.90517
OG5_142939	LbrM.25	LbrM.25.0550	hypothetical protein, conserved	1.90406
OG5_128884	LbrM.07	LbrM.07.0780	centrin, putative,caltractin, putative	1.90405
OG5_129563	LbrM.21	LbrM.21.1990	pumillio protein 3, putative (PUF3)	1.90223
OG5_130284	LbrM.15	LbrM.15.1050	glutamate dehydrogenase (GDH)	1.90123
OG5_148463	LbrM.17	LbrM.17.0640	hypothetical protein, conserved	1.90119
OG5_147624	LbrM.26	LbrM.26.1850	hypothetical protein, conserved	1.90045
OG5_128353	LbrM.17	LbrM.17.0160	hypothetical protein, conserved	1.90019
OG5_151517	LbrM.17	LbrM.17.1040	hypothetical protein, conserved	1.89985
OG5_148148	LbrM.06	LbrM.06.1270	protoporphyrinogen oxidase-like protein	1.89937
OG5_148269	LbrM.05	LbrM.05.1180	hypothetical protein, conserved	1.89932
OG5_144532	LbrM.10	LbrM.10.0960	hypothetical protein, conserved	1.89671
OG5_166541	LbrM.15	LbrM.15.0230	protein phosphatase 1 catalitic subunit, putative	1.89551
OG5_148612	LbrM.21	LbrM.21.1930	hypothetical protein, conserved	1.89526
OG5_183281	LbrM.10	LbrM.10.1100	ARP2/3 complex subunit, putative	1.89463
OG5_166672	LbrM.02	LbrM.02.0520	hypothetical protein, unknown function	1.89449
OG5_130622	LbrM.09	LbrM.09.0220	catalytic subunit of the vacuolar transporter chaperone 4, putative	1.89089
OG5_161389	LbrM.01	LbrM.01.0290	hypothetical protein, conserved	1.88903
OG5_128676	LbrM.15	LbrM.15.1510	hypothetical protein, conserved	1.88798
OG5_148580	LbrM.21	LbrM.21.0090	hypothetical protein, conserved	1.88609
OG5_183139	LbrM.04	LbrM.04.0270	hypothetical protein	1.88535
OG5_127820	LbrM.22	LbrM.22.0600	prefoldin 5-like protein	1.88476
OG5_127452	LbrM.06	LbrM.06.0100	cyclophilin 2 (CYP2)	1.88156
OG5_148458	LbrM.17	LbrM.17.0280	hypothetical protein, conserved	1.8808
OG5_151459	LbrM.08	LbrM.08.0040	hypothetical protein, conserved	1.8805
OG5_148237	LbrM.02	LbrM.02.0510	hypothetical protein, conserved	1.87898
OG5_132022	LbrM.21	LbrM.21.1950	mitochondrial structure specific endonuclease I (SSE-1), putative	1.87884
OG5_129863	LbrM.25	LbrM.25.1350	calpain family cysteine protease-like protein	1.87722
OG5_127739	LbrM.04	LbrM.04.0880	ubiquitin-conjugating enzyme e2, putative	1.87722
OG5_183282	LbrM.10	LbrM.10.1380	hypothetical protein, conserved	1.87556
OG5_154570	LbrM.20.2	LbrM.20.4730	hypothetical protein, conserved	1.87205
OG5_166671	LbrM.02	LbrM.02.0320	hypothetical protein, conserved	1.87177
OG5_157851	LbrM.28	LbrM.28.2360	hypothetical protein, conserved	1.86948
OG5_183844	LbrM.30	LbrM.30.0910	hypothetical protein, conserved	1.8659
OG5_126732	LbrM.05	LbrM.05.1160	fatty acid elongase, putative	1.86508
OG5_128214	LbrM.13	LbrM.13.0960	outer arm dynein-like protein	1.86227
OG5_128522	LbrM.03	LbrM.03.0210	delta-1-pyrroline-5-carboxylate dehydrogenase, putative	1.8613
OG5_148613	LbrM.21	LbrM.21.1960	hypothetical protein, conserved	1.85809
OG5_148285	LbrM.06	LbrM.06.0680	hypothetical protein, conserved	1.85748
OG5_128438	LbrM.16	LbrM.16.0860	metallopeptidase, putative,metallo-peptidase, Clan MP, Family M67	1.85542
OG5_137667	LbrM.22	LbrM.22.1400	ATP-dependent DEAD/H RNA helicase, putative	1.85532
OG5_126896	LbrM.35	LbrM.35.3090	40S ribosomal protein S24e (S24E-1)	1.85451
OG5_139346	LbrM.19	LbrM.19.0320	hypothetical protein, conserved	1.85434
OG5_145859	LbrM.07	LbrM.07.0590	adp/ATP carrier-like protein	1.85214
OG5_183110	LbrM.01	LbrM.01.0730	hypothetical protein, conserved	1.85207

## Sheet: Table S8
Supplementary table 8: Expanded genes in L. (V.) peruviana LEM-1537. HCN shows the haploid copy number for the gene.
Orthomcl ID	Chromosome	Gene Id	Product Description	HCN
OG5_126613	LbrM.01	LbrM.01.0300	thioredoxin, putative	29.5457
OG5_179440	LbrM.04	LbrM.04.1050	acyltransferase-like protein, copy 1	24.719
OG5_148121	LbrM.01	LbrM.01.0640	hypothetical protein, conserved	22.1409
OG5_145016	LbrM.01	LbrM.01.0420	hypothetical protein, conserved	19.3883
OG5_128334	LbrM.01	LbrM.01.0360	poly(A) export protein, putative	19.2398
OG5_148228	LbrM.01	LbrM.01.0320	hypothetical protein, conserved	17.066
OG5_166669	LbrM.01	LbrM.01.0390	hypothetical protein, conserved	16.9633
OG5_127295	LbrM.01	LbrM.01.0140	monothiol glutaredoxin, putative	14.9696
OG5_128620	LbrM.34	LbrM.34.0820	NADH-dependent fumarate reductase-like protein , NADH-dependent fumarate reductase, putative	14.2183
OG5_154519	LbrM.03	LbrM.03.0660	hypothetical protein, conserved	13.4125
OG5_129543	LbrM.01	LbrM.01.0340	acidocalcisomal exopolyphosphatase, putative	12.2922
OG5_151265	LbrM.03	LbrM.03.0880	hypothetical protein, conserved	12.2653
OG5_183100	LbrM.01	LbrM.01.0040	hypothetical protein, unknown function	11.8092
OG5_154526	LbrM.03	LbrM.03.0870	hypothetical protein, conserved	11.6537
OG5_126837	LbrM.01	LbrM.01.0210	CLC-type chloride channel, putative	10.3036
OG5_128371	LbrM.01	LbrM.01.0380	hypothetical protein, conserved	9.7929
OG5_144559	LbrM.04	LbrM.04.0120	hypothetical protein, conserved	9.32883
OG5_135379	LbrM.03	LbrM.03.0860	hypothetical protein, conserved	9.14266
OG5_126967	LbrM.02	LbrM.02.0070	cytochrome b-domain protein, putative	8.80127
OG5_166673	LbrM.03	LbrM.03.0040	hypothetical protein, conserved	8.75179
OG5_183104	LbrM.01	LbrM.01.0350	hypothetical protein, conserved	8.42746
OG5_151443	LbrM.05	LbrM.05.0240	hypothetical protein, conserved	8.30147
OG5_127006	LbrM.03	LbrM.03.0050	D-3-phosphoglycerate dehydrogenase-like protein	8.12937
OG5_128104	LbrM.01	LbrM.01.0030	DNA-damage inducible protein DDI1-like protein	7.89134
OG5_154505	LbrM.02	LbrM.02.0300	hypothetical protein, conserved	7.87392
OG5_128482	LbrM.03	LbrM.03.0830	hypothetical protein, conserved	7.85851
OG5_143192	LbrM.06	LbrM.06.0570	deoxyuridine triphosphatase, putative,dUTP diphosphatase	7.4981
OG5_145846	LbrM.04	LbrM.04.0650	hypothetical protein, conserved	7.38466
OG5_126626	LbrM.01	LbrM.01.0080	carboxylase, putative	7.32085
OG5_151438	LbrM.04	LbrM.04.1220	hypothetical protein, conserved	7.15394
OG5_126657	LbrM.03	LbrM.03.0030	hypothetical protein	7.10927
OG5_127331	LbrM.05	LbrM.05.0030	ras-like small GTPases, putative	7.03754
OG5_126847	LbrM.07	LbrM.07.1220	peptide methionine sulfoxide reductase-like,peptide Met(O) reductase, putative,methionine-S-sulfoxide reductase, putative	7.03434
OG5_127200	LbrM.01	LbrM.01.0060	MCAK-like kinesin, putative	6.99335
OG5_129784	LbrM.01	LbrM.01.0310	pseudouridylate synthase-like protein	6.58034
OG5_151451	LbrM.06	LbrM.06.1170	hypothetical protein, conserved	6.47127
OG5_137534	LbrM.07	LbrM.07.0580	QA-SNARE protein putative	6.40465
OG5_151439	LbrM.04	LbrM.04.1230	protein kinase, putative,casein kinase I, putative	6.35685
OG5_127549	LbrM.05	LbrM.05.1190	prefoldin subunit, putative	6.34415
OG5_127739	LbrM.04	LbrM.04.0880	ubiquitin-conjugating enzyme e2, putative	6.3056
OG5_127400	LbrM.04	LbrM.04.1170	fructose-1,6-bisphosphatase, cytosolic, putative	6.27912
OG5_127719	LbrM.04	LbrM.04.1190	RNA-binding protein, putative	6.2773
OG5_129346	LbrM.03	LbrM.03.0070	hypothetical protein, conserved	6.27726
OG5_148238	LbrM.02	LbrM.02.0540	protein kinase, putative	6.25312
OG5_127067	LbrM.26	LbrM.26.1590	thimet oligopeptidase, putative,metallo-peptidase, Clan MA(E), Family M3	6.23778
OG5_136492	LbrM.06	LbrM.06.1030	protein disulfide isomerase	6.22605
OG5_147553	LbrM.07	LbrM.07.0480	acyl-CoA dehydrogenase, mitochondrial precursor, putative	6.16739
OG5_183203	LbrM.07	LbrM.07.0040	hypothetical protein, conserved	6.13844
OG5_145811	LbrM.01	LbrM.01.0620	mitochondrial RNA editing ligase 1,RNA-editing complex protein,RNA editing ligase	6.13539
OG5_145852	LbrM.05	LbrM.05.1030	hypothetical protein, conserved	6.09584
OG5_183140	LbrM.04	LbrM.04.0430	hypothetical protein	6.08349
OG5_127569	LbrM.06	LbrM.06.0350	glutamine synthetase, putative	6.07853
OG5_126936	LbrM.04	LbrM.04.1210	tRNA nucleotidyltransferase, putative	6.05762
OG5_148278	LbrM.06	LbrM.06.0370	hypothetical protein, conserved	6.05454
OG5_183179	LbrM.05	LbrM.05.1210	surface antigen like protein	5.97412
OG5_128264	LbrM.07	LbrM.07.0010	ubiquitin activating E1 enzyme, putative	5.97248
OG5_127282	LbrM.03	LbrM.03.0060	2-aminoethylphosphonate:pyruvateaminotransferas e-like protein	5.77997
OG5_143898	LbrM.02	LbrM.02.0390	casein kinase II, alpha chain, putative	5.77692
OG5_151431	LbrM.04	LbrM.04.0070	cAMP-specific phosphodiesterase, putative	5.75763
OG5_151433	LbrM.04	LbrM.04.0340	hypothetical protein, conserved	5.73959
OG5_138298	LbrM.06	LbrM.06.1060	hypothetical protein, unknown function	5.68832
OG5_151444	LbrM.05	LbrM.05.0610	hypothetical protein, conserved	5.64609
OG5_148223	LbrM.01	LbrM.01.0050	hypothetical protein, conserved	5.62848
OG5_148294	LbrM.07	LbrM.07.0530	hypothetical protein, conserved	5.59067
OG5_183101	LbrM.01	LbrM.01.0070	hypothetical protein, unknown function	5.58568
OG5_128258	LbrM.03	LbrM.03.0110	cytochrome c oxidase assembly protein, putative	5.5665
OG5_128133	LbrM.04	LbrM.04.0010	phosphoacetylglucosamine mutase-like gene	5.52552
OG5_151453	LbrM.07	LbrM.07.0070	hypothetical protein, conserved	5.49262
OG5_149593	LbrM.05	LbrM.05.0600	hypothetical protein, conserved	5.41633
OG5_126714	LbrM.05	LbrM.05.1040	stomatin-like protein	5.40986
OG5_127910	LbrM.07	LbrM.07.0050	alpha-adaptin-like protein	5.40727
OG5_143091	LbrM.05	LbrM.05.0090	NUDIX hydrolase dihydroneopterin triphosphate pyrophosphohydrolase/hydrolase, putative	5.34056
OG5_148366	LbrM.12	LbrM.12.0690	hypothetical protein, conserved	5.33081
OG5_128811	LbrM.06	LbrM.06.0330	NAD(p)-dependent steroid dehydrogenase-like protein	5.32456
OG5_151454	LbrM.07	LbrM.07.0080	Golgi/lysosome glycoprotein, putative	5.29269
OG5_142669	LbrM.01	LbrM.01.0770	calcium/potassium channel (CAKC), putative	5.24858
OG5_128335	LbrM.07	LbrM.07.0020	hypothetical protein, conserved	5.23699
OG5_148258	LbrM.05	LbrM.05.0460	hypothetical protein, conserved	5.22127
OG5_144690	LbrM.05	LbrM.05.0040	paraflagellar rod component par4, putative	5.21013
OG5_145877	LbrM.09	LbrM.09.0950	ef-hand protein 5, putative	5.19229
OG5_128875	LbrM.03	LbrM.03.0820	inorganic pyrophosphatase, putative	5.16905
OG5_129703	LbrM.07	LbrM.07.1240	amino acid transporter, putative (AAT19)	5.12536
OG5_126913	LbrM.09	LbrM.09.0070	endonuclease III, putative	5.08037
OG5_183305	LbrM.12	LbrM.12.0100	hypothetical protein	5.07813
OG5_128642	LbrM.12	LbrM.12.0030	hypothetical protein, conserved	5.0758
OG5_183138	LbrM.04	LbrM.04.0190	hypothetical protein, conserved	5.07363
OG5_126934	LbrM.03	LbrM.03.0170	ABC transporter protein, putative	5.07167
OG5_143095	LbrM.06	LbrM.06.0320	oligopeptidase B-like protein,serine peptidase, clan SC, family S9A-like protein	5.0472
OG5_147670	LbrM.09	LbrM.09.1600	hypothetical protein, conserved	5.02662
OG5_148417	LbrM.15	LbrM.15.0690	hypothetical protein, conserved	4.99688
OG5_128208	LbrM.07	LbrM.07.0490	hypothetical protein, conserved	4.99512
OG5_146826	LbrM.02	LbrM.02.0120	exportin T (tRNA exportin)-like protein	4.97281
OG5_148251	LbrM.04	LbrM.04.1240	hypothetical protein, conserved	4.94568
OG5_128006	LbrM.07	LbrM.07.0060	cytochrome c1, heme protein, mitochondrial precursor, putative	4.89425
OG5_145841	LbrM.01	LbrM.01.0160	hypothetical protein, conserved	4.88234
OG5_151648	LbrM.24	LbrM.24.0730	mitochondrial translocase subunit, putative	4.85895
OG5_127572	LbrM.05	LbrM.05.1060	ATPase, putative	4.84023
OG5_154529	LbrM.04	LbrM.04.0071	hypothetical protein	4.82916
OG5_127450	LbrM.03	LbrM.03.0200	U2 splicing auxiliary factor, putative	4.80646
OG5_148229	LbrM.01	LbrM.01.0400	hypothetical protein, conserved	4.80559
OG5_137970	LbrM.09	LbrM.09.1590	hypothetical protein, conserved	4.78982
OG5_166703	LbrM.19	LbrM.19.0200	hypothetical protein, conserved	4.78496
OG5_161825	LbrM.02	LbrM.02.0090	hypothetical protein, conserved	4.78383
OG5_151458	LbrM.07	LbrM.07.0470	hypothetical protein, conserved	4.77699
OG5_183136	LbrM.04	LbrM.04.0080	hypothetical protein	4.76405
OG5_142866	LbrM.04	LbrM.04.1000	hypothetical protein, conserved	4.75278
OG5_126601	LbrM.03	LbrM.03.0240	long chain fatty Acyl CoA synthetase, putative	4.745
OG5_152298	LbrM.07	LbrM.07.0030	hypothetical protein, conserved	4.74223
OG5_137180	LbrM.02	LbrM.02.0440	voltage-dependent anion-selective channel, putative	4.72365
OG5_128600	LbrM.03	LbrM.03.0140	acetyltransferase, putative	4.70969
OG5_148426	LbrM.15	LbrM.15.1421	hypothetical protein, conserved	4.7052
OG5_127573	LbrM.05	LbrM.05.0470	GTPase, putative	4.69871
OG5_128513	LbrM.25	LbrM.25.0700	hypothetical protein, conserved	4.69203
OG5_128353	LbrM.17	LbrM.17.0160	hypothetical protein, conserved	4.67461
OG5_151452	LbrM.06	LbrM.06.1240	hypothetical protein, conserved	4.67024
OG5_148132	LbrM.09	LbrM.09.1610	hypothetical protein, conserved	4.66503
OG5_128077	LbrM.09	LbrM.09.0060	N-acetyl-D-glucosaminylphosphatidylinositol de-N-acetylase	4.65758
OG5_151432	LbrM.04	LbrM.04.0090	hypothetical protein, conserved	4.65372
OG5_157913	LbrM.03	LbrM.03.0550	hypothetical protein	4.62599
OG5_145889	LbrM.12	LbrM.12.0060	hypothetical protein, conserved	4.56672
OG5_154506	LbrM.03	LbrM.03.0080	hypothetical protein, conserved	4.55126
OG5_148319	LbrM.09	LbrM.09.1060	hypothetical protein, conserved	4.54194
OG5_145769	LbrM.04	LbrM.04.0110	DNA topoisomerase type IB small subunit	4.53313
OG5_148309	LbrM.09	LbrM.09.0050	hypothetical protein, conserved	4.52937
OG5_150844	LbrM.04	LbrM.04.0370	ADP-ribosylation factor, putative	4.49455
OG5_127512	LbrM.19	LbrM.19.0140	hypothetical protein, conserved	4.47244
OG5_143901	LbrM.05	LbrM.05.0080	hypothetical protein, conserved	4.41404
OG5_128698	LbrM.18	LbrM.18.1700	gamma-glutamylcysteine synthetase, putative (GSH1)	4.35796
OG5_148360	LbrM.12	LbrM.12.0110	hypothetical protein, conserved	4.35191
OG5_139168	LbrM.12	LbrM.12.0050	hypothetical protein, conserved	4.33736
OG5_127213	LbrM.07	LbrM.07.0190	protein phosphatase 2A, regulatory subunit B, putative,phosphotyrosyl phosphate activator protein, putative	4.31555
OG5_145848	LbrM.05	LbrM.05.0130	protein kinase, putative	4.31392
OG5_151422	LbrM.01	LbrM.01.0180	hypothetical protein, conserved	4.25724
OG5_130211	LbrM.15	LbrM.15.0050	cytochrome-b5 reductase, putative	4.25061
OG5_130035	LbrM.05	LbrM.05.1020	hypothetical protein, conserved	4.23061
OG5_129050	LbrM.03	LbrM.03.0640	cytochrome c oxidase copper chaperone, putative	4.21897
OG5_151441	LbrM.05	LbrM.05.0020	hypothetical protein, conserved	4.20747
OG5_141718	LbrM.05	LbrM.05.0010	hypothetical protein, conserved	4.19336
OG5_145748	LbrM.02	LbrM.02.0150	hypothetical protein, conserved	4.18188
OG5_126772	LbrM.07	LbrM.07.0360	ATP-dependent DEAD/H RNA helicase, putative	4.17871
OG5_148277	LbrM.06	LbrM.06.0360	hypothetical protein, conserved	4.1748
OG5_183178	LbrM.05	LbrM.05.1050	hypothetical protein, unknown function	4.15046
OG5_127510	LbrM.17	LbrM.17.1610	ferrochelatase-like protein	4.14659
OG5_148659	LbrM.24	LbrM.24.0090	hypothetical protein, conserved	4.13947
OG5_148347	LbrM.10	LbrM.10.1200	hypothetical protein, conserved	4.13852
OG5_130377	LbrM.03	LbrM.03.0090	glycerol-3-phosphate acyltransferase, putative	4.12996
OG5_131535	LbrM.12	LbrM.12.0530	hypothetical protein, conserved	4.12638
OG5_129074	LbrM.19	LbrM.19.0290	hypothetical protein, conserved	4.10988
OG5_131281	LbrM.25	LbrM.25.1140	hypothetical protein, conserved	4.10064
OG5_129265	LbrM.06	LbrM.06.0290	folate/biopterin transporter, putative	4.08807
OG5_148293	LbrM.07	LbrM.07.0430	hypothetical protein, conserved	4.06215
OG5_128091	LbrM.12	LbrM.12.0910	hypothetical protein, conserved	4.04618
OG5_154525	LbrM.03	LbrM.03.0850	hypothetical protein, conserved	4.02743
OG5_131734	LbrM.17	LbrM.17.0070	mitogen-activated protein kinase kinase 3, putative	4.01403
OG5_127732	LbrM.03	LbrM.03.0810	peter pan protein, putative	4.008
OG5_129878	LbrM.24	LbrM.24.2210	ubiquitin-conjugating enzyme e2, putative	4.00557
OG5_129033	LbrM.19	LbrM.19.1380	hypothetical protein, conserved	3.99977
OG5_126906	LbrM.19	LbrM.19.0280	ABC transporter	3.98534
OG5_154551	LbrM.19	LbrM.19.0240	hypothetical protein, conserved	3.98533
OG5_154536	LbrM.12	LbrM.12.0070	hypothetical protein, conserved	3.9523
OG5_151519	LbrM.17	LbrM.17.1440	hypothetical protein, conserved	3.94936
OG5_138502	LbrM.05	LbrM.05.0100	phosphoprotein phosphatase, putative	3.94493
OG5_183286	LbrM.10	LbrM.10.1430	hypothetical protein, conserved	3.93541
OG5_135104	LbrM.13	LbrM.13.0270	hypothetical protein, conserved	3.93532
OG5_143047	LbrM.25	LbrM.25.1990	hypothetical protein, conserved	3.9297
OG5_148456	LbrM.17	LbrM.17.0060	hypothetical protein, conserved	3.88065
OG5_127740	LbrM.01	LbrM.01.0600	tricarboxylate carrier, putative	3.87055
OG5_144214	LbrM.15	LbrM.15.1560	protein kinase, putative	3.86083
OG5_128281	LbrM.24	LbrM.24.1320	adaptor complex AP-3 small subunit, putative	3.86027
OG5_148455	LbrM.17	LbrM.17.0050	hypothetical protein, conserved	3.84006
OG5_129374	LbrM.07	LbrM.07.0090	cobalamin-dependent methionine synthase, putative	3.83606
OG5_148581	LbrM.21	LbrM.21.0150	hypothetical protein, conserved	3.82912
OG5_148744	LbrM.26	LbrM.26.2060	hypothetical protein, conserved	3.79117
OG5_151437	LbrM.04	LbrM.04.1110	hypothetical protein, conserved	3.78909
OG5_151506	LbrM.15	LbrM.15.1520	hypothetical protein, conserved	3.77369
OG5_148252	LbrM.05	LbrM.05.0070	dynein light chain, putative	3.77361
OG5_128411	LbrM.10	LbrM.10.0740	hypothetical protein, conserved	3.7707
OG5_127691	LbrM.25	LbrM.25.1280	DNA-directed RNA polymerase ii	3.76734
OG5_154531	LbrM.04	LbrM.04.0810	rhomboid-like protein,serine peptidase, Clan S-, family S54, putative	3.76062
OG5_129594	LbrM.06	LbrM.06.1220	hypothetical protein, conserved	3.74483
OG5_148428	LbrM.15	LbrM.15.1550	hypothetical protein, conserved	3.73773
OG5_148044	LbrM.15	LbrM.15.1490	hypothetical protein, conserved	3.73142
OG5_145859	LbrM.07	LbrM.07.0590	adp/ATP carrier-like protein	3.7261
OG5_148466	LbrM.17	LbrM.17.1050	hypothetical protein, conserved	3.71607
OG5_151467	LbrM.09	LbrM.09.1500	hypothetical protein, conserved	3.71173
OG5_128065	LbrM.15	LbrM.15.1540	hypothetical protein, conserved	3.70592
OG5_148262	LbrM.05	LbrM.05.0630	hypothetical protein, conserved	3.69675
OG5_127785	LbrM.07	LbrM.07.1110	cation-transporting ATPase, putative	3.68916
OG5_127641	LbrM.24	LbrM.24.1990	hypothetical protein, conserved	3.68536
OG5_145127	LbrM.07	LbrM.07.0670	hypothetical protein, conserved	3.68496
OG5_183139	LbrM.04	LbrM.04.0270	hypothetical protein	3.67561
OG5_126947	LbrM.25	LbrM.25.1310	peptide chain release factor-like protein	3.67428
OG5_148655	LbrM.24	LbrM.24.0030	hypothetical protein, conserved	3.67426
OG5_138262	LbrM.10	LbrM.10.0770	flagellar glycoprotein-like protein	3.66671
OG5_146237	LbrM.09	LbrM.09.0080	RNA-binding protein 5, putative	3.66352
OG5_148148	LbrM.06	LbrM.06.1270	protoporphyrinogen oxidase-like protein	3.65701
OG5_143900	LbrM.05	LbrM.05.0050	hypothetical protein, conserved	3.65693
OG5_127527	LbrM.03	LbrM.03.0370	MFS transporter, putative	3.65366
OG5_148332	LbrM.09	LbrM.09.1540	DNA J-binding protein, putative	3.65115
OG5_128959	LbrM.15	LbrM.15.1530	presenilin-like aspartic peptidase, putative,presenilin-like aspartic peptidase, clan AD, family A22A, putative	3.65111
OG5_140920	LbrM.25	LbrM.25.1110	cytochrome c oxidase VII, putative	3.64603
OG5_151445	LbrM.06	LbrM.06.0050	pumilio/PUF RNA binding protein 5, putative (PUF5)	3.6428
OG5_128324	LbrM.15	LbrM.15.1570	condensin subunit 1, putative	3.63293
OG5_127889	LbrM.21	LbrM.21.0840	proteasome regulatory non-ATP-ase subunit 5, putative,19S proteasome regulatory subunit	3.63029
OG5_127149	LbrM.21	LbrM.21.0770	ribonuclease L inhibitor, putative,ATP-binding cassette sub-family E, putative	3.62118
OG5_143903	LbrM.07	LbrM.07.0540	hypothetical protein, conserved	3.61906
OG5_166722	LbrM.21	LbrM.21.0130	hypothetical protein, conserved	3.6128
OG5_127805	LbrM.12	LbrM.12.0020	translation initiation factor EIF-2b alpha subunit, putative	3.6001
OG5_127830	LbrM.17	LbrM.17.0250	NADH-ubiquinone oxidoreductase, mitochondrial, putative	3.59624
OG5_127791	LbrM.21	LbrM.21.2010	proteasome alpha 2 subunit, putative	3.59477
OG5_143906	LbrM.09	LbrM.09.1390	hypothetical protein, conserved	3.58975
OG5_173486	LbrM.24	LbrM.24.0890	hypothetical predicted transmembrane protein	3.58542
OG5_130490	LbrM.19	LbrM.19.0260	protein kinase	3.57693
OG5_189159	LbrM.04	LbrM.04.1180	31-O-demethyl-FK506 methyltransferase	3.57483
OG5_183266	LbrM.10	LbrM.10.0080	hypothetical protein, unknown function	3.55485
OG5_145851	LbrM.05	LbrM.05.0990	hypothetical protein, conserved	3.5535
OG5_127527	LbrM.17	LbrM.17.1580	hypothetical protein, unknown function	3.5462
OG5_127834	LbrM.06	LbrM.06.0120	proteasome beta 6 subunit, putative,20S proteasome beta 6 subunit, putative	3.54194
OG5_151666	LbrM.25	LbrM.25.0260	Dynein light chain 1, cytoplasmic, putative	3.53588
OG5_183795	LbrM.29	LbrM.29.0090	hypothetical protein, conserved	3.52728
OG5_171427	LbrM.01	LbrM.01.0780	potassium channel subunit-like protein	3.52525
OG5_130883	LbrM.04	LbrM.04.0500	adenylosuccinate lyase, putative	3.51662
OG5_128214	LbrM.13	LbrM.13.0960	outer arm dynein-like protein	3.50163
OG5_151517	LbrM.17	LbrM.17.1040	hypothetical protein, conserved	3.49726
OG5_139851	LbrM.02	LbrM.02.0560	hypothetical protein, conserved	3.49347
OG5_151462	LbrM.09	LbrM.09.0030	hypothetical protein, conserved	3.48833
OG5_145860	LbrM.07	LbrM.07.0710	hypothetical protein, conserved	3.48515
OG5_131434	LbrM.16	LbrM.16.1430	ADP-ribosylation factor-like, putative,small GTPase, putative	3.47007
OG5_148680	LbrM.24	LbrM.24.1540	translation initiation factor IF-2, putative	3.46485
OG5_146293	LbrM.06	LbrM.06.0960	hypothetical protein, conserved	3.4601
OG5_150011	LbrM.07	LbrM.07.0740	Qa-SNARE protein, putative	3.45581
OG5_148458	LbrM.17	LbrM.17.0280	hypothetical protein, conserved	3.44698
OG5_183202	LbrM.06	LbrM.06.1250	pteridine transporter, putative	3.44534
OG5_151475	LbrM.10	LbrM.10.1350	hypothetical protein, conserved	3.43076
OG5_129244	LbrM.12	LbrM.12.0080	ribonuclease mar1	3.42559
OG5_145853	LbrM.05	LbrM.05.1070	hypothetical protein, conserved	3.42392
OG5_144486	LbrM.19	LbrM.19.1860	hypothetical protein, conserved	3.41894
OG5_127828	LbrM.03	LbrM.03.0450	26S protease regulatory subunit, putative,serine peptidase, Clan SJ, family S16, putative	3.39039
OG5_183344	LbrM.13	LbrM.13.1560	hypothetical protein, unknown function	3.38628
OG5_150669	LbrM.19	LbrM.19.0300	hypothetical protein, conserved	3.37115
OG5_127352	LbrM.15	LbrM.15.1440	proliferative cell nuclear antigen (PCNA), putative	3.35681
OG5_154533	LbrM.06	LbrM.06.0340	hypothetical protein, conserved	3.35389
OG5_127611	LbrM.05	LbrM.05.1200	protein phosphatase type 1 regulator-like protein	3.34398
OG5_127487	LbrM.19	LbrM.19.0110	acidocalcisomal pyrophosphatase	3.34113
OG5_157917	LbrM.10	LbrM.10.1290	hypothetical protein, conserved	3.33811
OG5_144181	LbrM.09	LbrM.09.0040	hypothetical protein, conserved	3.33489
OG5_151424	LbrM.02	LbrM.02.0080	hypothetical protein, conserved	3.33428
OG5_145842	LbrM.01	LbrM.01.0370	hypothetical protein, conserved	3.32845
OG5_183131	LbrM.03	LbrM.03.0560	hypothetical protein, conserved	3.31818
OG5_142223	LbrM.17	LbrM.17.1070	META domain containing protein, putative (META2)	3.31322
OG5_148000	LbrM.01	LbrM.01.0100	hypothetical protein, conserved	3.30915
OG5_157338	LbrM.25	LbrM.25.0090	hypothetical protein, conserved	3.29638
OG5_128805	LbrM.17	LbrM.17.0080	ADP-ribosylation factor-like protein 1, putative (ARL-1)	3.26172
OG5_151469	LbrM.09	LbrM.09.1620	hypothetical protein, conserved	3.25832
OG5_127063	LbrM.06	LbrM.06.0940	cell cycle associated protein MOB1, putative (MOB1)	3.25421
OG5_126822	LbrM.06	LbrM.06.1160	protein kinase, putative	3.25418
OG5_128098	LbrM.04	LbrM.04.0170	exosome complex exonuclease RRP40, putative	3.24798
OG5_151697	LbrM.26	LbrM.26.1940	hypothetical protein, conserved	3.24306
OG5_145213	LbrM.25	LbrM.25.1300	hypothetical protein, conserved	3.23976
OG5_166729	LbrM.24	LbrM.24.2350	zinc-finger multi-pass transmembrane protein	3.224
OG5_151425	LbrM.02	LbrM.02.0200	hypothetical protein, conserved	3.2223
OG5_129554	LbrM.07	LbrM.07.0980	hypothetical protein, conserved	3.21394
OG5_151608	LbrM.21	LbrM.21.0830	hypothetical protein, conserved	3.2069
OG5_154521	LbrM.03	LbrM.03.0740	hypothetical protein, conserved	3.20618
OG5_183374	LbrM.15	LbrM.15.0240	hypothetical protein, conserved	3.20487
OG5_139469	LbrM.19	LbrM.19.0270	SNF2/RAD54 related DNA helicase	3.19586
OG5_148393	LbrM.14	LbrM.14.0190	hypothetical protein, conserved	3.18104
OG5_148285	LbrM.06	LbrM.06.0680	hypothetical protein, conserved	3.17759
OG5_126732	LbrM.05	LbrM.05.1160	fatty acid elongase, putative	3.17662
OG5_127446	LbrM.24	LbrM.24.2120	hypothetical protein, conserved	3.17024
OG5_161843	LbrM.14	LbrM.14.0030	hypothetical protein, conserved	3.15628
OG5_131934	LbrM.07	LbrM.07.0960	serine/threonine kinase, putative,protein kinase, putative	3.15502
OG5_145843	LbrM.01	LbrM.01.0610	hypothetical protein, conserved	3.15094
OG5_145976	LbrM.24	LbrM.24.0110	hypothetical protein, conserved	3.14682
OG5_151533	LbrM.18	LbrM.18.1670	hypothetical protein, conserved	3.13909
OG5_176388	LbrM.05	LbrM.05.1220	adenylate cyclase regulatory protein-like protein	3.13373
OG5_128919	LbrM.09	LbrM.09.0720	palmitoyl acyltransferase 5, putative	3.12862
OG5_147624	LbrM.26	LbrM.26.1850	hypothetical protein, conserved	3.12657
OG5_128610	LbrM.10	LbrM.10.0620	mitogen-activated protein kinase 3, putative,map kinase 3, putative	3.12578
OG5_129361	LbrM.24	LbrM.24.1520	hypothetical protein, conserved	3.12351
OG5_142662	LbrM.24	LbrM.24.2300	hypothetical protein, conserved	3.12136
OG5_148612	LbrM.21	LbrM.21.1930	hypothetical protein, conserved	3.11995
OG5_132022	LbrM.21	LbrM.21.1950	mitochondrial structure specific endonuclease I (SSE-1), putative	3.11384
OG5_131145	LbrM.27	LbrM.27.2370	hypothetical protein, conserved	3.10635
OG5_148272	LbrM.06	LbrM.06.0200	hypothetical protein, conserved	3.09668
OG5_126677	LbrM.19	LbrM.19.0220	seryl-tRNA synthetase, putative	3.09412
OG5_183164	LbrM.05	LbrM.05.0280	ARP2/3 complex 16kDa subunit, putative	3.09037
OG5_128577	LbrM.15	LbrM.15.0120	mitochondrial carrier protein, putative	3.0869
OG5_146267	LbrM.26	LbrM.26.1000	hypothetical protein, conserved	3.08583
OG5_159127	LbrM.05	LbrM.05.1230	hypothetical protein	3.07963
OG5_126805	LbrM.09	LbrM.09.0090	RNA helicase, putative	3.07715
OG5_148333	LbrM.09	LbrM.09.1580	hypothetical protein, conserved	3.07338
OG5_129563	LbrM.21	LbrM.21.1990	pumillio protein 3, putative (PUF3)	3.0669
OG5_148250	LbrM.04	LbrM.04.1200	hypothetical protein, conserved	3.06391
OG5_126651	LbrM.26	LbrM.26.2200	nitrilase, putative	3.06332
OG5_129959	LbrM.09	LbrM.09.0020	hypothetical protein, conserved	3.06152
OG5_128307	LbrM.07	LbrM.07.0150	hypothetical protein, conserved	3.06147
OG5_127676	LbrM.07	LbrM.07.0100	pitrilysin-like metalloprotease,metallo-peptidase, Clan ME, Family M16C	3.06053
OG5_130091	LbrM.29	LbrM.29.0940	ADP ribosylation factor 3, putative	3.05942
OG5_134283	LbrM.25	LbrM.25.1960	adenylate kinase, putative	3.04837
OG5_131155	LbrM.09	LbrM.09.1100	phospholipid:diacylglycerol acyltransferase, putative	3.04735
OG5_148032	LbrM.21	LbrM.21.2020	cytochrome c oxidase subunit VI, putative	3.04166
OG5_141479	LbrM.05	LbrM.05.0640	hypothetical protein, conserved	3.03797
OG5_183204	LbrM.07	LbrM.07.0140	hypothetical protein, conserved	3.03631
OG5_136938	LbrM.01	LbrM.01.0120	hypothetical protein, conserved	3.02411
OG5_183282	LbrM.10	LbrM.10.1380	hypothetical protein, conserved	3.02182
OG5_128586	LbrM.09	LbrM.09.1180	mitochondrial import inner membrane translocase subunit TIM17, putative,inner membrane preprotein translocase Tim17, putative	3.02032
OG5_148450	LbrM.16	LbrM.16.1570	hypothetical protein, conserved	3.01883
OG5_130236	LbrM.07	LbrM.07.0110	mitochondrial calcium uptake 1, putative	3.01545
OG5_128676	LbrM.15	LbrM.15.1510	hypothetical protein, conserved	3.01473
OG5_142939	LbrM.25	LbrM.25.0550	hypothetical protein, conserved	3.00893
OG5_128003	LbrM.25	LbrM.25.1090	hypothetical protein, conserved	3.00532
OG5_183318	LbrM.12	LbrM.12.0510	hypothetical protein, unknown function	3.00528
OG5_173154	LbrM.05	LbrM.05.0870	surface antigen-like protein	2.99855
OG5_130588	LbrM.15	LbrM.15.1190	E2-like ubiquitin-conjugation enzyme, putative (UFC1)	2.9974
OG5_126842	LbrM.06	LbrM.06.0930	glucosamine-fructose-6-phosphate aminotransferase, putative	2.99336
OG5_183284	LbrM.10	LbrM.10.1400	hypothetical protein, conserved	2.99162
OG5_181454	LbrM.14	LbrM.14.0070	hypothetical protein, unknown function	2.98761
OG5_154508	LbrM.03	LbrM.03.0220	protein kinase, putative	2.9819
OG5_126850	LbrM.11	LbrM.11.0940	hypothetical protein, conserved	2.97766
OG5_142741	LbrM.09	LbrM.09.0100	RNA-binding protein 5-like protein	2.96395
OG5_148631	LbrM.22	LbrM.22.1550	hypothetical protein, conserved	2.95849
OG5_151678	LbrM.25	LbrM.25.2010	hypothetical protein, conserved	2.95054
OG5_137046	LbrM.17	LbrM.17.0030	hypothetical protein, conserved	2.94732
OG5_128337	LbrM.07	LbrM.07.0660	electron transfer flavoprotein-ubiquinone oxidoreductase, putative	2.94455
OG5_129089	LbrM.06	LbrM.06.0040	hypothetical protein, conserved	2.93923
OG5_146887	LbrM.24	LbrM.24.1560	hypothetical protein, conserved	2.93465
OG5_145902	LbrM.14	LbrM.14.1220	hypothetical protein, conserved	2.93361
OG5_133785	LbrM.01	LbrM.01.0250	cyclophilin 12, putative (CYP12)	2.92476
OG5_130036	LbrM.13	LbrM.13.0260	mitogen-activated protein kinase kinase 2	2.91915
OG5_148318	LbrM.09	LbrM.09.1050	hypothetical protein, conserved	2.91802
OG5_148248	LbrM.04	LbrM.04.1130	hypothetical protein, conserved	2.912
OG5_151612	LbrM.21	LbrM.21.1540	hypothetical protein, conserved	2.90724
OG5_183371	LbrM.15	LbrM.15.0020	hypothetical protein, conserved	2.90699
OG5_183705	LbrM.26	LbrM.26.1030	hypothetical protein	2.90597
OG5_127141	LbrM.25	LbrM.25.1290	serine/threonine protein phosphatase, putative	2.89886
OG5_130191	LbrM.13	LbrM.13.1300	hypothetical protein, conserved	2.89457
OG5_146022	LbrM.30	LbrM.30.0080	hypothetical protein, conserved	2.87701
OG5_128446	LbrM.07	LbrM.07.1160	delta-5 fatty acid desaturase, putative	2.8745
OG5_148237	LbrM.02	LbrM.02.0510	hypothetical protein, conserved	2.86955
OG5_151427	LbrM.02	LbrM.02.0330	hypothetical protein, conserved	2.86602
OG5_128063	LbrM.07	LbrM.07.0270	homoserine dehydrogenase-like protein	2.8642
OG5_127605	LbrM.17	LbrM.17.0650	hypothetical protein, conserved	2.86387
OG5_142235	LbrM.26	LbrM.26.2520	hypothetical protein, conserved	2.86006
OG5_145980	LbrM.24	LbrM.24.0670	hypothetical protein, conserved	2.85917
OG5_132774	LbrM.05	LbrM.05.0060	major vault protein, putative	2.85778
OG5_126595	LbrM.04	LbrM.04.1250	actin	2.85737
OG5_131273	LbrM.15	LbrM.15.0040	hypothetical protein, conserved	2.85625
OG5_130619	LbrM.25	LbrM.25.0010	beta galactofuranosyl transferase	2.85051
OG5_140912	LbrM.10	LbrM.10.0040	hypothetical protein, conserved	2.85031
OG5_141568	LbrM.27	LbrM.27.2490	hypothetical protein, conserved	2.84656
OG5_154422	LbrM.13	LbrM.13.1340	hypothetical protein, conserved	2.84242
OG5_183328	LbrM.13	LbrM.13.0090	hypothetical protein, unknown function	2.84011
OG5_146761	LbrM.21	LbrM.21.0080	syntaxin, putative	2.83543
OG5_142391	LbrM.07	LbrM.07.1050	RNA binding protein-like protein	2.83153
OG5_147270	LbrM.12	LbrM.12.0500	hypothetical protein, conserved	2.83131
OG5_143917	LbrM.17	LbrM.17.0970	hypothetical protein, conserved	2.83128
OG5_144128	LbrM.24	LbrM.24.0080	hypothetical protein, conserved	2.83016
OG5_148329	LbrM.09	LbrM.09.1450	hypothetical protein, conserved	2.82881
OG5_183686	LbrM.25	LbrM.25.1980	glutathionylspermidine synthase, putative	2.82679
OG5_127384	LbrM.24	LbrM.24.1230	translation factor sui1, putative	2.82592
OG5_130162	LbrM.21	LbrM.21.1940	protein kinase, putative	2.82512
OG5_127762	LbrM.12	LbrM.12.0040	proteasome beta-1 subunit, putative	2.82318
OG5_127322	LbrM.15	LbrM.15.1470	ribosomal protein S6, putative,NPH2/RS6-like protein	2.82232
OG5_134377	LbrM.12	LbrM.12.0660	serine/threonine protein phosphatase-like protein	2.82086
OG5_173458	LbrM.13	LbrM.13.1500	mitogen-activated protein kinase 7, putative (MPK7)	2.79435
OG5_148681	LbrM.24	LbrM.24.1570	cyclophilin 8, putative (CYP8)	2.79377
OG5_145735	LbrM.27	LbrM.27.0160	hypothetical protein, conserved	2.78459
OG5_148796	LbrM.27	LbrM.27.2460	hypothetical protein, conserved	2.78399
OG5_140910	LbrM.07	LbrM.07.1230	hypothetical protein, conserved	2.77816
OG5_147256	LbrM.06	LbrM.06.1070	hypothetical protein, conserved	2.77662
OG5_130603	LbrM.06	LbrM.06.0840	arginine N-methyltransferase, type III, putative (PRMT7)	2.76891
OG5_127452	LbrM.06	LbrM.06.0100	cyclophilin 2 (CYP2)	2.76865
OG5_127714	LbrM.13	LbrM.13.1240	Ran-binding protein 1, putative	2.76832
OG5_142504	LbrM.05	LbrM.05.0490	monocarboxylate transporter-like protein	2.764
OG5_130828	LbrM.09	LbrM.09.0860	hypothetical protein, conserved	2.76001
OG5_183724	LbrM.26	LbrM.26.2010	hypothetical protein, unknown function	2.75851
OG5_148608	LbrM.21	LbrM.21.1870	hypothetical protein, conserved	2.75721
OG5_151661	LbrM.24	LbrM.24.2310	hypothetical predicted multi-pass transmembrane protein	2.75466
OG5_128796	LbrM.07	LbrM.07.0420	hypothetical protein, conserved	2.75331
OG5_149587	LbrM.16	LbrM.16.0010	anti-silencing protein a-like protein	2.75314
OG5_126538	LbrM.24	LbrM.24.0130	ankyrin/TPR repeat protein	2.74352
OG5_154707	LbrM.32	LbrM.32.3860	hypothetical protein, conserved	2.74297
OG5_142792	LbrM.01	LbrM.01.0480	hypothetical protein, conserved	2.74187
OG5_127723	LbrM.21	LbrM.21.1920	calcineurin B subunit, putative	2.74091
OG5_129737	LbrM.15	LbrM.15.0250	hypothetical protein, conserved	2.73699
OG5_148247	LbrM.04	LbrM.04.1080	hypothetical protein, conserved	2.73694
OG5_183108	LbrM.01	LbrM.01.0650	hypothetical protein, conserved	2.73249
OG5_151468	LbrM.09	LbrM.09.1570	hypothetical protein, conserved	2.73186
OG5_127071	LbrM.17	LbrM.17.0810	OSM3-like kinesin, putative	2.71509
OG5_145855	LbrM.06	LbrM.06.0060	hypothetical protein, conserved	2.71431
OG5_128182	LbrM.25	LbrM.25.1950	pumillio protein 8, putative (PUF8)	2.71344
OG5_130353	LbrM.13	LbrM.13.1150	endomembrane protein, putative	2.71119
OG5_151607	LbrM.21	LbrM.21.0750	hypothetical protein, conserved	2.70889
OG5_173465	LbrM.18	LbrM.18.1680	hypothetical protein, conserved	2.69629
OG5_161874	LbrM.24	LbrM.24.0140	glycosomal membrane like protein	2.68848
OG5_183112	LbrM.02	LbrM.02.0100	hypothetical protein, conserved	2.687
OG5_145890	LbrM.12	LbrM.12.0090	hypothetical protein, conserved	2.68181
OG5_130622	LbrM.09	LbrM.09.0220	catalytic subunit of the vacuolar transporter chaperone 4, putative	2.67973
OG5_127500	LbrM.24	LbrM.24.0020	clathrin coat assembly protein, putative	2.67954
OG5_129395	LbrM.21	LbrM.21.0440	hypothetical protein, conserved	2.67838
OG5_128884	LbrM.07	LbrM.07.0780	centrin, putative,caltractin, putative	2.67522
OG5_148427	LbrM.15	LbrM.15.1500	hypothetical protein, conserved	2.67386
OG5_126949	LbrM.27	LbrM.27.2520	GTP binding protein, putative	2.67141
OG5_127291	LbrM.12	LbrM.12.0240	hydroxyacylglutathione hydrolase, putative,glyoxalase II, putative	2.67065
OG5_127376	LbrM.16	LbrM.16.1210	60S ribosomal protein L39, putative	2.66484
OG5_146442	LbrM.29	LbrM.29.0180	hypothetical protein, conserved	2.6636
OG5_183334	LbrM.13	LbrM.13.1020	hypothetical protein, unknown function	2.66137
OG5_144374	LbrM.21	LbrM.21.2000	hypothetical protein, conserved	2.65705
OG5_151535	LbrM.19	LbrM.19.0120	hypothetical protein, conserved	2.65537
OG5_147620	LbrM.01	LbrM.01.0430	hypothetical protein, conserved	2.65472
OG5_146391	LbrM.33	LbrM.33.1630	iron-sulfur cluster assembly protein, putative	2.65061
OG5_174582	LbrM.09	LbrM.09.0110	RNA-binding protein 5-like protein	2.64829
OG5_148295	LbrM.07	LbrM.07.0550	hypothetical protein, conserved	2.64424
OG5_161447	LbrM.03	LbrM.03.0580	hypothetical protein	2.63911
OG5_139852	LbrM.10	LbrM.10.0760	hypothetical protein, conserved	2.63816
OG5_128228	LbrM.06	LbrM.06.1260	coproporphyrinogen III oxidase	2.63442
OG5_131528	LbrM.04	LbrM.04.0610	tyrosine phosphatase, putative	2.6334
OG5_160560	LbrM.15	LbrM.15.0800	hypothetical protein, unknown function	2.62778
OG5_129040	LbrM.23	LbrM.23.1420	lathosterol oxidase-like protein	2.62087
OG5_183271	LbrM.10	LbrM.10.0250	hypothetical protein, conserved	2.61947
OG5_148613	LbrM.21	LbrM.21.1960	hypothetical protein, conserved	2.61884
OG5_129514	LbrM.25	LbrM.25.1930	serine/threonine-protein kinase, putative,protein kinase, putative	2.61256
OG5_140861	LbrM.24	LbrM.24.0120	guanine nucleotide-binding protein beta subunit- like protein,G-protein (beta)-like protein,beta transducin- like protein	2.61242
OG5_183640	LbrM.24	LbrM.24.0580	hypothetical protein, conserved	2.60775
OG5_144537	LbrM.20.2	LbrM.20.5950	hypothetical protein, conserved	2.60766
OG5_183844	LbrM.30	LbrM.30.0910	hypothetical protein, conserved	2.60591
OG5_127771	LbrM.13	LbrM.13.1440	ubiquitin-conjugating enzyme-like protein	2.58278
OG5_166741	LbrM.27	LbrM.27.0840	hypothetical protein, conserved	2.58251
OG5_148463	LbrM.17	LbrM.17.0640	hypothetical protein, conserved	2.57868
OG5_127497	LbrM.11	LbrM.11.0700	60S ribosomal protein L24, putative	2.57844
OG5_151676	LbrM.25	LbrM.25.1650	hypothetical protein, conserved	2.5715
OG5_145825	LbrM.12	LbrM.12.0130	hypothetical protein, conserved	2.56804
OG5_138319	LbrM.19	LbrM.19.1830	hypothetical protein, unknown function	2.56528
OG5_148352	LbrM.10	LbrM.10.1360	hypothetical protein	2.56072
OG5_145905	LbrM.15	LbrM.15.0220	hypothetical protein, conserved	2.55936
OG5_141703	LbrM.21	LbrM.21.0790	hypothetical protein, conserved	2.55907
OG5_166541	LbrM.15	LbrM.15.0230	protein phosphatase 1 catalitic subunit, putative	2.5525
OG5_151507	LbrM.15	LbrM.15.1580	hypothetical protein, conserved	2.55071
OG5_148673	LbrM.24	LbrM.24.0950	hypothetical protein, conserved	2.54639
OG5_140517	LbrM.19	LbrM.19.0250	hypothetical protein, conserved	2.54608
OG5_130299	LbrM.16	LbrM.16.0970	hypothetical protein, conserved	2.54406
OG5_144660	LbrM.19	LbrM.19.0430	QA-SNARE protein putative	2.54229
OG5_127122	LbrM.06	LbrM.06.0110	hypothetical protein, conserved	2.54204
OG5_138513	LbrM.18	LbrM.18.1200	hypothetical protein, conserved	2.53986
OG5_183729	LbrM.27	LbrM.27.0150	hypothetical protein, conserved	2.53817
OG5_148245	LbrM.04	LbrM.04.0720	hypothetical protein, conserved	2.53811
OG5_141574	LbrM.21	LbrM.21.0760	dual specificity protein phosphatase, putative	2.53811
OG5_133151	LbrM.06	LbrM.06.1110	hypothetical protein, conserved	2.53497
OG5_127073	LbrM.30	LbrM.30.0020	hypothetical protein, conserved	2.528
OG5_132183	LbrM.13	LbrM.13.0080	carboxypeptidase, putative,metallo-peptidase, Clan MA(E), family 32	2.52682
OG5_128522	LbrM.03	LbrM.03.0210	delta-1-pyrroline-5-carboxylate dehydrogenase, putative	2.52277
OG5_127223	LbrM.24	LbrM.24.2340	notchless homolog, putative	2.52044
OG5_127278	LbrM.27	LbrM.27.1750	eukaryotic translation initiation factor eIF-4E, putative	2.51625
OG5_127174	LbrM.23	LbrM.23.1720	alanine racemase, putative	2.51596
OG5_127653	LbrM.14	LbrM.14.0010	exosome complex exonuclease, putative,ribosomal RNA processing protein 4, putative	2.5157
OG5_142221	LbrM.16	LbrM.16.0110	hypothetical protein, conserved	2.51564
OG5_148301	LbrM.07	LbrM.07.1190	hypothetical protein, conserved	2.5141
OG5_127363	LbrM.04	LbrM.04.1140	cytochrome c oxidase assembly factor, putative	2.51397
OG5_130480	LbrM.25	LbrM.25.2000	hypothetical protein, conserved	2.51142
OG5_138123	LbrM.25	LbrM.25.1320	hypothetical protein, conserved	2.51093
OG5_128982	LbrM.17	LbrM.17.1540	otubain, putative,otubain cysteine peptidase, Clan CA, family C65, putative	2.50987
OG5_145911	LbrM.15	LbrM.15.0660	hypothetical protein, conserved	2.50825
OG5_127987	LbrM.25	LbrM.25.0900	protein transport protein Sec61 gamma subunit, putative	2.50777
OG5_148838	LbrM.28	LbrM.28.3200	hypothetical protein, conserved	2.50063
OG5_183749	LbrM.27	LbrM.27.2330	hypothetical protein, conserved	2.49806
OG5_151719	LbrM.27	LbrM.27.1540	hypothetical protein, conserved	2.49637
OG5_183695	LbrM.26	LbrM.26.0081	hypothetical protein, conserved	2.49524
OG5_183364	LbrM.14	LbrM.14.1200	hypothetical protein, conserved	2.48763
OG5_144799	LbrM.24	LbrM.24.1980	hypothetical protein, conserved	2.48554
OG5_126568	LbrM.02	LbrM.02.0350	ABC1 transporter, putative	2.4837
OG5_126701	LbrM.13	LbrM.13.0320	RNA helicase, putative	2.48226
OG5_148259	LbrM.05	LbrM.05.0500	hypothetical protein, conserved	2.48175
OG5_144226	LbrM.17	LbrM.17.0620	hypothetical protein, unknown function	2.47948
OG5_126935	LbrM.29	LbrM.29.2420	heat shock protein 20, putative	2.47868
OG5_129047	LbrM.27	LbrM.27.0220	hypothetical protein, conserved	2.47796
OG5_126558	LbrM.13	LbrM.13.1510	dynein heavy chain, putative	2.47289
OG5_148390	LbrM.14	LbrM.14.0080	hypothetical protein, conserved	2.47236
OG5_128303	LbrM.09	LbrM.09.0750	prefoldin subunit 2, putative	2.46673
OG5_128431	LbrM.17	LbrM.17.0930	hypothetical protein, conserved	2.46659
OG5_132619	LbrM.09	LbrM.09.1190	hypothetical protein, conserved	2.46023
OG5_141619	LbrM.22	LbrM.22.0760	hypothetical protein, conserved	2.45963
OG5_128065	LbrM.05	LbrM.05.0730	hypothetical protein, conserved	2.45861
OG5_148656	LbrM.24	LbrM.24.0050	hypothetical protein, conserved	2.45266
OG5_148842	LbrM.30	LbrM.30.0030	cyclophilin 9, putative (CYP9)	2.45203
OG5_140252	LbrM.05	LbrM.05.0530	nuclear receptor binding factor-like protein	2.44977
OG5_155838	LbrM.21	LbrM.21.0120	hypothetical protein, conserved	2.44944
OG5_126864	LbrM.27	LbrM.27.0881	glutaredoxin-like protein, putative	2.44781
OG5_166470	LbrM.06	LbrM.06.0310	hypothetical protein, conserved	2.4471
OG5_151477	LbrM.11	LbrM.11.0200	hypothetical protein, conserved	2.44187
OG5_148327	LbrM.09	LbrM.09.1410	hypothetical protein, conserved	2.44185
OG5_183182	LbrM.06	LbrM.06.0300	hypothetical protein, conserved	2.44151
OG5_137332	LbrM.27	LbrM.27.2510	protein phosphatase-like protein	2.43743
OG5_129725	LbrM.23	LbrM.23.1310	sir2-family protein-like protein	2.43511
OG5_127247	LbrM.06	LbrM.06.0140	hypothetical protein, conserved	2.4259
OG5_148698	LbrM.25	LbrM.25.0560	hypothetical protein, conserved	2.4255
OG5_146767	LbrM.33	LbrM.33.2180	vesicular protein trafficking mediator, putative	2.425
OG5_148464	LbrM.17	LbrM.17.0680	hypothetical protein, conserved	2.42451
OG5_142219	LbrM.13	LbrM.13.1070	hypothetical protein, conserved	2.42317
OG5_134039	LbrM.17	LbrM.17.0180	peptidase t, putative,peptidase T, putative, metallo-peptidase, ClanMH, family M20B	2.41928
OG5_128569	LbrM.25	LbrM.25.0680	hypothetical protein, conserved	2.41702
OG5_141495	LbrM.33	LbrM.33.2110	small GTP-binding protein Rab18, putative,ras-related protein	2.41575
OG5_148113	LbrM.12	LbrM.12.0520	hypothetical protein, conserved	2.41537
OG5_131881	LbrM.32	LbrM.32.2980	hypothetical protein, conserved	2.41438
OG5_129606	LbrM.25	LbrM.25.1880	hypothetical protein, conserved	2.41381
OG5_183719	LbrM.26	LbrM.26.1610	hypothetical protein, unknown function	2.41317
OG5_183604	LbrM.22	LbrM.22.1410	hypothetical protein, unknown function	2.41115
OG5_126792	LbrM.23	LbrM.23.0060	cyclophilin 11, putative (CYP11)	2.41058
OG5_129956	LbrM.09	LbrM.09.0890	hypothetical protein, conserved	2.40889
OG5_129875	LbrM.29	LbrM.29.2780	protein kinase, putative,serine/threonine protein kinase, putative	2.40768
OG5_183730	LbrM.27	LbrM.27.0280	hypothetical protein, conserved	2.4075
OG5_183856	LbrM.30	LbrM.30.1780	hypothetical protein, unknown function	2.40718
OG5_132094	LbrM.10	LbrM.10.0180	leucine-rich repeat protein, putative	2.40262
OG5_148374	LbrM.13	LbrM.13.0300	hypothetical protein, conserved	2.40207
OG5_129790	LbrM.24	LbrM.24.1040	dynein light chain, putative	2.40033
OG5_146886	LbrM.03	LbrM.03.0130	hypothetical protein, conserved	2.40001
OG5_148499	LbrM.19	LbrM.19.0460	protein kinase, putative,mitogen-activated protein kinase, putative	2.39887
OG5_146928	LbrM.14	LbrM.14.0250	hypothetical protein, conserved	2.39798
OG5_126939	LbrM.24	LbrM.24.2330	fatty-acid desaturase, putative	2.39408
OG5_131892	LbrM.03	LbrM.03.0510	kinase-like protein	2.39135
OG5_128004	LbrM.22	LbrM.22.1260	hypothetical protein, conserved,mak-16-like RNA binding protein, putative	2.38744
OG5_141259	LbrM.11	LbrM.11.0290	amino acid permease/transporter, putative (AAT15)	2.38706
OG5_183218	LbrM.08	LbrM.08.0050	hypothetical protein, unknown function	2.38673
OG5_154552	LbrM.19	LbrM.19.1220	dynein light chain, putative	2.38592
OG5_140422	LbrM.15	LbrM.15.0790	protein kinase, putative	2.38588
OG5_151662	LbrM.24	LbrM.24.2420	hypothetical protein, conserved	2.38174
OG5_151765	LbrM.30	LbrM.30.0740	hypothetical protein, conserved	2.38171
OG5_148711	LbrM.26	LbrM.26.0270	hypothetical protein, conserved	2.37951
OG5_183420	LbrM.17	LbrM.17.0370	protein kinase, putative	2.37816
OG5_183807	LbrM.29	LbrM.29.1000	ABC transporter-like protein	2.37412
OG5_151742	LbrM.28	LbrM.28.2380	hypothetical protein, conserved	2.36937
OG5_128086	LbrM.17	LbrM.17.1500	hypothetical protein, conserved	2.36609
OG5_183283	LbrM.10	LbrM.10.1390	hypothetical protein, conserved	2.36414
OG5_127057	LbrM.10	LbrM.10.0310	isocitrate dehydrogenase [NADP], mitochondrial precursor, putative	2.36403
OG5_127428	LbrM.13	LbrM.13.1520	chaperonin TCP20, putative	2.364
OG5_145955	LbrM.21	LbrM.21.1170	hypothetical protein, conserved	2.36284
OG5_130420	LbrM.23	LbrM.23.1280	hypothetical protein, conserved	2.36266
OG5_126748	LbrM.18	LbrM.18.1180	protein kinase A catalytic subunit	2.36182
OG5_144647	LbrM.32	LbrM.32.4080	hypothetical protein, conserved	2.36151
OG5_128202	LbrM.18	LbrM.18.1190	phosphodiesterase, putative (PDEA)	2.35952
OG5_157971	LbrM.29	LbrM.29.2810	hypothetical protein, conserved	2.3581
OG5_146017	LbrM.28	LbrM.28.2220	NADH dehydrogenase subunit NB6M, putative	2.35591
OG5_128009	LbrM.04	LbrM.04.0780	hypothetical protein, conserved	2.35429
OG5_183309	LbrM.12	LbrM.12.0190	hypothetical protein, unknown function	2.35352
OG5_127557	LbrM.24	LbrM.24.2370	cullin-like protein-like protein	2.35057
OG5_151731	LbrM.28	LbrM.28.0990	hypothetical protein, conserved	2.34967
OG5_148387	LbrM.14	LbrM.14.0040	j-binding protein, putative	2.34739
OG5_183685	LbrM.25	LbrM.25.1970	hypothetical protein	2.34552
OG5_128596	LbrM.26	LbrM.26.2560	hypothetical protein, conserved	2.34371
OG5_153024	LbrM.25	LbrM.25.1750	hypothetical protein, conserved	2.34288
OG5_129810	LbrM.25	LbrM.25.1130	MEC-17	2.34175
OG5_181417	LbrM.16	LbrM.16.0960	sucrose-phosphate synthase-like protein	2.34146
OG5_128089	LbrM.25	LbrM.25.0020	n-terminal acetyltransferase complex ard1 subunit homolog, putative	2.34083
OG5_179467	LbrM.29	LbrM.29.2110	hypothetical protein, conserved	2.34071
OG5_144354	LbrM.14	LbrM.14.0660	beta-ketoacyl-CoA synthase,beta-ketoacyl-coenzyme A	2.33808
OG5_127980	LbrM.14	LbrM.14.1650	mitochondrial pyruvate carrier protein 2, putative	2.33566
OG5_130997	LbrM.21	LbrM.21.0500	ubiquitin-conjugating enzyme-like protein	2.33482
OG5_129216	LbrM.27	LbrM.27.2550	sucrose hydrolase-like protein	2.3335
OG5_148371	LbrM.13	LbrM.13.0110	hypothetical protein, conserved	2.3323
OG5_127323	LbrM.05	LbrM.05.0270	protein tyrosine phosphatase, putative	2.33224
OG5_148614	LbrM.21	LbrM.21.1970	hypothetical protein, conserved	2.32825
OG5_144859	LbrM.33	LbrM.33.2050	hypothetical protein, conserved	2.32816
OG5_126662	LbrM.17	LbrM.17.0230	cystathionine beta-synthase (CYSB)	2.32784
OG5_152945	LbrM.29	LbrM.29.2890	hypothetical protein, conserved	2.32665
OG5_127747	LbrM.16	LbrM.16.1590	endoplasmic reticulum oxidoreductin, putative	2.32614
OG5_127585	LbrM.24	LbrM.24.2360	TFIIH basal transcription factor complex helicase subunit, putative,RAD3/XPD protein, putative,DNA excision repair protein, putative	2.32513
OG5_143929	LbrM.27	LbrM.27.0170	hypothetical protein, conserved	2.325
OG5_169545	LbrM.33	LbrM.33.2280	hypothetical protein, conserved	2.32498
OG5_148591	LbrM.21	LbrM.21.0780	hypothetical protein, conserved	2.32374
OG5_126774	LbrM.06	LbrM.06.0240	5'-3' exonuclease, putative	2.31903
OG5_143127	LbrM.19	LbrM.19.1720	oxidoreductase-like protein	2.31667
OG5_154632	LbrM.29	LbrM.29.2590	hypothetical protein, conserved	2.31483
OG5_146888	LbrM.30	LbrM.30.0090	mitotic cyclin, putative	2.31476
OG5_127733	LbrM.33	LbrM.33.3460	small nuclear ribonucleoprotein SmD2	2.31382
OG5_145922	LbrM.17	LbrM.17.1340	hypothetical protein, conserved	2.31318
OG5_148925	LbrM.33	LbrM.33.0700	hypothetical protein, conserved	2.3109
OG5_151604	LbrM.21	LbrM.21.0560	hypothetical protein, conserved	2.30962
OG5_128372	LbrM.25	LbrM.25.0940	frataxin-like protein	2.30926
OG5_129013	LbrM.24	LbrM.24.1680	hypothetical protein, conserved	2.30766
OG5_127691	LbrM.13	LbrM.13.0920	DNA-directed RNA polymerase I subunit, putative,RNA-binding protein RBP10, putative	2.30745
OG5_145211	LbrM.13	LbrM.13.1490	mitochondrial DNA polymerase I protein D, putative	2.30741
OG5_148348	LbrM.10	LbrM.10.1210	hypothetical protein, conserved	2.30713
OG5_143908	LbrM.10	LbrM.10.0710	hypothetical protein, conserved	2.30204
OG5_183281	LbrM.10	LbrM.10.1100	ARP2/3 complex subunit, putative	2.29705
OG5_130284	LbrM.15	LbrM.15.1050	glutamate dehydrogenase (GDH)	2.29548
OG5_129461	LbrM.21	LbrM.21.0730	metallo-beta-lactamase family-like protein	2.29521
OG5_154602	LbrM.29	LbrM.29.0220	hypothetical protein, conserved	2.29383
OG5_183288	LbrM.10	LbrM.10.1490	hypothetical protein, conserved	2.29262
OG5_131902	LbrM.25	LbrM.25.1680	hypothetical protein, conserved	2.29135
OG5_128808	LbrM.17	LbrM.17.0800	ysine decarboxylase-like protein	2.28902
OG5_132315	LbrM.24	LbrM.24.0180	hypothetical protein, conserved	2.28778
OG5_148765	LbrM.27	LbrM.27.0810	reductase, putative	2.2861
OG5_151434	LbrM.04	LbrM.04.0390	hypothetical protein, conserved	2.28431
OG5_133803	LbrM.21	LbrM.21.0100	hypothetical protein, conserved	2.2804
OG5_148081	LbrM.19	LbrM.19.0610	RNA binding protein, putative	2.27909
OG5_140215	LbrM.11	LbrM.11.0480	hypothetical protein, conserved	2.27895
OG5_126971	LbrM.10	LbrM.10.1010	Rab11 GTPase, putative (Rab11)	2.27861
OG5_128309	LbrM.23	LbrM.23.0040	beta propeller protein, putative	2.27716
OG5_148684	LbrM.24	LbrM.24.1900	hypothetical protein, conserved	2.27611
OG5_126801	LbrM.13	LbrM.13.1540	pyrroline-5-carboxylate reductase	2.27446
OG5_151655	LbrM.24	LbrM.24.1550	hypothetical protein, conserved	2.2724
OG5_126950	LbrM.13	LbrM.13.0150	protein kinase A regulatory subunit, putative	2.26905
OG5_143840	LbrM.24	LbrM.24.1090	DNAJ domain protein, putative	2.26872
OG5_166672	LbrM.02	LbrM.02.0520	hypothetical protein, unknown function	2.26753
OG5_178648	LbrM.13	LbrM.13.0430	actyltransferase-like protein	2.26556
OG5_183660	LbrM.25	LbrM.25.0301	hypothetical protein, conserved	2.26316
OG5_154644	LbrM.32	LbrM.32.0250	hypothetical protein, conserved	2.25737
OG5_129401	LbrM.03	LbrM.03.0840	hypothetical protein	2.25635
OG5_129767	LbrM.33	LbrM.33.2010	macrophage migration inhibitory factor-like protein	2.25388
OG5_148249	LbrM.04	LbrM.04.1160	hypothetical protein, conserved	2.25186
OG5_166684	LbrM.12	LbrM.12.0140	hypothetical protein, unknown function	2.24953
OG5_148713	LbrM.26	LbrM.26.0310	hypothetical protein, conserved	2.24648
OG5_157851	LbrM.28	LbrM.28.2360	hypothetical protein, conserved	2.24361
OG5_126972	LbrM.15	LbrM.15.0260	lysyl-tRNA synthetase, putative	2.23886
OG5_151865	LbrM.35	LbrM.35.2390	COP-coated vesicle membrane protein erv25 precursor, putative,ER--golgi transport protein erv25 precursor, putative	2.23827
OG5_126593	LbrM.23	LbrM.23.0050	peroxidoxin	2.23681
OG5_148165	LbrM.26	LbrM.26.2570	hypothetical protein, conserved	2.23471
OG5_146040	LbrM.30	LbrM.30.2730	hypothetical protein, conserved	2.23083
OG5_129071	LbrM.19	LbrM.19.0530	polyprenyl synthase, putative	2.2297
OG5_126623	LbrM.29	LbrM.29.0780	lipophosphoglycan biosynthetic protein, putative,heat shock protein 90, putative,glucose regulated protein 94, putative	2.22606
OG5_129707	LbrM.11	LbrM.11.0680	hypothetical protein, conserved	2.22573
OG5_134225	LbrM.20.2	LbrM.20.5180	glutaredoxin, putative	2.22087
OG5_148729	LbrM.26	LbrM.26.1020	hypothetical protein, conserved	2.22015
OG5_141132	LbrM.22	LbrM.22.1330	cyclophilin 6, putative (CYP6)	2.21802
OG5_148654	LbrM.23	LbrM.23.1970	cytochrome c oxidase subunit V	2.21639
OG5_133292	LbrM.19	LbrM.19.1500	hypothetical protein, conserved	2.2161
OG5_148839	LbrM.28	LbrM.28.3210	hypothetical protein, conserved	2.21438
OG5_148634	LbrM.23	LbrM.23.0030	hypothetical protein, conserved	2.21334
OG5_130346	LbrM.16	LbrM.16.0950	dynein light chain, putative	2.21254
OG5_148270	LbrM.06	LbrM.06.0130	hypothetical protein, conserved	2.2115
OG5_148782	LbrM.27	LbrM.27.1630	hypothetical protein, conserved	2.20996
OG5_128096	LbrM.17	LbrM.17.0860	splicing factor 3A	2.20785
OG5_127708	LbrM.25	LbrM.25.0120	electron transfer flavoprotein, putative	2.2057
OG5_130568	LbrM.17	LbrM.17.0910	hypothetical protein, conserved	2.20504
OG5_146325	LbrM.19	LbrM.19.0160	hypothetical protein, conserved	2.20425
OG5_143269	LbrM.12	LbrM.12.0840	hypothetical protein, conserved	2.20242
OG5_148244	LbrM.04	LbrM.04.0540	hypothetical protein, conserved	2.20127
OG5_128008	LbrM.18	LbrM.18.1520	NADH:ubiquinone oxidoreductase 78 Kd subunit- like protein	2.19831
OG5_128256	LbrM.23	LbrM.23.0270	terbinafine resistance locus protein (yip1) (HTBF)	2.19766
OG5_127404	LbrM.30	LbrM.30.3630	ATP synthase, epsilon chain, putative	2.19726
OG5_143947	LbrM.33	LbrM.33.0680	hypothetical protein, conserved	2.19607
OG5_166689	LbrM.13	LbrM.13.0290	hypothetical protein, conserved	2.19594
OG5_127936	LbrM.28	LbrM.28.0850	RNA polymerase B subunit RPB8, putative	2.19581
OG5_144830	LbrM.29	LbrM.29.2850	inosine-adenosine-guanosine-nucleoside hydrolase, putative	2.19268
OG5_127131	LbrM.26	LbrM.26.2470	serine/threonine protein phosphatase, putative	2.19
OG5_128425	LbrM.28	LbrM.28.2250	DNA-directed RNA polymerase-like protein	2.18828
OG5_151763	LbrM.30	LbrM.30.0720	hypothetical protein, conserved	2.18685
OG5_156264	LbrM.26	LbrM.26.1540	hypothetical protein, conserved	2.18678
OG5_127346	LbrM.22	LbrM.22.1590	phosphoinositide-specific phospholipase C, putative	2.18477
OG5_128025	LbrM.30	LbrM.30.0150	hypothetical protein, conserved	2.18373
OG5_127075	LbrM.25	LbrM.25.1590	hypothetical protein, conserved	2.18354
OG5_161888	LbrM.28	LbrM.28.0620	hypothetical protein, conserved	2.18237
OG5_126946	LbrM.17	LbrM.17.0880	queuine tRNA-ribosyltransferase	2.18184
OG5_128198	LbrM.29	LbrM.29.0990	LETM1 and EF-hand domain-containing protein 1, putative	2.17921
OG5_126785	LbrM.05	LbrM.05.0350	trypanothione reductase (TRYR)	2.17832
OG5_127814	LbrM.22	LbrM.22.0960	small nuclear ribonucleoprotein, putative,SmD-1 like small nuclear ribonucleoprotein	2.17638
OG5_183125	LbrM.03	LbrM.03.0270	hypothetical protein, conserved	2.17467
OG5_148468	LbrM.17	LbrM.17.1110	hypothetical protein, conserved	2.17095
OG5_176692	LbrM.28	LbrM.28.2320	cullin 2, putative	2.1706
OG5_142226	LbrM.22	LbrM.22.0100	hypothetical protein, conserved	2.16997
OG5_151235	LbrM.14	LbrM.14.1580	hypothetical protein, conserved	2.1673
OG5_128992	LbrM.35	LbrM.35.2970	acetyltransferase-like protein	2.16609
OG5_183383	LbrM.15	LbrM.15.0650	hypothetical protein, unknown function	2.16392
OG5_151473	LbrM.10	LbrM.10.1180	hypothetical protein, conserved	2.1636
OG5_127281	LbrM.29	LbrM.29.0910	guanine deaminase, putative	2.1612
OG5_126596	LbrM.26	LbrM.26.2600	p-glycoprotein-like protein,ABC transporter-like protein,multidrug resistance protein-like protein	2.16086
OG5_148331	LbrM.09	LbrM.09.1480	hypothetical protein, conserved	2.15748
OG5_145856	LbrM.06	LbrM.06.0070	hypothetical protein, conserved	2.15713
OG5_138133	LbrM.26	LbrM.26.1370	DNA ligase, putative,mitochondrial DNA ligase homolog, putative	2.15687
OG5_127821	LbrM.06	LbrM.06.1050	deoxyribose-phosphate aldolase, putative	2.15486
OG5_183476	LbrM.19	LbrM.19.1620	hypothetical protein, unknown function	2.15417
OG5_138266	LbrM.20.2	LbrM.20.5530	calpain-like cysteine peptidase, putative,calpain-like cysteine peptidase, Clan CA, family C2	2.15187
OG5_144511	LbrM.09	LbrM.09.1080	hypothetical protein, conserved	2.1481
OG5_156093	LbrM.09	LbrM.09.1040	hypothetical protein, conserved	2.14776
OG5_146052	LbrM.31	LbrM.31.1800	hypothetical protein, conserved	2.14654
OG5_151705	LbrM.27	LbrM.27.0350	MP44, putative	2.14523
OG5_148855	LbrM.30	LbrM.30.0890	hypothetical protein, conserved	2.14393
OG5_127127	LbrM.16	LbrM.16.0150	eukaryotic translation initiation factor 1A, putative	2.14352
OG5_148736	LbrM.26	LbrM.26.1560	hypothetical protein, conserved	2.14139
OG5_128688	LbrM.25	LbrM.25.1790	hypothetical protein, conserved	2.14106
OG5_151726	LbrM.28	LbrM.28.0840	calmodulin-like protein	2.13899
OG5_183567	LbrM.21	LbrM.21.0110	hypothetical protein, conserved	2.13554
OG5_148772	LbrM.27	LbrM.27.1130	hypothetical protein, conserved	2.13542
OG5_151510	LbrM.16	LbrM.16.1540	hypothetical protein, conserved	2.13535
OG5_149347	LbrM.22	LbrM.22.1300	aquaporin, putative	2.13168
OG5_149892	LbrM.10	LbrM.10.0280	hypothetical protein, conserved	2.13029
OG5_127729	LbrM.02	LbrM.02.0420	ubiquitin-conjugating enzyme e2, putative	2.12492
OG5_146524	LbrM.19	LbrM.19.0230	hypothetical protein, conserved	2.12411
OG5_143874	LbrM.15	LbrM.15.0060	hypothetical protein, conserved	2.12239
OG5_126727	LbrM.19	LbrM.19.1790	FK506-binding protein (FKBP)-type peptidyl-prolyl isomerase, putative	2.12162
OG5_127709	LbrM.15	LbrM.15.0030	ATP diphosphohydrolase	2.12115
OG5_127096	LbrM.29	LbrM.29.0070	tryptophanyl-tRNA synthetase, putative	2.12035
OG5_144824	LbrM.07	LbrM.07.0350	hypothetical protein, conserved	2.11829
OG5_128027	LbrM.21	LbrM.21.0460	ubiquitin hydrolase, putative,cysteine peptidase, Clan CA, family C19, putative	2.11764
OG5_146874	LbrM.32	LbrM.32.2070	hypothetical protein, unknown function	2.11664
OG5_137667	LbrM.22	LbrM.22.1400	ATP-dependent DEAD/H RNA helicase, putative	2.11652
OG5_128177	LbrM.16	LbrM.16.1600	DNA polymerase I alpha catalytic subunit, putative	2.11525
OG5_145901	LbrM.13	LbrM.13.0950	hypothetical protein, conserved	2.11428
OG5_130360	LbrM.29	LbrM.29.2820	hypothetical protein, conserved	2.11319
OG5_142377	LbrM.30	LbrM.30.0900	mitochondrial oligo_U binding protein TBRGG1, putative	2.11221
OG5_126920	LbrM.10	LbrM.10.0060	thymidylate kinase-like protein	2.11147
OG5_148647	LbrM.23	LbrM.23.1210	hypothetical protein, conserved	2.11039
OG5_150015	LbrM.24	LbrM.24.0010	pyruvate dehydrogenase (lipoamide) kinase, putative	2.10905
OG5_126649	LbrM.25	LbrM.25.1330	cyclin (CYCA)	2.10891
OG5_154328	LbrM.18	LbrM.18.1600	hypothetical protein, conserved	2.10685
OG5_183385	LbrM.15	LbrM.15.0710	hypothetical protein, conserved	2.10583
OG5_144532	LbrM.10	LbrM.10.0960	hypothetical protein, conserved	2.10481
OG5_145969	LbrM.22	LbrM.22.1450	hypothetical protein, conserved	2.10431
OG5_183551	LbrM.20.2	LbrM.20.5320	hypothetical protein, conserved	2.10154
OG5_139129	LbrM.09	LbrM.09.0630	phospholipid transporting ATPase-like protein, putative	2.1011
OG5_147568	LbrM.17	LbrM.17.0210	hypothetical protein, conserved	2.10096
OG5_183427	LbrM.17	LbrM.17.0600	hypothetical protein, unknown function	2.10039
OG5_144458	LbrM.11	LbrM.11.0190	tetratricopeptide repeat (TPR) protein	2.09881
OG5_128221	LbrM.18	LbrM.18.1170	vacuolar protein sorting complex subunit, putative	2.09607
OG5_148164	LbrM.28	LbrM.28.3220	protein kinase, putative	2.09555
OG5_127363	LbrM.26	LbrM.26.1890	electon transport protein SCO1/SCO2, putative	2.09247
OG5_148269	LbrM.05	LbrM.05.1180	hypothetical protein, conserved	2.08816
OG5_148693	LbrM.25	LbrM.25.0180	hypothetical protein, conserved	2.085
OG5_145818	LbrM.07	LbrM.07.1150	hypothetical protein, conserved	2.08147
OG5_148678	LbrM.24	LbrM.24.1300	hypothetical protein, conserved	2.07406
OG5_128562	LbrM.29	LbrM.29.2280	enoyl-CoA hydratase/isomerase-like protein	2.073
OG5_148498	LbrM.19	LbrM.19.0210	protein kinase	2.07257
OG5_148691	LbrM.24	LbrM.24.2280	hypothetical protein, conserved	2.06885
OG5_154628	LbrM.29	LbrM.29.2250	hypothetical protein, conserved	2.06514
OG5_154629	LbrM.29	LbrM.29.2370	hypothetical protein, conserved	2.0651
OG5_146352	LbrM.16	LbrM.16.0640	hypothetical protein, conserved	2.06502
OG5_183806	LbrM.29	LbrM.29.0890	hypothetical protein, unknown function	2.06483
OG5_154677	LbrM.32	LbrM.32.2330	hypothetical protein, conserved	2.06431
OG5_126967	LbrM.11	LbrM.11.0460	cytochrome b5, putative	2.06396
OG5_157972	LbrM.29	LbrM.29.2880	hypothetical protein, conserved	2.06351
OG5_151698	LbrM.26	LbrM.26.2210	hypothetical protein, conserved	2.06177
OG5_183352	LbrM.14	LbrM.14.0650	beta-ketoacyl-CoA synthase,beta-ketoacyl-coenzyme A	2.06143
OG5_129201	LbrM.09	LbrM.09.0850	oligopeptidase b (OPB)	2.06109
OG5_133251	LbrM.27	LbrM.27.1280	hypothetical protein, conserved	2.06028
OG5_130969	LbrM.14	LbrM.14.1020	hypothetical protein, conserved	2.05965
OG5_129646	LbrM.05	LbrM.05.0940	dipeptidyl-peptidase III, putative,metallo-peptidase, Clan M-, Family M49	2.05455
OG5_129406	LbrM.12	LbrM.12.0410	hypothetical protein, conserved	2.05404
OG5_148580	LbrM.21	LbrM.21.0090	hypothetical protein, conserved	2.05323
OG5_127600	LbrM.27	LbrM.27.0660	replication factor C, subunit 4, putative	2.05237
OG5_151541	LbrM.19	LbrM.19.1680	hypothetical protein, conserved	2.05157
OG5_148425	LbrM.15	LbrM.15.1400	hypothetical protein, conserved	2.05037
OG5_145850	LbrM.05	LbrM.05.0760	hypothetical protein, conserved	2.04886
OG5_128270	LbrM.24	LbrM.24.1360	hypothetical protein, conserved	2.04773
OG5_183115	LbrM.02	LbrM.02.0370	hypothetical protein, conserved	2.04755
OG5_143259	LbrM.27	LbrM.27.0130	hypothetical protein, conserved	2.04475
OG5_166728	LbrM.24	LbrM.24.2250	hypothetical protein, conserved	2.04375
OG5_151542	LbrM.19	LbrM.19.1730	hypothetical protein, conserved	2.0431
OG5_173492	LbrM.25	LbrM.25.1900	hypothetical protein, conserved	2.04309
OG5_127609	LbrM.27	LbrM.27.2050	hypothetical protein, conserved	2.04268
OG5_128205	LbrM.30	LbrM.30.2810	GTPase activator-like protein	2.04167
OG5_183786	LbrM.28	LbrM.28.2450	glycosomal membrane protein-like protein	2.04048
OG5_128172	LbrM.24	LbrM.24.1970	hypothetical protein, conserved	2.03876
OG5_130425	LbrM.25	LbrM.25.0620	DNA repair protein, putative	2.03746
OG5_127560	LbrM.28	LbrM.28.1060	hypothetical protein, conserved	2.03643
OG5_150241	LbrM.30	LbrM.30.0390	kinesin, putative	2.03582
OG5_157953	LbrM.28	LbrM.28.1980	mitochondrial RNA binding complex 1 subunit, putative	2.03236
OG5_154716	LbrM.32	LbrM.32.4200	hypothetical protein, conserved	2.02968
OG5_151532	LbrM.18	LbrM.18.1660	hypothetical protein, conserved	2.02859
OG5_146520	LbrM.10	LbrM.10.1340	hypothetical protein, conserved	2.02579
OG5_148854	LbrM.30	LbrM.30.0860	hypothetical protein, conserved	2.02495
OG5_128690	LbrM.32	LbrM.32.3230	tubulin binding cofactor A-like protein	2.02414
OG5_127735	LbrM.27	LbrM.27.2560	vesicle-associated membrane protein (vamp), putative	2.02256
OG5_145840	LbrM.01	LbrM.01.0110	hypothetical protein, conserved	2.01988
OG5_138112	LbrM.09	LbrM.09.0680	cyclin 1, putative,serine peptidase family S51, peptidase E, putative	2.0198
OG5_128630	LbrM.02	LbrM.02.0580	ARP2/3 complex subunit, putative	2.0193
OG5_130968	LbrM.27	LbrM.27.0310	methylmalonyl-coenzyme a mutase, putative	2.01692
OG5_166072	LbrM.10	LbrM.10.1370	hypothetical protein, conserved	2.0166
OG5_154547	LbrM.16	LbrM.16.0880	protein kinase, putative	2.01609
OG5_148568	LbrM.20.2	LbrM.20.5440	hypothetical protein, conserved,calpain-like cysteine peptidase, Clan CA, family C2	2.01081
OG5_148225	LbrM.01	LbrM.01.0130	hypothetical protein, conserved	2.01036
OG5_143925	LbrM.25	LbrM.25.0050	hypothetical protein, conserved	2.01032
OG5_128543	LbrM.07	LbrM.07.0200	phosphatidylglycerophosphate synthase, putative	2.01024
OG5_127394	LbrM.30	LbrM.30.1370	Pyridoxal kinase, putative	2.00949
OG5_126721	LbrM.19	LbrM.19.0860	methionine aminopeptidase, putative,metallo-peptidase, Clan MG, Family M24	2.00824
OG5_154693	LbrM.32	LbrM.32.3190	hypothetical protein, conserved	2.00682
OG5_127945	LbrM.03	LbrM.03.0100	DNA primase large subunit, putative	2.00669
OG5_149772	LbrM.29	LbrM.29.2290	mitogen-activated protein kinase kinase, putative (MPKK)	2.00519
OG5_126908	LbrM.13	LbrM.13.0050	ribonuclease HII, putative	2.00505
OG5_127254	LbrM.22	LbrM.22.1430	dephospho-CoA kinase, putative	2.00265
OG5_128588	LbrM.13	LbrM.13.1420	ras-like small GTPases, putative	2.00233
OG5_153700	LbrM.04	LbrM.04.0820	hypothetical protein, conserved	2.00001
OG5_146065	LbrM.33	LbrM.33.1920	hypothetical protein, conserved	1.99927
OG5_140090	LbrM.25	LbrM.25.0230	hypothetical protein, conserved	1.99923
OG5_129516	LbrM.28	LbrM.28.0210	hypothetical protein, conserved	1.99597
OG5_154392	LbrM.25	LbrM.25.1660	RNA triphosphatase, putative	1.99562
OG5_143430	LbrM.10	LbrM.10.1330	hypothetical protein, conserved	1.99464
OG5_183693	LbrM.26	LbrM.26.0070	hypothetical protein, conserved	1.99391
OG5_126848	LbrM.28	LbrM.28.2260	hypothetical protein, conserved	1.99373
OG5_127387	LbrM.32	LbrM.32.3140	hypothetical protein, conserved	1.9936
OG5_129559	LbrM.27	LbrM.27.0040	hypothetical protein, conserved	1.99172
OG5_183556	LbrM.20.2	LbrM.20.5520	calpain-like cysteine peptidase, putative,calpain-like cysteine peptidase, Clan CA, family C2	1.99119
OG5_129863	LbrM.25	LbrM.25.1350	calpain family cysteine protease-like protein	1.99102
OG5_128791	LbrM.17	LbrM.17.1600	hypothetical protein, conserved	1.991
OG5_131398	LbrM.18	LbrM.18.1300	hypothetical protein, conserved	1.99071
OG5_134510	LbrM.27	LbrM.27.1180	hypothetical protein, conserved	1.988
OG5_127472	LbrM.27	LbrM.27.0270	flap endonuclease-1 (FEN-1), putative	1.9843
OG5_127559	LbrM.19	LbrM.19.0490	mitogen activated protein kinase, putative,map kinase, putative	1.98425
OG5_143909	LbrM.11	LbrM.11.0180	hypothetical protein, conserved	1.98415
OG5_126893	LbrM.23	LbrM.23.1530	hypothetical protein, conserved	1.98342
OG5_184095	LbrM.34	LbrM.34.2470	hypothetical protein, unknown function	1.98275
OG5_142997	LbrM.05	LbrM.05.0400	protein kinase, putative	1.98219
OG5_148932	LbrM.33	LbrM.33.1080	hypothetical protein, conserved	1.98031
OG5_157991	LbrM.32	LbrM.32.2350	hypothetical protein, conserved	1.98017
OG5_148342	LbrM.10	LbrM.10.1020	hypothetical protein, conserved	1.97997
OG5_145929	LbrM.19	LbrM.19.0050	NADH-cytochrome b5 reductase-like protein	1.97976
OG5_150146	LbrM.30	LbrM.30.0050	hypothetical protein, conserved	1.97956
OG5_154572	LbrM.21	LbrM.21.2060	hypothetical protein, conserved	1.97897
OG5_139346	LbrM.19	LbrM.19.0320	hypothetical protein, conserved	1.97748
OG5_128251	LbrM.35	LbrM.35.3140	hypothetical protein, conserved	1.97603
OG5_142545	LbrM.15	LbrM.15.0160	protein phosphatase 2C, putative	1.97475
OG5_183200	LbrM.06	LbrM.06.1200	hypothetical protein, unknown function	1.97292
OG5_154698	LbrM.32	LbrM.32.3460	NADH dehydrogenase subunit NI8M, putative	1.97111
OG5_142447	LbrM.25	LbrM.25.0060	hypothetical protein, conserved	1.96995
OG5_148513	LbrM.19	LbrM.19.1640	hypothetical protein, conserved	1.96941
OG5_127738	LbrM.26	LbrM.26.1630	proline oxidase, mitochondrial precursor-like protein	1.96888
OG5_148814	LbrM.28	LbrM.28.0760	hypothetical protein, conserved	1.96789
OG5_127905	LbrM.19	LbrM.19.0100	pterin-4-alpha-carbinolamine dehyddrogenase	1.96683
OG5_126554	LbrM.27	LbrM.27.0100	cytochrome p450-like protein	1.96489
OG5_141472	LbrM.26	LbrM.26.2490	hypothetical protein, conserved	1.96443
OG5_151817	LbrM.34	LbrM.34.1750	hypothetical protein, conserved	1.96353
OG5_148803	LbrM.28	LbrM.28.0190	hypothetical protein, conserved	1.96225
OG5_128241	LbrM.32	LbrM.32.3220	DNA replication licensing factor MCM7, putative	1.96131
OG5_148281	LbrM.06	LbrM.06.0500	hypothetical protein, conserved	1.96074
OG5_145857	LbrM.06	LbrM.06.1020	hypothetical protein, conserved	1.95952
OG5_127669	LbrM.30	LbrM.30.0870	4-methyl-5(beta-hydroxyethyl)-thiazole monophosphate synthesis protein, putative	1.95924
OG5_151640	LbrM.23	LbrM.23.1270	hypothetical protein, conserved	1.95886
OG5_145863	LbrM.08	LbrM.08.0020	hypothetical protein, conserved	1.95842
OG5_183123	LbrM.03	LbrM.03.0180	hypothetical protein	1.95791
OG5_146051	LbrM.31	LbrM.31.1790	hypothetical protein, conserved	1.95727
OG5_131729	LbrM.28	LbrM.28.2230	hypothetical protein, conserved	1.957
OG5_154592	LbrM.27	LbrM.27.0240	hypothetical protein, conserved	1.9544
OG5_166686	LbrM.12	LbrM.12.0930	puromycin-sensitive aminopeptidase-like protein,metallo-peptidase, Clan MA(E), Family M1	1.95167
OG5_183727	LbrM.26	LbrM.26.2550	hypothetical protein, unknown function	1.95143
OG5_140933	LbrM.35	LbrM.35.3350	cyclophilin 10, putative (CYP10)	1.95095
OG5_148705	LbrM.25	LbrM.25.1580	hypothetical protein, conserved	1.94984
OG5_127878	LbrM.10	LbrM.10.0950	nuclear transport factor 2, putative,ntf2-like	1.94982
OG5_128159	LbrM.28	LbrM.28.2340	A/G-specific adenine glycosylase, putative	1.94956
OG5_173453	LbrM.09	LbrM.09.1370	hypothetical protein	1.94897
OG5_166720	LbrM.20.2	LbrM.20.5500	calpain-like cysteine peptidase, putative,calpain-like cysteine peptidase, Clan CA, family C2	1.94829
OG5_128031	LbrM.32	LbrM.32.2240	ras-related protein rab-2a, putative	1.94799
OG5_148692	LbrM.25	LbrM.25.0110	hypothetical protein, conserved	1.94771
OG5_129832	LbrM.13	LbrM.13.1480	squalene monooxygenase-like protein	1.94758
OG5_130261	LbrM.26	LbrM.26.0150	nuclear lim interactor-interacting factor-like protein	1.94645
OG5_126781	LbrM.33	LbrM.33.1650	mitogen activated protein kinase, putative (MPK11)	1.94606
OG5_151709	LbrM.27	LbrM.27.0580	glycosomal transporter (GAT3), putative	1.94601
OG5_127900	LbrM.34	LbrM.34.1760	COP-coated vesicle membrane protein gp25L precursor, putative,ER--golgi transport protein gp25L, putative	1.94214
OG5_157914	LbrM.04	LbrM.04.0280	hypothetical protein, conserved	1.94068
OG5_141857	LbrM.32	LbrM.32.1710	NUDIX hydrolase dihydroneopterin triphosphate pyrophosphohydrolase/hydrolase, putative	1.93931
OG5_154549	LbrM.18	LbrM.18.0140	BART	1.93913
OG5_128443	LbrM.28	LbrM.28.2510	eukaryotic translation initiation factor, putative	1.93794
OG5_127134	LbrM.21	LbrM.21.0800	60S Ribosomal protein L36, putative	1.93653
OG5_129675	LbrM.30	LbrM.30.1360	calcium-binding protein, putative	1.93529
OG5_183285	LbrM.10	LbrM.10.1420	hypothetical protein, conserved	1.93526
OG5_146509	LbrM.30	LbrM.30.3720	hypothetical protein, conserved	1.93312
OG5_171867	LbrM.32	LbrM.32.3110	phosphatidate cytidylyltransferase-like protein	1.93308
OG5_148048	LbrM.09	LbrM.09.1150	hypothetical protein, conserved	1.93297
OG5_148949	LbrM.33	LbrM.33.1930	hypothetical protein, conserved	1.93247
OG5_151754	LbrM.29	LbrM.29.0700	hypothetical protein, conserved	1.93099
OG5_151617	LbrM.21	LbrM.21.2040	hypothetical protein, conserved	1.92919
OG5_148757	LbrM.27	LbrM.27.0190	hypothetical protein, conserved	1.92876
OG5_150436	LbrM.24	LbrM.24.0720	hypothetical protein, conserved	1.92863
OG5_133026	LbrM.14	LbrM.14.1510	delta-4 fatty acid desaturase, putative	1.92706
OG5_147100	LbrM.20.2	LbrM.20.4700	hypothetical protein, conserved	1.92658
OG5_148389	LbrM.14	LbrM.14.0060	hypothetical protein, conserved	1.92625
OG5_183741	LbrM.27	LbrM.27.1480	hypothetical protein, unknown function	1.92557
OG5_183137	LbrM.04	LbrM.04.0140	hypothetical protein, conserved	1.92473
OG5_144738	LbrM.30	LbrM.30.0690	nitrate reductase, putative	1.92393
OG5_147496	LbrM.17	LbrM.17.0020	hypothetical protein, conserved	1.92294
OG5_148325	LbrM.09	LbrM.09.1330	hypothetical protein, conserved	1.92131
OG5_183276	LbrM.10	LbrM.10.0670	hypothetical protein, unknown function	1.91965
OG5_183103	LbrM.01	LbrM.01.0270	hypothetical protein, conserved	1.91861
OG5_127639	LbrM.32	LbrM.32.3330	protein phosphatase 2A catalytic subunit, putative	1.91855
OG5_143272	LbrM.05	LbrM.05.0150	hypothetical protein, conserved	1.91841
OG5_135570	LbrM.16	LbrM.16.0270	hypothetical protein, conserved	1.91342
OG5_128930	LbrM.25	LbrM.25.0130	elongation factor, putative	1.91277
OG5_148167	LbrM.05	LbrM.05.1170	hypothetical protein, conserved	1.91206
OG5_130686	LbrM.33	LbrM.33.0660	hypothetical protein, conserved	1.91154
OG5_137842	LbrM.21	LbrM.21.0410	hypothetical protein, conserved	1.9081
OG5_150077	LbrM.13	LbrM.13.1140	hypothetical protein, conserved	1.90586
OG5_128897	LbrM.33	LbrM.33.1790	hypothetical protein, conserved	1.90553
OG5_150846	LbrM.25	LbrM.25.0140	DNA-directed RNA polymerase I subunit, putative	1.90316
OG5_129971	LbrM.15	LbrM.15.0090	heat shock protein HslVU, ATPase subunit HslU, putative	1.90302
OG5_146730	LbrM.32	LbrM.32.4220	hypothetical protein, conserved	1.90276
OG5_183792	LbrM.28	LbrM.28.3080	hypothetical protein, unknown function	1.90088
OG5_145904	LbrM.15	LbrM.15.0080	hypothetical protein, conserved	1.89993
OG5_172553	LbrM.32	LbrM.32.3290	hypothetical protein, conserved	1.89968
OG5_130408	LbrM.22	LbrM.22.1250	intraflagellar transport protein-like protein	1.89903
OG5_146726	LbrM.16	LbrM.16.0020	hypothetical protein, conserved	1.89813
OG5_128319	LbrM.34	LbrM.34.0170	ADP-ribosylation factor-like 2, arl2, putative (ARL2)	1.89637
OG5_148603	LbrM.21	LbrM.21.1690	hypothetical protein, conserved	1.89568
OG5_151615	LbrM.21	LbrM.21.1710	hypothetical protein, conserved	1.89548
OG5_128547	LbrM.26	LbrM.26.0250	unspecified product	1.89279
OG5_151501	LbrM.15	LbrM.15.0340	ecotin, putative (LbISP1)	1.89261
OG5_128438	LbrM.16	LbrM.16.0860	metallopeptidase, putative,metallo-peptidase, Clan MP, Family M67	1.89231
OG5_127564	LbrM.30	LbrM.30.1840	hypothetical protein, conserved	1.89226
OG5_129707	LbrM.29	LbrM.29.2790	hypothetical protein, conserved	1.89157
OG5_186763	LbrM.30	LbrM.30.2580	hypothetical protein	1.88921
OG5_183713	LbrM.26	LbrM.26.1350	hypothetical protein, conserved	1.88719
OG5_148867	LbrM.30	LbrM.30.2350	hypothetical protein, conserved	1.88449
OG5_127513	LbrM.26	LbrM.26.0200	unspecified product	1.88408
OG5_128417	LbrM.13	LbrM.13.0340	hypothetical protein, conserved	1.88281
OG5_131908	LbrM.32	LbrM.32.3500	hypothetical protein, conserved	1.88261
OG5_150758	LbrM.05	LbrM.05.0930	glutaminyl cyclase, putative	1.8826
OG5_127652	LbrM.25	LbrM.25.0840	gamma-tubulin	1.88179
OG5_127146	LbrM.22	LbrM.22.1540	CCR4 associated factor, putative	1.88086
OG5_128607	LbrM.04	LbrM.04.1010	chloride channel protein, putative	1.87934
OG5_130018	LbrM.24	LbrM.24.0100	hypothetical protein, conserved	1.87866
OG5_127310	LbrM.27	LbrM.27.0850	small GTP-binding protein Rab1, putative	1.87825
OG5_130489	LbrM.33	LbrM.33.1890	hypothetical protein, conserved	1.87787
OG5_151442	LbrM.05	LbrM.05.0110	hypothetical protein, conserved	1.876
OG5_152070	LbrM.22	LbrM.22.0850	protein kinase, putative	1.87516
OG5_165260	LbrM.27	LbrM.27.0360	protein kinase, putative	1.87439
OG5_157981	LbrM.32	LbrM.32.0630	hypothetical protein, conserved	1.87436
OG5_128755	LbrM.15	LbrM.15.1230	mitochondrial DNA topoisomerase II	1.87426
OG5_183429	LbrM.17	LbrM.17.0720	hypothetical protein, conserved	1.87409
OG5_151672	LbrM.25	LbrM.25.1420	hypothetical protein, conserved	1.87355
OG5_183793	LbrM.28	LbrM.28.3190	hypothetical protein, conserved	1.87253
OG5_148768	LbrM.27	LbrM.27.1090	hypothetical protein, conserved	1.8712
OG5_127471	LbrM.15	LbrM.15.1430	glutaminyl-tRNA synthetase, putative	1.87089
OG5_126978	LbrM.30	LbrM.30.0820	co-chaperone GrpE, putative	1.87018
OG5_183754	LbrM.28	LbrM.28.0080	hypothetical protein, conserved	1.86963
OG5_135654	LbrM.29	LbrM.29.0920	hypothetical protein, conserved	1.86915
OG5_155721	LbrM.05	LbrM.05.0290	phosphate carrier protein, mitochondrial precursor-like protein	1.869
OG5_154570	LbrM.20.2	LbrM.20.4730	hypothetical protein, conserved	1.86645
OG5_142346	LbrM.23	LbrM.23.1710	hypothetical protein, conserved	1.86568
OG5_183667	LbrM.25	LbrM.25.0650	hypothetical protein, unknown function	1.86412
OG5_184003	LbrM.32	LbrM.32.3850	hypothetical protein, conserved	1.86023
OG5_154717	LbrM.32	LbrM.32.4210	cyclic nucleotide-binding protein-like protein	1.8602
OG5_128783	LbrM.35	LbrM.35.3260	pre-mRNA branch site protein p14, putative	1.86017
OG5_127391	LbrM.29	LbrM.29.1530	clathrin coat assembly protein ap19, putative,sigma adaptin, putative	1.85877
OG5_144787	LbrM.19	LbrM.19.1070	transporter, putative	1.85877
OG5_147289	LbrM.33	LbrM.33.1180	hypothetical protein, conserved	1.85859
OG5_154684	LbrM.32	LbrM.32.2730	hypothetical protein, conserved	1.8577
OG5_132245	LbrM.29	LbrM.29.0110	hypothetical protein, conserved	1.8554
OG5_126777	LbrM.13	LbrM.13.0020	cis-prenyltransferase-like protein	1.85531
OG5_183628	LbrM.23	LbrM.23.1730	hypothetical protein, unknown function	1.85381
OG5_128117	LbrM.05	LbrM.05.0180	dihydrolipoamide branched chain transacylase, putative	1.85257
OG5_149148	LbrM.35	LbrM.35.7370	U1A small nuclear ribonucleoprotein, putative	1.85224
OG5_157294	LbrM.35	LbrM.35.3230	glutathione peroxidase, putative	1.85182
OG5_148304	LbrM.08	LbrM.08.0430	hypothetical protein, conserved	1.85172
OG5_183124	LbrM.03	LbrM.03.0190	hypothetical protein, conserved	1.85126
OG5_154738	LbrM.35	LbrM.35.6000	phosphoprotein lepp12	1.85071

## Sheet: Table S9
Supplementary table 9: Single copy genes estimated by OrthoMCL. These genes were selected based in the presence of orthologs across all analyzed Leishmaniaspecies and the absence of paralogs in any of these species.
OrthoMCL Id	L. (V.) braziliensis	L. (L.) mexicana	L. (L.) donovani	L. (L.) infantum	L. (L.) major	L. (S.) tarentolae
LEISH1433:	LbrM.16.0860	LmxM.16.0850	LdBPK_160850.1	LinJ.16.0850	LmjF.16.0850	LtaP16.0830
LEISH1434:	LbrM.29.1760	LmxM.08_29.1650	LdBPK_291790.1	LinJ.29.1790	LmjF.29.1650	LtaP29.1810
LEISH1435:	LbrM.31.0130	LmxM.30.0130	LdBPK_310140.1	LinJ.31.0140	LmjF.31.0130	LtaP31.0140
LEISH1436:	LbrM.29.2130	LmxM.08_29.2150	LdBPK_292260.1	LinJ.29.2260	LmjF.29.2150	LtaP29.2270
LEISH1437:	LbrM.16.0260	LmxM.16.0250	LdBPK_160260.1	LinJ.16.0260	LmjF.16.0250	LtaP16.0250
LEISH1438:	LbrM.05.0900	LmxM.05.0920	LdBPK_050920.1	LinJ.05.0920	LmjF.05.0920	LtaP05.0990
LEISH1439:	LbrM.16.0720	LmxM.16.0730	LdBPK_160730.1	LinJ.16.0730	LmjF.16.0730	LtaP16.0700
LEISH1440:	LbrM.27.2490	LmxM.27.2305	LdBPK_272230.1	LinJ.27.2230	LmjF.27.2305	LtaP27.2380
LEISH1441:	LbrM.29.2240	LmxM.08_29.2260	LdBPK_292370.1	LinJ.29.2370	LmjF.29.2260	LtaP29.2420
LEISH1442:	LbrM.31.0420	LmxM.30.0310	LdBPK_310330.1	LinJ.31.0330	LmjF.31.0310	LtaP31.0330
LEISH1443:	LbrM.29.1290	LmxM.08_29.1210	LdBPK_291300.1	LinJ.29.1300	LmjF.29.1210	LtaP29.1370
LEISH1444:	LbrM.32.1990	LmxM.31.1810	LdBPK_321900.1	LinJ.32.1900	LmjF.32.1810	LtaP32.1930
LEISH1445:	LbrM.32.1100	LmxM.31.1000	LdBPK_321060.1	LinJ.32.1060	LmjF.32.1000	LtaP32.1090
LEISH1446:	LbrM.30.2600	LmxM.29.2640	LdBPK_302630.1	LinJ.30.2630	LmjF.30.2640	LtaP30.2620
LEISH1447:	LbrM.30.2650	LmxM.29.2690	LdBPK_302690.1	LinJ.30.2690	LmjF.30.2690	LtaP30.2680
LEISH1448:	LbrM.30.2190	LmxM.29.2240	LdBPK_302250.1	LinJ.30.2250	LmjF.30.2240	LtaP30.2270
LEISH1449:	LbrM.30.2560	LmxM.29.2610	LdBPK_302600.1	LinJ.30.2600	LmjF.30.2610	LtaP30.2580
LEISH1450:	LbrM.24.1760	LmxM.24.1700	LdBPK_241770.1	LinJ.24.1770	LmjF.24.1700	LtaP24.1850
LEISH1451:	LbrM.24.1810	LmxM.24.1750	LdBPK_241820.1	LinJ.24.1820	LmjF.24.1750	LtaP24.1900
LEISH1452:	LbrM.34.5200	LmxM.34.5260	LdBPK_355230.1	LinJ.35.5230	LmjF.35.5260	LtaP35.5220
LEISH1453:	LbrM.34.4780	LmxM.34.4820	LdBPK_354880.1	LinJ.35.4880	LmjF.35.4820	LtaP35.4810
LEISH1454:	LbrM.17.0520	LmxM.17.0530	LdBPK_170590.1	LinJ.17.0590	LmjF.17.0530	LtaP17.0560
LEISH1455:	LbrM.02.0440	LmxM.02.0460	LdBPK_020430.1	LinJ.02.0430	LmjF.02.0460	LtaP02.0390
LEISH1456:	LbrM.02.0590	LmxM.02.0610	LdBPK_020580.1	LinJ.02.0580	LmjF.02.0610	LtaP02.0530
LEISH1457:	LbrM.02.0600	LmxM.02.0620	LdBPK_020590.1	LinJ.02.0590	LmjF.02.0620	LtaP02.0540
LEISH1458:	LbrM.03.0590	LmxM.03.0690	LdBPK_030670.1	LinJ.03.0670	LmjF.03.0690	LtaP03.0640
LEISH1459:	LbrM.19.0560	LmxM.19.0250	LdBPK_190240.1	LinJ.19.0240	LmjF.19.0250	LtaP19.0210
LEISH1460:	LbrM.24.0800	LmxM.24.0780	LdBPK_240800.1	LinJ.24.0800	LmjF.24.0780	LtaP24.0860
LEISH1461:	LbrM.20.6010	LmxM.12.1320	LdBPK_120910.1	LinJ.12.0910	LmjF.12.1320	LtaP12.1130
LEISH1462:	LbrM.24.1130	LmxM.24.1120	LdBPK_241140.1	LinJ.24.1140	LmjF.24.1120	LtaP24.1230
LEISH1463:	LbrM.24.1050	LmxM.24.1040	LdBPK_241060.1	LinJ.24.1060	LmjF.24.1040	LtaP24.1130
LEISH1464:	LbrM.24.0950	LmxM.24.0940	LdBPK_240960.1	LinJ.24.0960	LmjF.24.0940	LtaP24.1030
LEISH1465:	LbrM.12.0850	LmxM.12.1170	LdBPK_120770.1	LinJ.12.0770	LmjF.12.1170	LtaP12.0980
LEISH1466:	LbrM.12.0600	LmxM.12.0600	LdBPK_120550.1	LinJ.12.0550	LmjF.12.0600	LtaP12.0620
LEISH1467:	LbrM.26.1070	LmxM.26.1050	LdBPK_261030.1	LinJ.26.1030	LmjF.26.1050	LtaP26.0980
LEISH1468:	LbrM.26.1220	LmxM.26.1200	LdBPK_261180.1	LinJ.26.1180	LmjF.26.1200	LtaP26.1130
LEISH1469:	LbrM.31.2400	LmxM.30.2140	LdBPK_312200.1	LinJ.31.2200	LmjF.31.2140	LtaP31.2580
LEISH1470:	LbrM.23.1590	LmxM.23.1700	LdBPK_231740.1	LinJ.23.1740	LmjF.23.1700	LtaP23.1760
LEISH1471:	LbrM.14.0070	LmxM.14.0070	LdBPK_140070.1	LinJ.14.0070	LmjF.14.0070	LtaP14.0060
LEISH1472:	LbrM.23.0070	LmxM.23.0060	LdBPK_230070.1	LinJ.23.0070	LmjF.23.0060	LtaP23.0070
LEISH1473:	LbrM.23.0560	LmxM.23.0520	LdBPK_230560.1	LinJ.23.0560	LmjF.23.0520	LtaP23.0610
LEISH1474:	LbrM.23.0820	LmxM.23.0730	LdBPK_230900.1	LinJ.23.0900	LmjF.23.0730	LtaP23.1000
LEISH1475:	LbrM.23.0020	LmxM.23.0020	LdBPK_230020.1	LinJ.23.0020	LmjF.23.0020	LtaP23.0020
LEISH1476:	LbrM.23.1650	LmxM.23.1750	LdBPK_231800.1	LinJ.23.1800	LmjF.23.1750	LtaP23.1820
LEISH1477:	LbrM.14.0290	LmxM.14.0290	LdBPK_140290.1	LinJ.14.0290	LmjF.14.0290	LtaP14.0270
LEISH1478:	LbrM.25.1530	LmxM.25.1970	LdBPK_252050.1	LinJ.25.2050	LmjF.25.1970	LtaP25.2060
LEISH1479:	LbrM.25.1680	LmxM.25.2110	LdBPK_252200.1	LinJ.25.2200	LmjF.25.2110	LtaP25.2240
LEISH1480:	LbrM.06.0280	LmxM.06.0300	LdBPK_060300.1	LinJ.06.0300	LmjF.06.0300	LtaP06.0270
LEISH1481:	LbrM.26.0020	LmxM.26.0005	LdBPK_260010.1	LinJ.26.0010	LmjF.26.0005	LtaP26.0010
LEISH1482:	LbrM.34.0940	LmxM.34.0950	LdBPK_350970.1	LinJ.35.0970	LmjF.35.0950	LtaP35.1080
LEISH1483:	LbrM.20.3750	LmxM.33.4120	LdBPK_343950.1	LinJ.34.3950	LmjF.34.4120	LtaP34.4090
LEISH1484:	LbrM.20.2940	LmxM.33.3350	LdBPK_343130.1	LinJ.34.3130	LmjF.34.3350	LtaP34.3260
LEISH1485:	LbrM.35.4520	LmxM.36.4270	LdBPK_364480.1	LinJ.36.4480	LmjF.36.4270	LtaP36.4410
LEISH1486:	LbrM.35.5560	LmxM.36.5310	LdBPK_365540.1	LinJ.36.5540	LmjF.36.5310	LtaP36.5430
LEISH1487:	LbrM.30.2750	LmxM.29.2780	LdBPK_302790.1	LinJ.30.2790	LmjF.30.2780	LtaP30.2770
LEISH1488:	LbrM.30.3060	LmxM.29.3070	LdBPK_303110.1	LinJ.30.3110	LmjF.30.3070	LtaP30.3080
LEISH1489:	LbrM.01.0170	LmxM.01.0140	LdBPK_010140.1	LinJ.01.0140	LmjF.01.0140	LtaP01.0140
LEISH1490:	LbrM.33.2680	LmxM.32.2400	LdBPK_332530.1	LinJ.33.2530	LmjF.33.2400	LtaP33.2620
LEISH1491:	LbrM.33.1410	LmxM.32.1200	LdBPK_331260.1	LinJ.33.1260	LmjF.33.1200	LtaP33.1300
LEISH1492:	LbrM.35.6990	LmxM.36.6630	LdBPK_366940.1	LinJ.36.6940	LmjF.36.6630	LtaP36.6860
LEISH1493:	LbrM.35.6120	LmxM.36.5840	LdBPK_366090.1	LinJ.36.6090	LmjF.36.5840	LtaP36.5980
LEISH1494:	LbrM.15.0560	LmxM.15.0530	LdBPK_150550.1	LinJ.15.0550	LmjF.15.0530	LtaP15.0510
LEISH1495:	LbrM.15.0550	LmxM.15.0520	LdBPK_150540.1	LinJ.15.0540	LmjF.15.0520	LtaP15.0500
LEISH1496:	LbrM.12.0250	LmxM.12.0230	LdBPK_120210.1	LinJ.12.0210	LmjF.12.0230	LtaP12.0250
LEISH1497:	LbrM.04.0780	LmxM.04.0810	LdBPK_040810.1	LinJ.04.0810	LmjF.04.0810	LtaP04.0780
LEISH1498:	LbrM.18.1600	LmxM.18.1570	LdBPK_181560.1	LinJ.18.1560	LmjF.18.1570	LtaP18.1530
LEISH1499:	LbrM.25.1090	LmxM.25.1390	LdBPK_251430.1	LinJ.25.1430	LmjF.25.1390	LtaP25.1430
LEISH1500:	LbrM.10.1180	LmxM.10.1080	LdBPK_101160.1	LinJ.10.1160	LmjF.10.1080	LtaP10.1460
LEISH1501:	LbrM.10.0290	LmxM.10.0270	LdBPK_100290.1	LinJ.10.0290	LmjF.10.0270	LtaP10.0260
LEISH1502:	LbrM.33.0620	LmxM.32.0590	LdBPK_330630.1	LinJ.33.0630	LmjF.33.0590	LtaP33.0640
LEISH1503:	LbrM.18.0250	LmxM.18.0230	LdBPK_180230.1	LinJ.18.0230	LmjF.18.0230	LtaP18.0240
LEISH1504:	LbrM.28.0110	LmxM.28.0100	LdBPK_280100.1	LinJ.28.0100	LmjF.28.0100	LtaP28.0100
LEISH1505:	LbrM.21.1090	LmxM.21.0882	LdBPK_211080.1	LinJ.21.1080	LmjF.21.0882	LtaP21.1040
LEISH1506:	LbrM.15.0160	LmxM.15.0170	LdBPK_150170.1	LinJ.15.0170	LmjF.15.0170	LtaP15.0160
LEISH1507:	LbrM.21.0200	LmxM.21.0140	LdBPK_210200.1	LinJ.21.0200	LmjF.21.0140	LtaP21.0160
LEISH1508:	LbrM.31.3040	LmxM.30.2700	LdBPK_312780.1	LinJ.31.2780	LmjF.31.2700	LtaP31.3130
LEISH1509:	LbrM.31.2690	LmxM.30.2400	LdBPK_312480.1	LinJ.31.2480	LmjF.31.2400	LtaP31.2850
LEISH1510:	LbrM.30.0390	LmxM.29.0350	LdBPK_300350.1	LinJ.30.0350	LmjF.30.0350	LtaP30.0410
LEISH1511:	LbrM.34.2690	LmxM.34.2790	LdBPK_352840.1	LinJ.35.2840	LmjF.35.2790	LtaP35.2810
LEISH1512:	LbrM.34.3580	LmxM.34.3620	LdBPK_353670.1	LinJ.35.3670	LmjF.35.3620	LtaP35.3670
LEISH1513:	LbrM.35.3320	LmxM.36.3100	LdBPK_363250.1	LinJ.36.3250	LmjF.36.3100	LtaP36.3180
LEISH1514:	LbrM.35.3430	LmxM.36.3210	LdBPK_363360.1	LinJ.36.3360	LmjF.36.3210	LtaP36.3300
LEISH1515:	LbrM.29.0320	LmxM.08_29.0380	LdBPK_290390.1	LinJ.29.0390	LmjF.29.0380	LtaP29.0390
LEISH1516:	LbrM.29.1550	LmxM.08_29.1460	LdBPK_291560.1	LinJ.29.1560	LmjF.29.1460	LtaP29.1610
LEISH1517:	LbrM.22.0380	LmxM.22.0400	LdBPK_220280.1	LinJ.22.0280	LmjF.22.0400	LtaP22.0410
LEISH1518:	LbrM.22.0410	LmxM.22.0440	LdBPK_220320.1	LinJ.22.0320	LmjF.22.0440	LtaP22.0440
LEISH1519:	LbrM.11.0730	LmxM.11.0930	LdBPK_110930.1	LinJ.11.0930	LmjF.11.0930	LtaP11.0920
LEISH1520:	LbrM.26.1490	LmxM.26.1470	LdBPK_261450.1	LinJ.26.1450	LmjF.26.1470	LtaP26.1400
LEISH1521:	LbrM.14.0190	LmxM.14.0190	LdBPK_140190.1	LinJ.14.0190	LmjF.14.0190	LtaP14.0180
LEISH1522:	LbrM.33.0210	LmxM.32.0200	LdBPK_330210.1	LinJ.33.0210	LmjF.33.0200	LtaP33.0220
LEISH1523:	LbrM.32.3560	LmxM.31.3270	LdBPK_323470.1	LinJ.32.3470	LmjF.32.3270	LtaP32.3480
LEISH1524:	LbrM.32.3510	LmxM.31.3220	LdBPK_323420.1	LinJ.32.3420	LmjF.32.3220	LtaP32.3430
LEISH1525:	LbrM.10.0130	LmxM.10.0130	LdBPK_100110.1	LinJ.10.0110	LmjF.10.0130	LtaP10.0100
LEISH1526:	LbrM.29.1170	LmxM.08_29.1110	LdBPK_291200.1	LinJ.29.1200	LmjF.29.1110	LtaP29.1270
LEISH1527:	LbrM.19.0600	LmxM.19.0290	LdBPK_190280.1	LinJ.19.0280	LmjF.19.0290	LtaP19.0250
LEISH1528:	LbrM.30.0950	LmxM.29.0820	LdBPK_300890.1	LinJ.30.0890	LmjF.30.0820	LtaP30.0950
LEISH1529:	LbrM.30.0900	LmxM.29.0780	LdBPK_300830.1	LinJ.30.0830	LmjF.30.0780	LtaP30.0890
LEISH1530:	LbrM.30.0880	LmxM.29.0760	LdBPK_300810.1	LinJ.30.0810	LmjF.30.0760	LtaP30.0870
LEISH1531:	LbrM.35.2460	LmxM.36.2220	LdBPK_362350.1	LinJ.36.2350	LmjF.36.2220	LtaP36.2250
LEISH1532:	LbrM.35.5670	LmxM.36.5410	LdBPK_365650.1	LinJ.36.5650	LmjF.36.5410	LtaP36.5550
LEISH1533:	LbrM.27.2130	LmxM.27.1970	LdBPK_271890.1	LinJ.27.1890	LmjF.27.1970	LtaP27.2060
LEISH1534:	LbrM.20.4100	LmxM.20.0020	LdBPK_200020.1	LinJ.20.0020	LmjF.20.0020	LtaP20.0020
LEISH1535:	LbrM.21.1910	LmxM.21.1620	LdBPK_211980.1	LinJ.21.1980	LmjF.21.1620	LtaP21.1940
LEISH1536:	LbrM.20.3520	LmxM.33.3910	LdBPK_343720.1	LinJ.34.3720	LmjF.34.3910	LtaP34.3850
LEISH1537:	LbrM.06.0820	LmxM.06.0850	LdBPK_060880.1	LinJ.06.0880	LmjF.06.0850	LtaP06.0820
LEISH1538:	LbrM.12.0420	LmxM.12.0400	LdBPK_120350.1	LinJ.12.0350	LmjF.12.0400	LtaP12.0410
LEISH1539:	LbrM.19.0100	LmxM.11.0220	LdBPK_110220.1	LinJ.11.0220	LmjF.11.0220	LtaPcontig00336-1
LEISH1540:	LbrM.10.0880	LmxM.10.0780	LdBPK_100830.1	LinJ.10.0830	LmjF.10.0780	LtaP10.1180
LEISH1541:	LbrM.34.0800	LmxM.34.0810	LdBPK_350830.1	LinJ.35.0830	LmjF.35.0810	LtaP35.0930
LEISH1542:	LbrM.30.1280	LmxM.29.1160	LdBPK_301220.1	LinJ.30.1220	LmjF.30.1160	LtaP30.1270
LEISH1543:	LbrM.27.1200	LmxM.27.1110	LdBPK_270980.1	LinJ.27.0980	LmjF.27.1110	LtaP27.1150
LEISH1544:	LbrM.34.0080	LmxM.34.0040	LdBPK_350040.1	LinJ.35.0040	LmjF.35.0040	LtaP35.0150
LEISH1545:	LbrM.14.0740	LmxM.14.0760	LdBPK_140820.1	LinJ.14.0820	LmjF.14.0760	LtaP14.0750
LEISH1546:	LbrM.26.1980	LmxM.26.2060	LdBPK_262060.1	LinJ.26.2060	LmjF.26.2060	LtaP26.2200
LEISH1547:	LbrM.14.0450	LmxM.14.0440	LdBPK_140450.1	LinJ.14.0450	LmjF.14.0440	LtaP14.0420
LEISH1548:	LbrM.11.0950	LmxM.11.1210	LdBPK_111200.1	LinJ.11.1200	LmjF.11.1210	LtaP11.1120
LEISH1549:	LbrM.01.0620	LmxM.01.0590	LdBPK_010610.1	LinJ.01.0610	LmjF.01.0590	LtaPcontig150-1
LEISH1550:	LbrM.04.1100	LmxM.04.1090	LdBPK_041100.1	LinJ.04.1100	LmjF.04.1090	LtaP04.1050
LEISH1551:	LbrM.22.0390	LmxM.22.0410	LdBPK_220290.1	LinJ.22.0290	LmjF.22.0410	LtaP22.0420
LEISH1552:	LbrM.21.1870	LmxM.21.1590	LdBPK_211940.1	LinJ.21.1940	LmjF.21.1590	LtaP21.1900
LEISH1553:	LbrM.12.0430	LmxM.12.0405	LdBPK_120360.1	LinJ.12.0360	LmjF.12.0405	LtaP12.0420
LEISH1554:	LbrM.23.0050	LmxM.23.0040	LdBPK_230050.1	LinJ.23.0050	LmjF.23.0040	LtaP23.0050
LEISH1555:	LbrM.06.1270	LmxM.06.1280	LdBPK_061340.1	LinJ.06.1340	LmjF.06.1280	LtaP06.1290
LEISH1556:	LbrM.33.0610	LmxM.32.0585	LdBPK_330620.1	LinJ.33.0620	LmjF.33.0585	LtaP33.0630
LEISH1557:	LbrM.23.1660	LmxM.23.1760	LdBPK_231810.1	LinJ.23.1810	LmjF.23.1760	LtaP23.1830
LEISH1558:	LbrM.27.2160	LmxM.27.1980	LdBPK_271900.1	LinJ.27.1900	LmjF.27.1980	LtaP27.2070
LEISH1559:	LbrM.14.0210	LmxM.14.0210	LdBPK_140210.1	LinJ.14.0210	LmjF.14.0210	LtaP14.0200
LEISH1560:	LbrM.01.0130	LmxM.01.0100	LdBPK_010100.1	LinJ.01.0100	LmjF.01.0100	LtaP01.0100
LEISH1561:	LbrM.35.2480	LmxM.36.2240	LdBPK_362370.1	LinJ.36.2370	LmjF.36.2240	LtaP36.2270
LEISH1562:	LbrM.32.1250	LmxM.21.0910	LdBPK_211150.1	LinJ.21.1150	LmjF.21.0910	LtaP21.1100
LEISH1563:	LbrM.35.3400	LmxM.36.3180	LdBPK_363330.1	LinJ.36.3330	LmjF.36.3180	LtaP36.3260
LEISH1564:	LbrM.23.0040	LmxM.23.0030	LdBPK_230040.1	LinJ.23.0040	LmjF.23.0030	LtaP23.0040
LEISH1565:	LbrM.09.0690	LmxM.09.0610	LdBPK_090660.1	LinJ.09.0660	LmjF.09.0610	LtaP09.0620
LEISH1566:	LbrM.20.1660	LmxM.33.2160	LdBPK_341920.1	LinJ.34.1920	LmjF.34.2160	LtaP34.2010
LEISH1567:	LbrM.28.2380	LmxM.28.2180	LdBPK_282330.1	LinJ.28.2330	LmjF.28.2180	LtaP28.2260
LEISH1568:	LbrM.13.1300	LmxM.33.0540	LdBPK_340560.1	LinJ.34.0560	LmjF.34.0540	LtaP34.0600
LEISH1569:	LbrM.34.2250	LmxM.34.2300	LdBPK_352350.1	LinJ.35.2350	LmjF.35.2300	LtaP35.2330
LEISH1570:	LbrM.31.2001	LmxM.30.1760	LdBPK_311780.1	LinJ.31.1780	LmjF.31.1760	LtaP31.2240
LEISH1571:	LbrM.31.2010	LmxM.30.1780	LdBPK_311800.1	LinJ.31.1800	LmjF.31.1780	LtaP31.2250
LEISH1572:	LbrM.34.2520	LmxM.34.2590	LdBPK_352630.1	LinJ.35.2630	LmjF.35.2590	LtaP35.2610
LEISH1573:	LbrM.04.0880	LmxM.04.0680	LdBPK_040680.1	LinJ.04.0680	LmjF.04.0680	LtaP04.0670
LEISH1574:	LbrM.05.0490	LmxM.05.0480	LdBPK_050480.1	LinJ.05.0480	LmjF.05.0480	LtaP05.0490
LEISH1575:	LbrM.05.0480	LmxM.05.0470	LdBPK_050470.1	LinJ.05.0470	LmjF.05.0470	LtaP05.0480
LEISH1576:	LbrM.34.1670	LmxM.34.1755	LdBPK_351750.1	LinJ.35.1750	LmjF.35.1755	LtaP35.1810
LEISH1577:	LbrM.33.0750	LmxM.32.0710	LdBPK_330760.1	LinJ.33.0760	LmjF.33.0710	LtaP33.0770
LEISH1578:	LbrM.26.0610	LmxM.26.0600	LdBPK_260570.1	LinJ.26.0570	LmjF.26.0600	LtaP26.0570
LEISH1579:	LbrM.30.2150	LmxM.29.2200	LdBPK_302210.1	LinJ.30.2210	LmjF.30.2200	LtaP30.2230
LEISH1580:	LbrM.25.0170	LmxM.25.0170	LdBPK_250170.1	LinJ.25.0170	LmjF.25.0170	LtaP25.0190
LEISH1581:	LbrM.26.2090	LmxM.26.2170	LdBPK_262180.1	LinJ.26.2180	LmjF.26.2170	LtaP26.2310
LEISH1582:	LbrM.27.2090	LmxM.27.1945	LdBPK_271850.1	LinJ.27.1850	LmjF.27.1945	LtaP27.2020
LEISH1583:	LbrM.28.0330	LmxM.28.0320	LdBPK_280460.1	LinJ.28.0460	LmjF.28.0320	LtaP28.0330
LEISH1584:	LbrM.28.0320	LmxM.28.0310	LdBPK_280450.1	LinJ.28.0450	LmjF.28.0310	LtaP28.0320
LEISH1585:	LbrM.28.0360	LmxM.28.0350	LdBPK_280490.1	LinJ.28.0490	LmjF.28.0350	LtaP28.0390
LEISH1586:	LbrM.22.0800	LmxM.22.0910	LdBPK_220740.1	LinJ.22.0740	LmjF.22.0910	LtaP22.0870
LEISH1587:	LbrM.22.0850	LmxM.22.0950	LdBPK_220770.1	LinJ.22.0770	LmjF.22.0950	LtaP22.0910
LEISH1588:	LbrM.23.0480	LmxM.23.0450	LdBPK_230490.1	LinJ.23.0490	LmjF.23.0450	LtaP23.0530
LEISH1589:	LbrM.35.4080	LmxM.36.3850	LdBPK_364040.1	LinJ.36.4040	LmjF.36.3850	LtaP36.3960
LEISH1590:	LbrM.27.0780	LmxM.27.0690	LdBPK_270540.1	LinJ.27.0540	LmjF.27.0690	LtaP27.0700
LEISH1591:	LbrM.27.0800	LmxM.27.0720	LdBPK_270570.1	LinJ.27.0570	LmjF.27.0720	LtaP27.0730
LEISH1592:	LbrM.07.0390	LmxM.07.0370	LdBPK_070100.1	LinJ.07.0100	LmjF.07.0370	LtaP07.0380
LEISH1593:	LbrM.35.5810	LmxM.36.5540	LdBPK_365780.1	LinJ.36.5780	LmjF.36.5540	LtaP36.5690
LEISH1594:	LbrM.23.0760	LmxM.23.0660	LdBPK_230830.1	LinJ.23.0830	LmjF.23.0660	LtaP23.0930
LEISH1595:	LbrM.30.0870	LmxM.29.0750	LdBPK_300800.1	LinJ.30.0800	LmjF.30.0750	LtaP30.0860
LEISH1596:	LbrM.24.1940	LmxM.24.1870	LdBPK_241940.1	LinJ.24.1940	LmjF.24.1870	LtaP24.2040
LEISH1597:	LbrM.32.1600	LmxM.31.1440	LdBPK_321500.1	LinJ.32.1500	LmjF.32.1440	LtaP32.1530
LEISH1598:	LbrM.08.0930	LmxM.08.1160	LdBPK_081070.1	LinJ.08.1070	LmjF.08.1160	LtaP08.0900
LEISH1599:	LbrM.35.2840	LmxM.36.2630	LdBPK_362760.1	LinJ.36.2760	LmjF.36.2630	LtaP36.2690
LEISH1600:	LbrM.22.1140	LmxM.22.1260	LdBPK_221080.1	LinJ.22.1080	LmjF.22.1260	LtaP22.1210
LEISH1601:	LbrM.22.1160	LmxM.22.1280	LdBPK_221100.1	LinJ.22.1100	LmjF.22.1280	LtaP22.1230
LEISH1602:	LbrM.35.6570	LmxM.36.6250	LdBPK_366510.1	LinJ.36.6510	LmjF.36.6250	LtaP36.6410
LEISH1603:	LbrM.30.1750	LmxM.29.1710	LdBPK_301710.1	LinJ.30.1710	LmjF.30.1710	LtaP30.1740
LEISH1604:	LbrM.04.0710	LmxM.04.0920	LdBPK_040920.1	LinJ.04.0920	LmjF.04.0920	LtaP04.0890
LEISH1605:	LbrM.04.0700	LmxM.04.0910	LdBPK_040910.1	LinJ.04.0910	LmjF.04.0910	LtaP04.0880
LEISH1606:	LbrM.09.0330	LmxM.09.0340	LdBPK_090300.1	LinJ.09.0300	LmjF.09.0340	LtaP09.0330
LEISH1607:	LbrM.10.0930	LmxM.10.0830	LdBPK_100880.1	LinJ.10.0880	LmjF.10.0830	LtaP10.1230
LEISH1608:	LbrM.18.0100	LmxM.18.0080	LdBPK_180080.1	LinJ.18.0080	LmjF.18.0080	LtaP18.0080
LEISH1609:	LbrM.35.0360	LmxM.36.0280	LdBPK_360300.1	LinJ.36.0300	LmjF.36.0280	LtaP36.0270
LEISH1610:	LbrM.35.6910	LmxM.36.6550	LdBPK_366860.1	LinJ.36.6860	LmjF.36.6550	LtaP36.6780
LEISH1611:	LbrM.27.0930	LmxM.27.0860	LdBPK_270690.1	LinJ.27.0690	LmjF.27.0860	LtaP27.0880
LEISH1612:	LbrM.10.0700	LmxM.10.0570	LdBPK_100620.1	LinJ.10.0620	LmjF.10.0570	LtaP10.0990
LEISH1613:	LbrM.35.0520	LmxM.36.0430	LdBPK_360460.1	LinJ.36.0460	LmjF.36.0430	LtaP35.0010
LEISH1614:	LbrM.22.0080	LmxM.22.0080	LdBPK_220009.1	LinJ.22.0009	LmjF.22.0080	LtaP22.0080
LEISH1615:	LbrM.10.1370	LmxM.10.1228	LdBPK_101360.1	LinJ.10.1360	LmjF.10.1228	LtaP10.1650
LEISH1616:	LbrM.10.1360	LmxM.10.1227	LdBPK_101350.1	LinJ.10.1350	LmjF.10.1227	LtaP10.1640
LEISH1617:	LbrM.10.1340	LmxM.10.1220	LdBPK_101330.1	LinJ.10.1330	LmjF.10.1220	LtaP10.1620
LEISH1618:	LbrM.35.0650	LmxM.36.0540	LdBPK_360590.1	LinJ.36.0590	LmjF.36.0540	LtaP36.0550
LEISH1619:	LbrM.04.0650	LmxM.04.0630	LdBPK_040630.1	LinJ.04.0630	LmjF.04.0630	LtaP04.0630
LEISH1620:	LbrM.26.2380	LmxM.26.2450	LdBPK_262470.1	LinJ.26.2470	LmjF.26.2450	LtaP26.2600
LEISH1621:	LbrM.20.4670	LmxM.20.0420	LdBPK_200490.1	LinJ.20.0490	LmjF.20.0420	LtaP20.0470
LEISH1622:	LbrM.19.1490	LmxM.19.1270	LdBPK_191260.1	LinJ.19.1260	LmjF.19.1270	LtaP19.1190
LEISH1623:	LbrM.33.1600	LmxM.32.1330	LdBPK_331410.1	LinJ.33.1410	LmjF.33.1330	LtaP33.1490
LEISH1624:	LbrM.10.0850	LmxM.10.0730	LdBPK_100780.1	LinJ.10.0780	LmjF.10.0730	LtaP10.1140
LEISH1625:	LbrM.34.4050	LmxM.34.4060	LdBPK_354120.1	LinJ.35.4120	LmjF.35.4060	LtaP35.4090
LEISH1626:	LbrM.31.0590	LmxM.30.0430	LdBPK_310440.1	LinJ.31.0440	LmjF.31.0430	LtaP31.0450
LEISH1627:	LbrM.20.3560	LmxM.33.3950	LdBPK_343760.1	LinJ.34.3760	LmjF.34.3950	LtaP34.3890
LEISH1628:	LbrM.28.3120	LmxM.28.2910	LdBPK_283140.1	LinJ.28.3140	LmjF.28.2910	LtaP28.2930
LEISH1629:	LbrM.34.0590	LmxM.34.0590	LdBPK_350590.1	LinJ.35.0590	LmjF.35.0590	LtaP35.0720
LEISH1630:	LbrM.05.0160	LmxM.05.0160	LdBPK_050160.1	LinJ.05.0160	LmjF.05.0160	LtaP05.0170
LEISH1631:	LbrM.32.0440	LmxM.31.0370	LdBPK_320380.1	LinJ.32.0380	LmjF.32.0370	LtaP32.0400
LEISH1632:	LbrM.06.0510	LmxM.06.0500	LdBPK_060520.1	LinJ.06.0520	LmjF.06.0500	LtaP06.0470
LEISH1633:	LbrM.09.0210	LmxM.09.0210	LdBPK_090230.1	LinJ.09.0230	LmjF.09.0210	LtaP09.0210
LEISH1634:	LbrM.22.1450	LmxM.22.1550	LdBPK_221400.1	LinJ.22.1400	LmjF.22.1550	LtaP22.1520
LEISH1635:	LbrM.32.0290	LmxM.31.0220	LdBPK_320230.1	LinJ.32.0230	LmjF.32.0220	LtaP32.0230
LEISH1636:	LbrM.29.0770	LmxM.08_29.0750	LdBPK_290780.1	LinJ.29.0780	LmjF.29.0750	LtaP29.0790
LEISH1637:	LbrM.35.1150	LmxM.36.1020	LdBPK_361080.1	LinJ.36.1080	LmjF.36.1020	LtaP36.1020
LEISH1638:	LbrM.32.0960	LmxM.31.0870	LdBPK_320920.1	LinJ.32.0920	LmjF.32.0870	LtaP32.0940
LEISH1639:	LbrM.21.0300	LmxM.21.0230	LdBPK_210290.1	LinJ.21.0290	LmjF.21.0230	LtaP21.0250
LEISH1640:	LbrM.08.0760	LmxM.08.0940	LdBPK_080880.1	LinJ.08.0880	LmjF.08.0940	LtaP08.0750
LEISH1641:	LbrM.22.0240	LmxM.22.0250	LdBPK_220120.1	LinJ.22.0120	LmjF.22.0250	LtaP22.0250
LEISH1642:	LbrM.32.0360	LmxM.31.0290	LdBPK_320300.1	LinJ.32.0300	LmjF.32.0290	LtaP32.0300
LEISH1643:	LbrM.04.0160	LmxM.04.0110	LdBPK_040120.1	LinJ.04.0120	LmjF.04.0110	LtaP04.0120
LEISH1644:	LbrM.07.0480	LmxM.07.0460	LdBPK_070150.1	LinJ.07.0150	LmjF.07.0460	LtaP07.0470
LEISH1645:	LbrM.27.1610	LmxM.27.1480	LdBPK_271380.1	LinJ.27.1380	LmjF.27.1480	LtaP27.1560
LEISH1646:	LbrM.19.0940	LmxM.19.0620	LdBPK_190620.1	LinJ.19.0620	LmjF.19.0620	LtaP19.0590
LEISH1647:	LbrM.07.0120	LmxM.07.0120	LdBPK_070270.1	LinJ.07.0270	LmjF.07.0120	LtaP07.0120
LEISH1648:	LbrM.30.1380	LmxM.29.1255	LdBPK_301320.1	LinJ.30.1320	LmjF.30.1255	LtaP30.1370
LEISH1649:	LbrM.29.0410	LmxM.08_29.0470	LdBPK_290480.1	LinJ.29.0480	LmjF.29.0470	LtaP29.0480
LEISH1650:	LbrM.18.0750	LmxM.18.0690	LdBPK_180680.1	LinJ.18.0680	LmjF.18.0690	LtaP18.0700
LEISH1651:	LbrM.08.0510	LmxM.08.0480	LdBPK_080490.1	LinJ.08.0490	LmjF.08.0480	LtaP08.0460
LEISH1652:	LbrM.33.0910	LmxM.21.1850	LdBPK_212220.1	LinJ.21.2220	LmjF.21.1850	LtaP21.2160
LEISH1653:	LbrM.28.2510	LmxM.28.2310	LdBPK_282480.1	LinJ.28.2480	LmjF.28.2310	LtaP28.2390
LEISH1654:	LbrM.28.3060	LmxM.28.2850	LdBPK_283080.1	LinJ.28.3080	LmjF.28.2850	LtaP28.2870
LEISH1655:	LbrM.18.0350	LmxM.18.0330	LdBPK_180330.1	LinJ.18.0330	LmjF.18.0330	LtaP18.0350
LEISH1656:	LbrM.34.2360	LmxM.34.2410	LdBPK_352460.1	LinJ.35.2460	LmjF.35.2410	LtaP35.2440
LEISH1657:	LbrM.08.1010	LmxM.08.0640	LdBPK_080650.1	LinJ.08.0650	LmjF.08.0640	LtaP08.0620
LEISH1658:	LbrM.03.0620	LmxM.03.0720	LdBPK_030700.1	LinJ.03.0700	LmjF.03.0720	LtaP03.0670
LEISH1659:	LbrM.07.0220	LmxM.07.0220	LdBPK_070380.1	LinJ.07.0380	LmjF.07.0220	LtaP07.0220
LEISH1660:	LbrM.29.2600	LmxM.08_29.2630	LdBPK_292740.1	LinJ.29.2740	LmjF.29.2630	LtaP29.2840
LEISH1661:	LbrM.26.1390	LmxM.26.1370	LdBPK_261350.1	LinJ.26.1350	LmjF.26.1370	LtaP26.1300
LEISH1662:	LbrM.22.1540	LmxM.22.1630	LdBPK_221480.1	LinJ.22.1480	LmjF.22.1630	LtaP22.1600
LEISH1663:	LbrM.35.0120	LmxM.36.0070	LdBPK_360080.1	LinJ.36.0080	LmjF.36.0070	LtaP36.0060
LEISH1664:	LbrM.35.1040	LmxM.36.0920	LdBPK_360980.1	LinJ.36.0980	LmjF.36.0920	LtaP36.0940
LEISH1665:	LbrM.17.0830	LmxM.29.1860	LdBPK_301850.1	LinJ.30.1850	LmjF.30.1860	LtaP30.1880
LEISH1666:	LbrM.33.0530	LmxM.32.0530	LdBPK_330540.1	LinJ.33.0540	LmjF.33.0530	LtaP33.0550
LEISH1667:	LbrM.17.0710	LmxM.17.0650	LdBPK_170790.1	LinJ.17.0790	LmjF.17.0650	LtaP17.0770
LEISH1668:	LbrM.32.0110	LmxM.31.0060	LdBPK_320060.1	LinJ.32.0060	LmjF.32.0060	LtaP32.0060
LEISH1669:	LbrM.20.3160	LmxM.33.3580	LdBPK_343360.1	LinJ.34.3360	LmjF.34.3580	LtaP34.3500
LEISH1670:	LbrM.20.3170	LmxM.33.3590	LdBPK_343370.1	LinJ.34.3370	LmjF.34.3590	LtaP34.3510
LEISH1671:	LbrM.34.0450	LmxM.34.0430	LdBPK_350420.1	LinJ.35.0420	LmjF.35.0430	LtaP35.0600
LEISH1672:	LbrM.35.1690	LmxM.36.1550	LdBPK_361610.1	LinJ.36.1610	LmjF.36.1550	LtaP36.1540
LEISH1673:	LbrM.30.1010	LmxM.29.0880	LdBPK_300940.1	LinJ.30.0940	LmjF.30.0880	LtaP30.0990
LEISH1674:	LbrM.31.1200	LmxM.30.1000	LdBPK_311000.1	LinJ.31.1000	LmjF.31.1000	LtaP31.0950
LEISH1675:	LbrM.15.0830	LmxM.15.0730	LdBPK_150770.1	LinJ.15.0770	LmjF.15.0730	LtaP15.0720
LEISH1676:	LbrM.26.2450	LmxM.26.2510	LdBPK_262540.1	LinJ.26.2540	LmjF.26.2510	LtaP26.2660
LEISH1677:	LbrM.23.1880	LmxM.05.0610	LdBPK_050610.1	LinJ.05.0610	LmjF.05.0610	LtaP05.0600
LEISH1678:	LbrM.30.2920	LmxM.29.2940	LdBPK_302960.1	LinJ.30.2960	LmjF.30.2940	LtaP30.2940
LEISH1679:	LbrM.23.1190	LmxM.23.1100	LdBPK_231310.1	LinJ.23.1310	LmjF.23.1100	LtaP23.1350
LEISH1680:	LbrM.35.2690	LmxM.36.2480	LdBPK_362610.1	LinJ.36.2610	LmjF.36.2480	LtaP36.2550
LEISH1681:	LbrM.34.0760	LmxM.34.0770	LdBPK_350790.1	LinJ.35.0790	LmjF.35.0770	LtaP35.0890
LEISH1682:	LbrM.19.0180	LmxM.11.0140	LdBPK_110140.1	LinJ.11.0140	LmjF.11.0140	LtaP11.0150
LEISH1683:	LbrM.27.1620	LmxM.27.1490	LdBPK_271390.1	LinJ.27.1390	LmjF.27.1490	LtaP27.1570
LEISH1684:	LbrM.20.1490	LmxM.33.1990	LdBPK_341740.1	LinJ.34.1740	LmjF.34.1990	LtaP34.1820
LEISH1685:	LbrM.30.2770	LmxM.29.2800	LdBPK_302810.1	LinJ.30.2810	LmjF.30.2800	LtaP30.2790
LEISH1686:	LbrM.35.0460	LmxM.36.0370	LdBPK_360400.1	LinJ.36.0400	LmjF.36.0370	LtaP36.0360
LEISH1687:	LbrM.35.2630	LmxM.36.2420	LdBPK_362550.1	LinJ.36.2550	LmjF.36.2420	LtaP36.2490
LEISH1688:	LbrM.07.0190	LmxM.07.0190	LdBPK_070350.1	LinJ.07.0350	LmjF.07.0190	LtaP07.0190
LEISH1689:	LbrM.10.0660	LmxM.10.0530	LdBPK_100580.1	LinJ.10.0580	LmjF.10.0530	LtaP10.0950
LEISH1690:	LbrM.22.1550	LmxM.22.1640	LdBPK_221490.1	LinJ.22.1490	LmjF.22.1640	LtaP22.1610
LEISH1691:	LbrM.35.2660	LmxM.36.2450	LdBPK_362580.1	LinJ.36.2580	LmjF.36.2450	LtaP36.2520
LEISH1692:	LbrM.31.2970	LmxM.30.2630	LdBPK_312700.1	LinJ.31.2700	LmjF.31.2630	LtaP31.3050
LEISH1693:	LbrM.06.0860	LmxM.06.0890	LdBPK_060920.1	LinJ.06.0920	LmjF.06.0890	LtaP06.0860
LEISH1694:	LbrM.23.0530	LmxM.23.0500	LdBPK_230540.1	LinJ.23.0540	LmjF.23.0500	LtaP23.0590
LEISH1695:	LbrM.10.1150	LmxM.10.1050	LdBPK_101130.1	LinJ.10.1130	LmjF.10.1050	LtaP10.1420
LEISH1696:	LbrM.14.1200	LmxM.33.1510	LdBPK_341610.1	LinJ.34.1610	LmjF.34.1510	LtaP34.1750
LEISH1697:	LbrM.26.1520	LmxM.26.1500	LdBPK_261480.1	LinJ.26.1480	LmjF.26.1500	LtaP26.1430
LEISH1698:	LbrM.28.3130	LmxM.28.2920	LdBPK_283150.1	LinJ.28.3150	LmjF.28.2920	LtaP28.2940
LEISH1699:	LbrM.07.0360	LmxM.07.0340	LdBPK_070130.1	LinJ.07.0130	LmjF.07.0340	LtaP07.0350
LEISH1700:	LbrM.30.0840	LmxM.29.0740	LdBPK_300780.1	LinJ.30.0780	LmjF.30.0740	LtaP30.0840
LEISH1701:	LbrM.35.1680	LmxM.36.1540	LdBPK_361600.1	LinJ.36.1600	LmjF.36.1540	LtaP36.1530
LEISH1702:	LbrM.29.0280	LmxM.08_29.0340	LdBPK_290350.1	LinJ.29.0350	LmjF.29.0340	LtaP29.0350
LEISH1703:	LbrM.05.0100	LmxM.05.0100	LdBPK_050100.1	LinJ.05.0100	LmjF.05.0100	LtaP05.0110
LEISH1704:	LbrM.32.0330	LmxM.31.0260	LdBPK_320270.1	LinJ.32.0270	LmjF.32.0260	LtaP32.0270
LEISH1705:	LbrM.31.0080	LmxM.30.0080	LdBPK_310090.1	LinJ.31.0090	LmjF.31.0080	LtaP31.0080
LEISH1706:	LbrM.06.0290	LmxM.06.0310	LdBPK_060310.1	LinJ.06.0310	LmjF.06.0310	LtaP06.0280
LEISH1707:	LbrM.04.0090	LmxM.04.0045	LdBPK_040050.1	LinJ.04.0050	LmjF.04.0045	LtaP04.0050
LEISH1708:	LbrM.32.0170	LmxM.31.0110	LdBPK_320110.1	LinJ.32.0110	LmjF.32.0110	LtaP32.0110
LEISH1709:	LbrM.10.0960	LmxM.10.0860	LdBPK_100910.1	LinJ.10.0910	LmjF.10.0860	LtaP10.1260
LEISH1710:	LbrM.32.3740	LmxM.31.3450	LdBPK_323650.1	LinJ.32.3650	LmjF.32.3450	LtaP32.3670
LEISH1711:	LbrM.13.0150	LmxM.13.0160	LdBPK_130160.1	LinJ.13.0160	LmjF.13.0160	LtaP13.0150
LEISH1712:	LbrM.29.2650	LmxM.13.0240	LdBPK_130240.1	LinJ.13.0240	LmjF.13.0240	LtaP13.0230
LEISH1713:	LbrM.13.0390	LmxM.13.0570	LdBPK_130460.1	LinJ.13.0460	LmjF.13.0570	LtaP13.0450
LEISH1714:	LbrM.13.0030	LmxM.13.0030	LdBPK_130030.1	LinJ.13.0030	LmjF.13.0030	LtaP13.0030
LEISH1715:	LbrM.13.0020	LmxM.13.0020	LdBPK_130020.1	LinJ.13.0020	LmjF.13.0020	LtaP13.0020
LEISH1716:	LbrM.33.2930	LmxM.32.2650	LdBPK_332790.1	LinJ.33.2790	LmjF.33.2650	LtaP33.2880
LEISH1717:	LbrM.34.1120	LmxM.34.1200	LdBPK_351210.1	LinJ.35.1210	LmjF.35.1200	LtaP35.1280
LEISH1718:	LbrM.34.1150	LmxM.34.1230	LdBPK_351240.1	LinJ.35.1240	LmjF.35.1230	LtaP35.1310
LEISH1719:	LbrM.22.0940	LmxM.22.1040	LdBPK_220860.1	LinJ.22.0860	LmjF.22.1040	LtaP22.1000
LEISH1720:	LbrM.25.1260	LmxM.25.1300	LdBPK_251330.1	LinJ.25.1330	LmjF.25.1300	LtaP25.1330
LEISH1721:	LbrM.30.0590	LmxM.29.0510	LdBPK_300530.1	LinJ.30.0530	LmjF.30.0510	LtaP30.0580
LEISH1722:	LbrM.09.0570	LmxM.09.0550	LdBPK_090600.1	LinJ.09.0600	LmjF.09.0550	LtaP09.0560
LEISH1723:	LbrM.12.0700	LmxM.12.0700	LdBPK_120650.1	LinJ.12.0650	LmjF.12.0700	LtaP12.0720
LEISH1724:	LbrM.29.0750	LmxM.08_29.0730	LdBPK_290760.1	LinJ.29.0760	LmjF.29.0730	LtaP29.0750
LEISH1725:	LbrM.29.0730	LmxM.08_29.0720	LdBPK_290750.1	LinJ.29.0750	LmjF.29.0720	LtaP29.0740
LEISH1726:	LbrM.33.3480	LmxM.32.3210	LdBPK_333360.1	LinJ.33.3360	LmjF.33.3210	LtaP33.3460
LEISH1727:	LbrM.28.0780	LmxM.28.0750	LdBPK_280800.1	LinJ.28.0800	LmjF.28.0750	LtaP28.0780
LEISH1728:	LbrM.28.0740	LmxM.28.0710	LdBPK_280760.1	LinJ.28.0760	LmjF.28.0710	LtaP28.0740
LEISH1729:	LbrM.34.1840	LmxM.34.1940	LdBPK_351920.1	LinJ.35.1920	LmjF.35.1940	LtaP35.1970
LEISH1730:	LbrM.11.0850	LmxM.11.1050	LdBPK_111050.1	LinJ.11.1050	LmjF.11.1050	LtaP11.1020
LEISH1731:	LbrM.15.1530	LmxM.15.1530	LdBPK_151600.1	LinJ.15.1600	LmjF.15.1530	LtaP15.1490
LEISH1732:	LbrM.20.5210	LmxM.20.1050	LdBPK_201060.1	LinJ.20.1060	LmjF.20.1050	LtaP20.1030
LEISH1733:	LbrM.20.5190	LmxM.20.1020	LdBPK_201030.1	LinJ.20.1030	LmjF.20.1020	LtaP20.1000
LEISH1734:	LbrM.16.0540	LmxM.16.0520	LdBPK_160530.1	LinJ.16.0530	LmjF.16.0520	LtaP16.0500
LEISH1735:	LbrM.15.0120	LmxM.15.0120	LdBPK_150120.1	LinJ.15.0120	LmjF.15.0120	LtaP15.0110
LEISH1736:	LbrM.15.1310	LmxM.15.1345	LdBPK_151380.1	LinJ.15.1380	LmjF.15.1345	LtaP15.1270
LEISH1737:	LbrM.34.3870	LmxM.34.3890	LdBPK_353930.1	LinJ.35.3930	LmjF.35.3890	LtaP35.3900
LEISH1738:	LbrM.33.3000	LmxM.32.2720	LdBPK_332860.1	LinJ.33.2860	LmjF.33.2720	LtaP33.2950
LEISH1739:	LbrM.33.2980	LmxM.32.2700	LdBPK_332840.1	LinJ.33.2840	LmjF.33.2700	LtaP33.2930
LEISH1740:	LbrM.23.0670	LmxM.23.1650	LdBPK_230680.1	LinJ.23.0680	LmjF.23.1650	LtaP23.0790
LEISH1741:	LbrM.16.1190	LmxM.16.1150	LdBPK_161200.1	LinJ.16.1200	LmjF.16.1150	LtaP16.1140
LEISH1742:	LbrM.13.1200	LmxM.13.1430	LdBPK_131470.1	LinJ.13.1470	LmjF.13.1430	LtaP13.1310
LEISH1743:	LbrM.09.0610	LmxM.09.0870	LdBPK_090920.1	LinJ.09.0920	LmjF.09.0870	LtaP09.0900
LEISH1744:	LbrM.14.1660	LmxM.14.1470	LdBPK_141570.1	LinJ.14.1570	LmjF.14.1470	LtaP14.1540
LEISH1745:	LbrM.24.1640	LmxM.24.1580	LdBPK_241650.1	LinJ.24.1650	LmjF.24.1580	LtaP24.1710
LEISH1746:	LbrM.28.1830	LmxM.28.1650	LdBPK_281780.1	LinJ.28.1780	LmjF.28.1650	LtaP28.1710
LEISH1747:	LbrM.05.1040	LmxM.05.1040	LdBPK_051040.1	LinJ.05.1040	LmjF.05.1040	LtaP05.1120
LEISH1748:	LbrM.19.1410	LmxM.19.1160	LdBPK_191150.1	LinJ.19.1150	LmjF.19.1160	LtaP19.1080
LEISH1749:	LbrM.20.5500	LmxM.20.1280	LdBPK_201320.1	LinJ.20.1320	LmjF.20.1280	LtaP20.1280
LEISH1750:	LbrM.06.1090	LmxM.06.1110	LdBPK_061150.1	LinJ.06.1150	LmjF.06.1110	LtaP06.1090
LEISH1751:	LbrM.06.1050	LmxM.06.1070	LdBPK_061110.1	LinJ.06.1110	LmjF.06.1070	LtaP06.1050
LEISH1752:	LbrM.30.2680	LmxM.29.2720	LdBPK_302720.1	LinJ.30.2720	LmjF.30.2720	LtaP30.2710
LEISH1753:	LbrM.15.0280	LmxM.15.0250	LdBPK_150290.1	LinJ.15.0290	LmjF.15.0250	LtaP15.0280
LEISH1754:	LbrM.26.0490	LmxM.26.0470	LdBPK_260460.1	LinJ.26.0460	LmjF.26.0470	LtaP26.0460
LEISH1755:	LbrM.28.2700	LmxM.28.2500	LdBPK_282690.1	LinJ.28.2690	LmjF.28.2500	LtaP28.2580
LEISH1756:	LbrM.28.1980	LmxM.28.1810	LdBPK_281930.1	LinJ.28.1930	LmjF.28.1810	LtaP28.1860
LEISH1757:	LbrM.06.0230	LmxM.06.0250	LdBPK_060250.1	LinJ.06.0250	LmjF.06.0250	LtaP06.0220
LEISH1758:	LbrM.09.0500	LmxM.09.0480	LdBPK_090530.1	LinJ.09.0530	LmjF.09.0480	LtaP09.0490
LEISH1759:	LbrM.23.0640	LmxM.23.1620	LdBPK_230650.1	LinJ.23.0650	LmjF.23.1620	LtaP23.0700
LEISH1760:	LbrM.19.1640	LmxM.19.1370	LdBPK_191410.1	LinJ.19.1410	LmjF.19.1370	LtaP19.1300
LEISH1761:	LbrM.03.0770	LmxM.03.0860	LdBPK_030840.1	LinJ.03.0840	LmjF.03.0860	LtaP03.0810
LEISH1762:	LbrM.30.0180	LmxM.29.0180	LdBPK_300170.1	LinJ.30.0170	LmjF.30.0180	LtaP30.0230
LEISH1763:	LbrM.30.0210	LmxM.29.0205	LdBPK_300200.1	LinJ.30.0200	LmjF.30.0205	LtaP30.0250
LEISH1764:	LbrM.13.0290	LmxM.13.0470	LdBPK_130360.1	LinJ.13.0360	LmjF.13.0470	LtaP13.0350
LEISH1765:	LbrM.17.1150	LmxM.17.1040	LdBPK_171140.1	LinJ.17.1140	LmjF.17.1040	LtaP17.1180
LEISH1766:	LbrM.34.3930	LmxM.34.3940	LdBPK_353990.1	LinJ.35.3990	LmjF.35.3940	LtaP35.3950
LEISH1767:	LbrM.20.0930	LmxM.33.0930	LdBPK_340980.1	LinJ.34.0980	LmjF.34.0930	LtaP34.1080
LEISH1768:	LbrM.29.0520	LmxM.08_29.0260	LdBPK_290270.1	LinJ.29.0270	LmjF.29.0260	LtaP29.0270
LEISH1769:	LbrM.28.0490	LmxM.28.0480	LdBPK_280280.1	LinJ.28.0280	LmjF.28.0480	LtaP28.0490
LEISH1770:	LbrM.32.1770	LmxM.31.1600	LdBPK_321680.1	LinJ.32.1680	LmjF.32.1600	LtaP32.1710
LEISH1771:	LbrM.34.5080	LmxM.34.5140	LdBPK_355110.1	LinJ.35.5110	LmjF.35.5140	LtaP35.5110
LEISH1772:	LbrM.28.1740	LmxM.28.1570	LdBPK_281700.1	LinJ.28.1700	LmjF.28.1570	LtaP28.1630
LEISH1773:	LbrM.17.0750	LmxM.17.0690	LdBPK_170830.1	LinJ.17.0830	LmjF.17.0690	LtaP17.0810
LEISH1774:	LbrM.35.2060	LmxM.36.1870	LdBPK_361950.1	LinJ.36.1950	LmjF.36.1870	LtaP36.1850
LEISH1775:	LbrM.32.3570	LmxM.31.3280	LdBPK_323480.1	LinJ.32.3480	LmjF.32.3280	LtaP32.3490
LEISH1776:	LbrM.15.0590	LmxM.15.0560	LdBPK_150580.1	LinJ.15.0580	LmjF.15.0560	LtaP15.0540
LEISH1777:	LbrM.28.2600	LmxM.28.2400	LdBPK_282570.1	LinJ.28.2570	LmjF.28.2400	LtaP28.2470
LEISH1778:	LbrM.34.0090	LmxM.34.0050	LdBPK_350050.1	LinJ.35.0050	LmjF.35.0050	LtaP35.0160
LEISH1779:	LbrM.33.2000	LmxM.32.1730	LdBPK_331830.1	LinJ.33.1830	LmjF.33.1730	LtaP33.1890
LEISH1780:	LbrM.03.0540	LmxM.03.0640	LdBPK_030620.1	LinJ.03.0620	LmjF.03.0640	LtaP03.0590
LEISH1781:	LbrM.04.0260	LmxM.04.0180	LdBPK_040170.1	LinJ.04.0170	LmjF.04.0180	LtaP04.0170
LEISH1782:	LbrM.34.2210	LmxM.34.2260	LdBPK_352310.1	LinJ.35.2310	LmjF.35.2260	LtaP35.2290
LEISH1783:	LbrM.34.3290	LmxM.34.3380	LdBPK_353430.1	LinJ.35.3430	LmjF.35.3380	LtaP35.3420
LEISH1784:	LbrM.31.3230	LmxM.30.2870	LdBPK_312970.1	LinJ.31.2970	LmjF.31.2870	LtaP31.3350
LEISH1785:	LbrM.15.0980	LmxM.15.0940	LdBPK_151000.1	LinJ.15.1000	LmjF.15.0940	LtaP15.0960
LEISH1786:	LbrM.25.2170	LmxM.25.0580	LdBPK_250590.1	LinJ.25.0590	LmjF.25.0580	LtaP25.0610
LEISH1787:	LbrM.33.1130	LmxM.32.0935	LdBPK_330980.1	LinJ.33.0980	LmjF.33.0935	LtaP33.1030
LEISH1788:	LbrM.26.0740	LmxM.26.0730	LdBPK_260700.1	LinJ.26.0700	LmjF.26.0730	LtaP26.0680
LEISH1789:	LbrM.08.0580	LmxM.08.0540	LdBPK_080550.1	LinJ.08.0550	LmjF.08.0540	LtaP08.0520
LEISH1790:	LbrM.12.0280	LmxM.12.0260	LdBPK_120260.1	LinJ.12.0231	LmjF.12.0260	LtaP12.0280
LEISH1791:	LbrM.35.2740	LmxM.36.2530	LdBPK_362660.1	LinJ.36.2660	LmjF.36.2530	LtaP36.2590
LEISH1792:	LbrM.12.0240	LmxM.12.0220	LdBPK_120200.1	LinJ.12.0200	LmjF.12.0220	LtaP12.0240
LEISH1793:	LbrM.30.2090	LmxM.29.2140	LdBPK_302150.1	LinJ.30.2150	LmjF.30.2140	LtaP30.2170
LEISH1794:	LbrM.18.1210	LmxM.18.1110	LdBPK_181120.1	LinJ.18.1120	LmjF.18.1110	LtaP18.1100
LEISH1795:	LbrM.32.3460	LmxM.31.3170	LdBPK_323370.1	LinJ.32.3370	LmjF.32.3170	LtaP32.3380
LEISH1796:	LbrM.01.0330	LmxM.01.0300	LdBPK_010300.1	LinJ.01.0300	LmjF.01.0300	LtaP01.0300
LEISH1797:	LbrM.35.5800	LmxM.36.5530	LdBPK_365770.1	LinJ.36.5770	LmjF.36.5530	LtaP36.5680
LEISH1798:	LbrM.26.0380	LmxM.26.0360	LdBPK_260350.1	LinJ.26.0350	LmjF.26.0360	LtaP26.0350
LEISH1799:	LbrM.29.2890	LmxM.08_29.2830	LdBPK_292940.1	LinJ.29.2940	LmjF.29.2830	LtaP29.3040
LEISH1800:	LbrM.34.1540	LmxM.34.1630	LdBPK_351630.1	LinJ.35.1630	LmjF.35.1630	LtaP35.1680
LEISH1801:	LbrM.03.0130	LmxM.03.0120	LdBPK_030110.1	LinJ.03.0110	LmjF.03.0120	LtaP03.0110
LEISH1802:	LbrM.06.0910	LmxM.06.0930	LdBPK_060960.1	LinJ.06.0960	LmjF.06.0930	LtaP06.0900
LEISH1803:	LbrM.23.1470	LmxM.23.1350	LdBPK_231610.1	LinJ.23.1610	LmjF.23.1350	LtaP23.1640
LEISH1804:	LbrM.23.1710	LmxM.23.1470	LdBPK_231870.1	LinJ.23.1870	LmjF.23.1470	LtaP23.1880
LEISH1805:	LbrM.32.1930	LmxM.31.1760	LdBPK_321840.1	LinJ.32.1840	LmjF.32.1760	LtaP32.1870
LEISH1806:	LbrM.15.1440	LmxM.15.1450	LdBPK_151500.1	LinJ.15.1500	LmjF.15.1450	LtaP15.1390
LEISH1807:	LbrM.07.1170	LmxM.07.1100	LdBPK_071270.1	LinJ.07.1270	LmjF.07.1100	LtaP07.1180
LEISH1808:	LbrM.01.0090	LmxM.01.0060	LdBPK_010060.1	LinJ.01.0060	LmjF.01.0060	LtaP01.0060
LEISH1809:	LbrM.20.2870	LmxM.33.0970	LdBPK_341040.1	LinJ.34.1040	LmjF.34.0970	LtaP34.1120
LEISH1810:	LbrM.09.1500	LmxM.09.1440	LdBPK_091520.1	LinJ.09.1520	LmjF.09.1440	LtaP09.1470
LEISH1811:	LbrM.28.0030	LmxM.28.0020	LdBPK_280020.1	LinJ.28.0020	LmjF.28.0020	LtaP28.0020
LEISH1812:	LbrM.29.2320	LmxM.08_29.2350	LdBPK_292460.1	LinJ.29.2460	LmjF.29.2350	LtaP29.2510
LEISH1813:	LbrM.20.5830	LmxM.20.1670	LdBPK_201640.1	LinJ.20.1640	LmjF.20.1670	LtaP20.1610
LEISH1814:	LbrM.05.0030	LmxM.05.0030	LdBPK_050030.1	LinJ.05.0030	LmjF.05.0030	LtaP05.0040
LEISH1815:	LbrM.25.0420	LmxM.25.0470	LdBPK_250480.1	LinJ.25.0480	LmjF.25.0470	LtaP25.0500
LEISH1816:	LbrM.29.1900	LmxM.08_29.1930	LdBPK_292050.1	LinJ.29.2050	LmjF.29.1930	LtaP29.2060
LEISH1817:	LbrM.29.1890	LmxM.08_29.1920	LdBPK_292040.1	LinJ.29.2040	LmjF.29.1920	LtaP29.2050
LEISH1818:	LbrM.32.1620	LmxM.31.1460	LdBPK_321520.1	LinJ.32.1520	LmjF.32.1460	LtaP32.1550
LEISH1819:	LbrM.29.1030	LmxM.08_29.0950	LdBPK_291040.1	LinJ.29.1040	LmjF.29.0950	LtaP29.1070
LEISH1820:	LbrM.35.4460	LmxM.36.4210	LdBPK_364420.1	LinJ.36.4420	LmjF.36.4210	LtaP36.4350
LEISH1821:	LbrM.35.2810	LmxM.36.2600	LdBPK_362730.1	LinJ.36.2730	LmjF.36.2600	LtaP36.2660
LEISH1822:	LbrM.20.4640	LmxM.20.0390	LdBPK_200460.1	LinJ.20.0460	LmjF.20.0390	LtaP20.0440
LEISH1823:	LbrM.21.0710	LmxM.21.0650	LdBPK_210710.1	LinJ.21.0710	LmjF.21.0650	LtaP21.0650
LEISH1824:	LbrM.15.1070	LmxM.15.1030	LdBPK_151090.1	LinJ.15.1090	LmjF.15.1030	LtaP15.1050
LEISH1825:	LbrM.27.0190	LmxM.27.0180	LdBPK_270180.1	LinJ.27.0180	LmjF.27.0180	LtaP27.0180
LEISH1826:	LbrM.34.2890	LmxM.34.2980	LdBPK_353030.1	LinJ.35.3030	LmjF.35.2980	LtaP35.3000
LEISH1827:	LbrM.35.0290	LmxM.36.0210	LdBPK_360230.1	LinJ.36.0230	LmjF.36.0210	LtaP36.0190
LEISH1828:	LbrM.33.1510	LmxM.32.1290	LdBPK_331360.1	LinJ.33.1360	LmjF.33.1290	LtaP33.1390
LEISH1829:	LbrM.34.0480	LmxM.34.0460	LdBPK_350450.1	LinJ.35.0450	LmjF.35.0460	LtaP35.0620
LEISH1830:	LbrM.29.1770	LmxM.08_29.1660	LdBPK_291800.1	LinJ.29.1800	LmjF.29.1660	LtaP29.1820
LEISH1831:	LbrM.23.1580	LmxM.23.1690	LdBPK_231730.1	LinJ.23.1730	LmjF.23.1690	LtaP23.1750
LEISH1832:	LbrM.28.0380	LmxM.28.0370	LdBPK_280510.1	LinJ.28.0510	LmjF.28.0370	LtaP28.0370
LEISH1833:	LbrM.16.0310	LmxM.16.0270	LdBPK_160280.1	LinJ.16.0280	LmjF.16.0270	LtaP16.0270
LEISH1834:	LbrM.22.0860	LmxM.22.0960	LdBPK_220780.1	LinJ.22.0780	LmjF.22.0960	LtaP22.0920
LEISH1835:	LbrM.35.0990	LmxM.36.0870	LdBPK_360930.1	LinJ.36.0930	LmjF.36.0870	LtaP36.0890
LEISH1836:	LbrM.25.1490	LmxM.25.1930	LdBPK_252010.1	LinJ.25.2010	LmjF.25.1930	LtaP25.2020
LEISH1837:	LbrM.19.0650	LmxM.19.0330	LdBPK_190330.1	LinJ.19.0330	LmjF.19.0330	LtaP19.0300
LEISH1838:	LbrM.05.0130	LmxM.05.0130	LdBPK_050130.1	LinJ.05.0130	LmjF.05.0130	LtaP05.0140
LEISH1839:	LbrM.35.3640	LmxM.36.3410	LdBPK_363570.1	LinJ.36.3570	LmjF.36.3410	LtaP36.3510
LEISH1840:	LbrM.32.0480	LmxM.31.0410	LdBPK_320420.1	LinJ.32.0420	LmjF.32.0410	LtaP32.0440
LEISH1841:	LbrM.20.3710	LmxM.33.4080	LdBPK_343910.1	LinJ.34.3910	LmjF.34.4080	LtaP34.4050
LEISH1842:	LbrM.28.0240	LmxM.28.0230	LdBPK_280230.1	LinJ.28.0230	LmjF.28.0230	LtaP28.0240
LEISH1843:	LbrM.19.1630	LmxM.19.1365	LdBPK_191400.1	LinJ.19.1400	LmjF.19.1365	LtaP19.1290
LEISH1844:	LbrM.28.0750	LmxM.28.0720	LdBPK_280770.1	LinJ.28.0770	LmjF.28.0720	LtaP28.0750
LEISH1845:	LbrM.35.6760	LmxM.36.6430	LdBPK_366710.1	LinJ.36.6710	LmjF.36.6430	LtaP36.6640
LEISH1846:	LbrM.17.0780	LmxM.17.0720	LdBPK_170860.1	LinJ.17.0860	LmjF.17.0720	LtaP17.0840
LEISH1847:	LbrM.02.0570	LmxM.02.0590	LdBPK_020560.1	LinJ.02.0560	LmjF.02.0590	LtaP02.0520
LEISH1848:	LbrM.34.0830	LmxM.34.0840	LdBPK_350860.1	LinJ.35.0860	LmjF.35.0840	LtaP35.0960
LEISH1849:	LbrM.19.1480	LmxM.19.1260	LdBPK_191250.1	LinJ.19.1250	LmjF.19.1260	LtaP19.1180
LEISH1850:	LbrM.34.2860	LmxM.34.2950	LdBPK_353000.1	LinJ.35.3000	LmjF.35.2950	LtaP35.2970
LEISH1851:	LbrM.09.0660	LmxM.09.0580	LdBPK_090630.1	LinJ.09.0630	LmjF.09.0580	LtaP09.0590
LEISH1852:	LbrM.06.1060	LmxM.06.1080	LdBPK_061120.1	LinJ.06.1120	LmjF.06.1080	LtaP06.1060
LEISH1853:	LbrM.15.1430	LmxM.15.1440	LdBPK_151490.1	LinJ.15.1490	LmjF.15.1440	LtaP15.1380
LEISH1854:	LbrM.19.0170	LmxM.11.0150	LdBPK_110150.1	LinJ.11.0150	LmjF.11.0150	LtaP11.0160
LEISH1855:	LbrM.27.2440	LmxM.27.2260	LdBPK_272180.1	LinJ.27.2180	LmjF.27.2260	LtaP27.2330
LEISH1856:	LbrM.15.0250	LmxM.15.0225	LdBPK_150260.1	LinJ.15.0260	LmjF.15.0225	LtaP15.0250
LEISH1857:	LbrM.23.0110	LmxM.23.0100	LdBPK_230110.1	LinJ.23.0110	LmjF.23.0100	LtaP23.0110
LEISH1858:	LbrM.13.0330	LmxM.13.0510	LdBPK_130400.1	LinJ.13.0400	LmjF.13.0510	LtaP13.0390
LEISH1859:	LbrM.27.1320	LmxM.27.1220	LdBPK_271100.1	LinJ.27.1100	LmjF.27.1220	LtaP27.1260
LEISH1860:	LbrM.13.1560	LmxM.13.1700	LdBPK_131440.1	LinJ.13.1440	LmjF.13.1700	LtaP13.1560
LEISH1861:	LbrM.18.0310	LmxM.18.0290	LdBPK_180290.1	LinJ.18.0290	LmjF.18.0290	LtaP18.0310
LEISH1862:	LbrM.23.1860	LmxM.05.0630	LdBPK_050630.1	LinJ.05.0630	LmjF.05.0630	LtaP05.0620
LEISH1863:	LbrM.12.0410	LmxM.12.0390	LdBPK_120340.1	LinJ.12.0340	LmjF.12.0390	LtaP12.0400
LEISH1864:	LbrM.24.1090	LmxM.24.1080	LdBPK_241100.1	LinJ.24.1100	LmjF.24.1080	LtaP24.1170
LEISH1865:	LbrM.28.1810	LmxM.28.1630	LdBPK_281760.1	LinJ.28.1760	LmjF.28.1630	LtaP28.1690
LEISH1866:	LbrM.24.0570	LmxM.24.0552	LdBPK_240570.1	LinJ.24.0570	LmjF.24.0552	LtaP24.0620
LEISH1867:	LbrM.24.0230	LmxM.24.0240	LdBPK_240230.1	LinJ.24.0230	LmjF.24.0240	LtaP24.0230
LEISH1868:	LbrM.12.0690	LmxM.12.0690	LdBPK_120640.1	LinJ.12.0640	LmjF.12.0690	LtaP12.0710
LEISH1869:	LbrM.25.2100	LmxM.25.0650	LdBPK_250660.1	LinJ.25.0660	LmjF.25.0650	LtaP25.0690
LEISH1870:	LbrM.26.1940	LmxM.26.2020	LdBPK_262020.1	LinJ.26.2020	LmjF.26.2020	LtaP26.2160
LEISH1871:	LbrM.29.0700	LmxM.08_29.0690	LdBPK_290720.1	LinJ.29.0720	LmjF.29.0690	LtaP29.0710
LEISH1872:	LbrM.34.3610	LmxM.34.3640	LdBPK_353690.1	LinJ.35.3690	LmjF.35.3640	LtaP35.3690
LEISH1873:	LbrM.27.0900	LmxM.27.0830	LdBPK_270681.1	LinJ.27.0681	LmjF.27.0830	LtaP27.0850
LEISH1874:	LbrM.05.0530	LmxM.05.0520	LdBPK_050520.1	LinJ.05.0520	LmjF.05.0520	LtaP05.0510
LEISH1875:	LbrM.35.2680	LmxM.36.2470	LdBPK_362600.1	LinJ.36.2600	LmjF.36.2470	LtaP36.2540
LEISH1876:	LbrM.30.0160	LmxM.29.0150	LdBPK_300150.1	LinJ.30.0150	LmjF.30.0150	LtaP30.0210
LEISH1877:	LbrM.35.0560	LmxM.36.0470	LdBPK_360500.1	LinJ.36.0500	LmjF.36.0470	LtaP36.0460
LEISH1878:	LbrM.01.0290	LmxM.01.0250	LdBPK_010250.1	LinJ.01.0250	LmjF.01.0250	LtaP01.0250
LEISH1879:	LbrM.28.2370	LmxM.28.2170	LdBPK_282320.1	LinJ.28.2320	LmjF.28.2170	LtaP28.2250
LEISH1880:	LbrM.10.0310	LmxM.10.0290	LdBPK_100310.1	LinJ.10.0310	LmjF.10.0290	LtaP10.0280
LEISH1881:	LbrM.34.0750	LmxM.34.0760	LdBPK_350780.1	LinJ.35.0780	LmjF.35.0760	LtaP35.0880
LEISH1882:	LbrM.34.0730	LmxM.34.0740	LdBPK_350750.1	LinJ.35.0750	LmjF.35.0740	LtaP35.0860
LEISH1883:	LbrM.14.1020	LmxM.14.1040	LdBPK_141100.1	LinJ.14.1100	LmjF.14.1040	LtaP14.1020
LEISH1884:	LbrM.14.1460	LmxM.14.1290	LdBPK_141370.1	LinJ.14.1370	LmjF.14.1290	LtaP14.1340
LEISH1885:	LbrM.33.1970	LmxM.32.1700	LdBPK_331800.1	LinJ.33.1800	LmjF.33.1700	LtaP33.1860
LEISH1886:	LbrM.28.2360	LmxM.28.2160	LdBPK_282310.1	LinJ.28.2310	LmjF.28.2160	LtaP28.2240
LEISH1887:	LbrM.08.0530	LmxM.08.0500	LdBPK_080510.1	LinJ.08.0510	LmjF.08.0500	LtaP08.0480
LEISH1888:	LbrM.20.4570	LmxM.20.0346	LdBPK_200390.1	LinJ.20.0390	LmjF.20.0346	LtaP20.0360
LEISH1889:	LbrM.05.0110	LmxM.05.0110	LdBPK_050110.1	LinJ.05.0110	LmjF.05.0110	LtaP05.0120
LEISH1890:	LbrM.14.0200	LmxM.14.0200	LdBPK_140200.1	LinJ.14.0200	LmjF.14.0200	LtaP14.0190
LEISH1891:	LbrM.34.2670	LmxM.34.2770	LdBPK_352820.1	LinJ.35.2820	LmjF.35.2770	LtaP35.2790
LEISH1892:	LbrM.28.0190	LmxM.28.0180	LdBPK_280180.1	LinJ.28.0180	LmjF.28.0180	LtaP28.0180
LEISH1893:	LbrM.16.1160	LmxM.16.1130	LdBPK_161170.1	LinJ.16.1170	LmjF.16.1130	LtaP16.1110
LEISH1894:	LbrM.33.0580	LmxM.32.0565	LdBPK_330590.1	LinJ.33.0590	LmjF.33.0565	LtaP33.0600
LEISH1895:	LbrM.32.1630	LmxM.31.1470	LdBPK_321530.1	LinJ.32.1530	LmjF.32.1470	LtaP32.1560
LEISH1896:	LbrM.18.1500	LmxM.18.1470	LdBPK_181450.1	LinJ.18.1450	LmjF.18.1470	LtaP18.1440
LEISH1897:	LbrM.32.2600	LmxM.31.2370	LdBPK_322510.1	LinJ.32.2510	LmjF.32.2370	LtaP32.2560
LEISH1898:	LbrM.32.2120	LmxM.31.1930	LdBPK_322040.1	LinJ.32.2040	LmjF.32.1930	LtaP32.2070
LEISH1899:	LbrM.32.2180	LmxM.31.1975	LdBPK_322100.1	LinJ.32.2100	LmjF.32.1975	LtaP32.2140
LEISH1900:	LbrM.32.3050	LmxM.31.2810	LdBPK_322950.1	LinJ.32.2950	LmjF.32.2810	LtaP32.2990
LEISH1901:	LbrM.32.3080	LmxM.31.2840	LdBPK_322980.1	LinJ.32.2980	LmjF.32.2840	LtaP32.3020
LEISH1902:	LbrM.32.3040	LmxM.31.2800	LdBPK_322940.1	LinJ.32.2940	LmjF.32.2800	LtaP32.2980
LEISH1903:	LbrM.21.0050	LmxM.21.0027	LdBPK_210050.1	LinJ.21.0050	LmjF.21.0027	LtaP16.1540
LEISH1904:	LbrM.20.1580	LmxM.33.2090	LdBPK_341840.1	LinJ.34.1840	LmjF.34.2090	LtaP34.1930
LEISH1905:	LbrM.12.0770	LmxM.12.1100	LdBPK_120700.1	LinJ.12.0700	LmjF.12.1100	LtaP12.0900
LEISH1906:	LbrM.13.1150	LmxM.13.1380	LdBPK_131280.1	LinJ.13.1280	LmjF.13.1380	LtaP13.1270
LEISH1907:	LbrM.32.1350	LmxM.31.1200	LdBPK_321260.1	LinJ.32.1260	LmjF.32.1200	LtaP32.1290
LEISH1908:	LbrM.17.0250	LmxM.17.0270	LdBPK_170320.1	LinJ.17.0320	LmjF.17.0270	LtaP17.0290
LEISH1909:	LbrM.20.4030	LmxM.33.4570	LdBPK_344200.1	LinJ.34.4200	LmjF.34.4570	LtaP34.4320
LEISH1910:	LbrM.20.4020	LmxM.33.4560	LdBPK_344190.1	LinJ.34.4190	LmjF.34.4560	LtaP34.4310
LEISH1911:	LbrM.31.1400	LmxM.30.1190	LdBPK_311210.1	LinJ.31.1210	LmjF.31.1190	LtaP31.1140
LEISH1912:	LbrM.31.1480	LmxM.30.1250	LdBPK_311270.1	LinJ.31.1270	LmjF.31.1250	LtaP31.1210
LEISH1913:	LbrM.29.2420	LmxM.08_29.2450	LdBPK_292560.1	LinJ.29.2560	LmjF.29.2450	LtaP29.2660
LEISH1914:	LbrM.17.1360	LmxM.17.1230	LdBPK_171330.1	LinJ.17.1330	LmjF.17.1230	LtaP17.1350
LEISH1915:	LbrM.15.0080	LmxM.15.0080	LdBPK_150080.1	LinJ.15.0080	LmjF.15.0080	LtaP15.0070
LEISH1916:	LbrM.33.0060	LmxM.32.0060	LdBPK_330060.1	LinJ.33.0060	LmjF.33.0060	LtaP33.0080
LEISH1917:	LbrM.22.1580	LmxM.22.1670	LdBPK_221520.1	LinJ.22.1520	LmjF.22.1670	LtaP22.1640
LEISH1918:	LbrM.25.0510	LmxM.25.0680	LdBPK_250690.1	LinJ.25.0690	LmjF.25.0680	LtaP25.0720
LEISH1919:	LbrM.30.2110	LmxM.29.2160	LdBPK_302170.1	LinJ.30.2170	LmjF.30.2160	LtaP30.2190
LEISH1920:	LbrM.28.1190	LmxM.28.1110	LdBPK_281210.1	LinJ.28.1210	LmjF.28.1110	LtaP28.1180
LEISH1921:	LbrM.33.0390	LmxM.32.0400	LdBPK_330410.1	LinJ.33.0410	LmjF.33.0400	LtaP33.0420
LEISH1922:	LbrM.23.0200	LmxM.23.0180	LdBPK_230200.1	LinJ.23.0200	LmjF.23.0180	LtaP23.0210
LEISH1923:	LbrM.35.5930	LmxM.36.5650	LdBPK_365900.1	LinJ.36.5900	LmjF.36.5650	LtaP36.5800
LEISH1924:	LbrM.23.1090	LmxM.23.1010	LdBPK_231180.1	LinJ.23.1180	LmjF.23.1010	LtaP23.1260
LEISH1925:	LbrM.22.0770	LmxM.22.0880	LdBPK_220710.1	LinJ.22.0710	LmjF.22.0880	LtaP22.0840
LEISH1926:	LbrM.04.0320	LmxM.04.0280	LdBPK_040270.1	LinJ.04.0270	LmjF.04.0280	LtaP04.0260
LEISH1927:	LbrM.35.1950	LmxM.36.1760	LdBPK_361840.1	LinJ.36.1840	LmjF.36.1760	LtaP36.1750
LEISH1928:	LbrM.30.1780	LmxM.29.1740	LdBPK_301740.1	LinJ.30.1740	LmjF.30.1740	LtaP30.1770
LEISH1929:	LbrM.17.0290	LmxM.17.0310	LdBPK_170360.1	LinJ.17.0360	LmjF.17.0310	LtaP17.0330
LEISH1930:	LbrM.30.1480	LmxM.29.1360	LdBPK_301420.1	LinJ.30.1420	LmjF.30.1360	LtaP30.1470
LEISH1931:	LbrM.25.1800	LmxM.25.2220	LdBPK_252320.1	LinJ.25.2320	LmjF.25.2220	LtaP25.2340
LEISH1932:	LbrM.23.1020	LmxM.23.0940	LdBPK_231110.1	LinJ.23.1110	LmjF.23.0940	LtaP23.1190
LEISH1933:	LbrM.32.0730	LmxM.31.0650	LdBPK_320680.1	LinJ.32.0680	LmjF.32.0650	LtaP32.0700
LEISH1934:	LbrM.11.0260	LmxM.23.0580	LdBPK_230750.1	LinJ.23.0750	LmjF.23.0580	LtaP23.0850
LEISH1935:	LbrM.20.3330	LmxM.33.3740	LdBPK_343530.1	LinJ.34.3530	LmjF.34.3740	LtaP34.3660
LEISH1936:	LbrM.20.3320	LmxM.33.3730	LdBPK_343520.1	LinJ.34.3520	LmjF.34.3730	LtaP34.3650
LEISH1937:	LbrM.35.2020	LmxM.36.1830	LdBPK_361910.1	LinJ.36.1910	LmjF.36.1830	LtaP36.1810
LEISH1938:	LbrM.26.1710	LmxM.26.1785	LdBPK_261780.1	LinJ.26.1780	LmjF.26.1785	LtaP26.1880
LEISH1939:	LbrM.24.1530	LmxM.24.1350	LdBPK_241390.1	LinJ.24.1390	LmjF.24.1350	LtaP24.1450
LEISH1940:	LbrM.24.0410	LmxM.24.0410	LdBPK_240410.1	LinJ.24.0410	LmjF.24.0410	LtaP24.0410
LEISH1941:	LbrM.32.1180	LmxM.31.1080	LdBPK_321140.1	LinJ.32.1140	LmjF.32.1080	LtaP32.1170
LEISH1942:	LbrM.20.3120	LmxM.33.3540	LdBPK_343320.1	LinJ.34.3320	LmjF.34.3540	LtaP34.3460
LEISH1943:	LbrM.09.0390	LmxM.09.0380	LdBPK_090370.1	LinJ.09.0370	LmjF.09.0380	LtaP09.0400
LEISH1944:	LbrM.24.1340	LmxM.24.1520	LdBPK_241580.1	LinJ.24.1580	LmjF.24.1520	LtaP24.1650
LEISH1945:	LbrM.10.1240	LmxM.10.1130	LdBPK_101220.1	LinJ.10.1220	LmjF.10.1130	LtaP10.1520
LEISH1946:	LbrM.35.1860	LmxM.36.1670	LdBPK_361750.1	LinJ.36.1750	LmjF.36.1670	LtaP36.1660
LEISH1947:	LbrM.09.1060	LmxM.09.1010	LdBPK_091070.1	LinJ.09.1070	LmjF.09.1010	LtaP09.1030
LEISH1948:	LbrM.30.2320	LmxM.29.2370	LdBPK_302380.1	LinJ.30.2380	LmjF.30.2370	LtaP30.2410
LEISH1949:	LbrM.20.5080	LmxM.20.0900	LdBPK_200910.1	LinJ.20.0910	LmjF.20.0900	LtaP20.0880
LEISH1950:	LbrM.20.0170	LmxM.33.0170	LdBPK_340180.1	LinJ.34.0180	LmjF.34.0170	LtaP34.0200
LEISH1951:	LbrM.31.3120	LmxM.30.2770	LdBPK_312860.1	LinJ.31.2860	LmjF.31.2770	LtaP31.3230
LEISH1952:	LbrM.28.1400	LmxM.28.1300	LdBPK_281410.1	LinJ.28.1410	LmjF.28.1300	LtaP28.1370
LEISH1953:	LbrM.28.1280	LmxM.28.1180	LdBPK_281290.1	LinJ.28.1290	LmjF.28.1180	LtaP28.1260
LEISH1954:	LbrM.35.6290	LmxM.36.5980	LdBPK_366240.1	LinJ.36.6240	LmjF.36.5980	LtaP36.6140
LEISH1955:	LbrM.04.0530	LmxM.04.0480	LdBPK_040470.1	LinJ.04.0470	LmjF.04.0480	LtaP04.0470
LEISH1956:	LbrM.33.1030	LmxM.32.0840	LdBPK_330880.1	LinJ.33.0880	LmjF.33.0840	LtaP33.0910
LEISH1957:	LbrM.27.2310	LmxM.27.2130	LdBPK_272050.1	LinJ.27.2050	LmjF.27.2130	LtaP27.2200
LEISH1958:	LbrM.34.1480	LmxM.34.1570	LdBPK_351570.1	LinJ.35.1570	LmjF.35.1570	LtaP35.1620
LEISH1959:	LbrM.22.0600	LmxM.22.0670	LdBPK_220540.1	LinJ.22.0540	LmjF.22.0670	LtaP22.0650
LEISH1960:	LbrM.25.0960	LmxM.25.1070	LdBPK_251110.1	LinJ.25.1110	LmjF.25.1070	LtaP25.1130
LEISH1961:	LbrM.24.2270	LmxM.24.2190	LdBPK_242280.1	LinJ.24.2280	LmjF.24.2190	LtaP24.2350
LEISH1962:	LbrM.34.0690	LmxM.34.0700	LdBPK_350710.1	LinJ.35.0710	LmjF.35.0700	LtaP35.0820
LEISH1963:	LbrM.34.2040	LmxM.34.2120	LdBPK_352150.1	LinJ.35.2150	LmjF.35.2120	LtaP35.2160
LEISH1964:	LbrM.12.0110	LmxM.12.0080	LdBPK_120080.1	LinJ.12.0011	LmjF.12.0080	LtaP12.0100
LEISH1965:	LbrM.30.3000	LmxM.29.3020	LdBPK_303050.1	LinJ.30.3050	LmjF.30.3020	LtaP30.3020
LEISH1966:	LbrM.27.2030	LmxM.27.1890	LdBPK_271790.1	LinJ.27.1790	LmjF.27.1890	LtaP27.1960
LEISH1967:	LbrM.35.5230	LmxM.36.4980	LdBPK_365210.1	LinJ.36.5210	LmjF.36.4980	LtaP36.5120
LEISH1968:	LbrM.22.0950	LmxM.22.1050	LdBPK_220870.1	LinJ.22.0870	LmjF.22.1050	LtaP22.1010
LEISH1969:	LbrM.34.1630	LmxM.34.1730	LdBPK_351720.1	LinJ.35.1720	LmjF.35.1730	LtaP35.1770
LEISH1970:	LbrM.28.2470	LmxM.28.2270	LdBPK_282440.1	LinJ.28.2440	LmjF.28.2270	LtaP28.2350
LEISH1971:	LbrM.29.1080	LmxM.08_29.1000	LdBPK_291090.1	LinJ.29.1090	LmjF.29.1000	LtaP29.1190
LEISH1972:	LbrM.09.0110	LmxM.09.0090	LdBPK_090110.1	LinJ.09.0110	LmjF.09.0090	LtaP09.0110
LEISH1973:	LbrM.09.1470	LmxM.09.1410	LdBPK_091480.1	LinJ.09.1480	LmjF.09.1410	LtaP09.1440
LEISH1974:	LbrM.26.1630	LmxM.26.1610	LdBPK_261590.1	LinJ.26.1590	LmjF.26.1610	LtaP26.1640
LEISH1975:	LbrM.10.0190	LmxM.10.0190	LdBPK_100180.1	LinJ.10.0180	LmjF.10.0190	LtaP10.0160
LEISH1976:	LbrM.33.1230	LmxM.32.1035	LdBPK_331090.1	LinJ.33.1090	LmjF.33.1035	LtaP33.1130
LEISH1977:	LbrM.18.0860	LmxM.18.0770	LdBPK_180770.1	LinJ.18.0770	LmjF.18.0770	LtaP18.0780
LEISH1978:	LbrM.26.2020	LmxM.26.2100	LdBPK_262100.1	LinJ.26.2100	LmjF.26.2100	LtaP26.2240
LEISH1979:	LbrM.26.2000	LmxM.26.2080	LdBPK_262080.1	LinJ.26.2080	LmjF.26.2080	LtaP26.2220
LEISH1980:	LbrM.35.3740	LmxM.36.3510	LdBPK_363670.1	LinJ.36.3670	LmjF.36.3510	LtaP36.3610
LEISH1981:	LbrM.35.6420	LmxM.36.6110	LdBPK_366370.1	LinJ.36.6370	LmjF.36.6110	LtaP36.6270
LEISH1982:	LbrM.20.3060	LmxM.33.3480	LdBPK_343260.1	LinJ.34.3260	LmjF.34.3480	LtaP34.3380
LEISH1983:	LbrM.20.5750	LmxM.20.1500	LdBPK_201550.1	LinJ.20.1550	LmjF.20.1500	LtaP20.1530
LEISH1984:	LbrM.13.0750	LmxM.13.0940	LdBPK_130830.1	LinJ.13.0830	LmjF.13.0940	LtaP13.0840
LEISH1985:	LbrM.25.2290	LmxM.25.1705	LdBPK_251780.1	LinJ.25.1780	LmjF.25.1705	LtaP25.1790
LEISH1986:	LbrM.21.0780	LmxM.21.0720	LdBPK_210780.1	LinJ.21.0780	LmjF.21.0720	LtaP21.0720
LEISH1987:	LbrM.25.0370	LmxM.25.0420	LdBPK_250430.1	LinJ.25.0430	LmjF.25.0420	LtaP25.0450
LEISH1988:	LbrM.32.0830	LmxM.31.0740	LdBPK_320780.1	LinJ.32.0780	LmjF.32.0740	LtaP32.0810
LEISH1989:	LbrM.20.2900	LmxM.33.3310	LdBPK_343090.1	LinJ.34.3090	LmjF.34.3310	LtaP34.3220
LEISH1990:	LbrM.19.0970	LmxM.19.0650	LdBPK_190650.1	LinJ.19.0650	LmjF.19.0650	LtaP19.0620
LEISH1991:	LbrM.29.0890	LmxM.08_29.0860	LdBPK_290900.1	LinJ.29.0900	LmjF.29.0860	LtaP29.0910
LEISH1992:	LbrM.32.1440	LmxM.31.1280	LdBPK_321340.1	LinJ.32.1340	LmjF.32.1280	LtaP32.1370
LEISH1993:	LbrM.32.2080	LmxM.31.1890	LdBPK_322000.1	LinJ.32.2000	LmjF.32.1890	LtaP32.2020
LEISH1994:	LbrM.24.2350	LmxM.24.2270	LdBPK_242360.1	LinJ.24.2360	LmjF.24.2270	LtaP24.2430
LEISH1995:	LbrM.24.0730	LmxM.24.0720	LdBPK_240730.1	LinJ.24.0730	LmjF.24.0720	LtaP24.0790
LEISH1996:	LbrM.35.7310	LmxM.36.6935	LdBPK_367270.1	LinJ.36.7270	LmjF.36.6935	LtaP36.7200
LEISH1997:	LbrM.32.2280	LmxM.31.2070	LdBPK_322200.1	LinJ.32.2200	LmjF.32.2070	LtaP32.2230
LEISH1998:	LbrM.32.4200	LmxM.31.3960	LdBPK_324110.1	LinJ.32.4110	LmjF.32.3960	LtaP32.4130
LEISH1999:	LbrM.32.2420	LmxM.31.2200	LdBPK_322350.1	LinJ.32.2350	LmjF.32.2200	LtaP32.2380
LEISH2000:	LbrM.06.0720	LmxM.06.0730	LdBPK_060760.1	LinJ.06.0760	LmjF.06.0730	LtaP06.0700
LEISH2001:	LbrM.20.2850	LmxM.33.3270	LdBPK_343050.1	LinJ.34.3050	LmjF.34.3270	LtaP34.3180
LEISH2002:	LbrM.13.1280	LmxM.13.1520	LdBPK_131580.1	LinJ.13.1580	LmjF.13.1520	LtaP13.1390
LEISH2003:	LbrM.07.0620	LmxM.07.0560	LdBPK_070610.1	LinJ.07.0610	LmjF.07.0560	LtaP07.0560
LEISH2004:	LbrM.16.0020	LmxM.16.0010	LdBPK_160020.1	LinJ.16.0020	LmjF.16.0010	LtaP16.0020
LEISH2005:	LbrM.21.0580	LmxM.21.0520	LdBPK_210580.1	LinJ.21.0580	LmjF.21.0520	LtaP21.0530
LEISH2006:	LbrM.20.5620	LmxM.20.1380	LdBPK_201430.1	LinJ.20.1430	LmjF.20.1380	LtaP20.1400
LEISH2007:	LbrM.28.2800	LmxM.28.2580	LdBPK_282790.1	LinJ.28.2790	LmjF.28.2580	LtaP28.2660
LEISH2008:	LbrM.35.4950	LmxM.36.4690	LdBPK_364930.1	LinJ.36.4930	LmjF.36.4690	LtaP36.4820
LEISH2009:	LbrM.31.1720	LmxM.30.1500	LdBPK_311530.1	LinJ.31.1530	LmjF.31.1500	LtaP31.1970
LEISH2010:	LbrM.01.0490	LmxM.01.0440	LdBPK_010460.1	LinJ.01.0460	LmjF.01.0440	LtaP01.0450
LEISH2011:	LbrM.32.1430	LmxM.31.1270	LdBPK_321330.1	LinJ.32.1330	LmjF.32.1270	LtaP32.1360
LEISH2012:	LbrM.32.2430	LmxM.31.2210	LdBPK_322360.1	LinJ.32.2360	LmjF.32.2210	LtaP32.2390
LEISH2013:	LbrM.05.0920	LmxM.05.0940	LdBPK_050940.1	LinJ.05.0940	LmjF.05.0940	LtaP05.1020
LEISH2014:	LbrM.06.0200	LmxM.06.0220	LdBPK_060220.1	LinJ.06.0220	LmjF.06.0220	LtaP06.0190
LEISH2015:	LbrM.35.3600	LmxM.36.3370	LdBPK_363530.1	LinJ.36.3530	LmjF.36.3370	LtaP36.3470
LEISH2016:	LbrM.35.1870	LmxM.36.1680	LdBPK_361760.1	LinJ.36.1760	LmjF.36.1680	LtaP36.1670
LEISH2017:	LbrM.35.2880	LmxM.36.2670	LdBPK_362800.1	LinJ.36.2800	LmjF.36.2670	LtaP36.2730
LEISH2018:	LbrM.22.1440	LmxM.22.1540	LdBPK_221390.1	LinJ.22.1390	LmjF.22.1540	LtaP22.1510
LEISH2019:	LbrM.32.2170	LmxM.31.1970	LdBPK_322090.1	LinJ.32.2090	LmjF.32.1970	LtaP32.2130
LEISH2020:	LbrM.35.5630	LmxM.36.5370	LdBPK_365610.1	LinJ.36.5610	LmjF.36.5370	LtaP36.5510
LEISH2021:	LbrM.34.1990	LmxM.34.2080	LdBPK_352080.1	LinJ.35.2080	LmjF.35.2080	LtaP35.2120
LEISH2022:	LbrM.34.2280	LmxM.34.2330	LdBPK_352380.1	LinJ.35.2380	LmjF.35.2330	LtaP35.2360
LEISH2023:	LbrM.35.1930	LmxM.36.1740	LdBPK_361820.1	LinJ.36.1820	LmjF.36.1740	LtaP36.1730
LEISH2024:	LbrM.27.2330	LmxM.27.2150	LdBPK_272070.1	LinJ.27.2070	LmjF.27.2150	LtaP27.2220
LEISH2025:	LbrM.28.1960	LmxM.28.1790	LdBPK_281910.1	LinJ.28.1910	LmjF.28.1790	LtaP28.1840
LEISH2026:	LbrM.28.2620	LmxM.28.2420	LdBPK_282600.1	LinJ.28.2600	LmjF.28.2420	LtaP28.2500
LEISH2027:	LbrM.33.2670	LmxM.32.2390	LdBPK_332520.1	LinJ.33.2520	LmjF.33.2390	LtaP33.2610
LEISH2028:	LbrM.20.1630	LmxM.33.2130	LdBPK_341890.1	LinJ.34.1890	LmjF.34.2130	LtaP34.1980
LEISH2029:	LbrM.32.2190	LmxM.31.1980	LdBPK_322110.1	LinJ.32.2110	LmjF.32.1980	LtaP32.2150
LEISH2030:	LbrM.27.0820	LmxM.27.0740	LdBPK_270590.1	LinJ.27.0590	LmjF.27.0740	LtaP27.0750
LEISH2031:	LbrM.23.0830	LmxM.23.0740	LdBPK_230910.1	LinJ.23.0910	LmjF.23.0740	LtaP23.1010
LEISH2032:	LbrM.24.2410	LmxM.24.2330	LdBPK_242420.1	LinJ.24.2420	LmjF.24.2330	LtaP24.2490
LEISH2033:	LbrM.04.0100	LmxM.04.0050	LdBPK_040060.1	LinJ.04.0060	LmjF.04.0050	LtaP04.0060
LEISH2034:	LbrM.34.0340	LmxM.34.0300	LdBPK_350300.1	LinJ.35.0300	LmjF.35.0300	LtaP35.0490
LEISH2035:	LbrM.35.1960	LmxM.36.1770	LdBPK_361850.1	LinJ.36.1850	LmjF.36.1770	LtaP36.1760
LEISH2036:	LbrM.23.1750	LmxM.23.1510	LdBPK_231910.1	LinJ.23.1910	LmjF.23.1510	LtaP23.1920
LEISH2037:	LbrM.24.0390	LmxM.24.0390	LdBPK_240390.1	LinJ.24.0390	LmjF.24.0390	LtaP24.0380
LEISH2038:	LbrM.03.0790	LmxM.03.0880	LdBPK_030860.1	LinJ.03.0860	LmjF.03.0880	LtaP03.0830
LEISH2039:	LbrM.34.1880	LmxM.34.1970	LdBPK_351960.1	LinJ.35.1960	LmjF.35.1970	LtaP35.2010
LEISH2040:	LbrM.34.0790	LmxM.34.0800	LdBPK_350820.1	LinJ.35.0820	LmjF.35.0800	LtaP35.0920
LEISH2041:	LbrM.19.1500	LmxM.19.1280	LdBPK_191270.1	LinJ.19.1270	LmjF.19.1280	LtaP19.1200
LEISH2042:	LbrM.28.0720	LmxM.28.0700	LdBPK_280740.1	LinJ.28.0740	LmjF.28.0700	LtaP28.0720
LEISH2043:	LbrM.22.1230	LmxM.22.1350	LdBPK_221200.1	LinJ.22.1200	LmjF.22.1350	LtaP22.1320
LEISH2044:	LbrM.20.3730	LmxM.33.4100	LdBPK_343930.1	LinJ.34.3930	LmjF.34.4100	LtaP34.4070
LEISH2045:	LbrM.25.0470	LmxM.25.0520	LdBPK_250530.1	LinJ.25.0530	LmjF.25.0520	LtaP25.0550
LEISH2046:	LbrM.32.0050	LmxM.31.0010	LdBPK_320010.1	LinJ.32.0010	LmjF.32.0010	LtaP32.0010
LEISH2047:	LbrM.21.0280	LmxM.21.0210	LdBPK_210270.1	LinJ.21.0270	LmjF.21.0210	LtaP21.0230
LEISH2048:	LbrM.34.0670	LmxM.34.0680	LdBPK_350690.1	LinJ.35.0690	LmjF.35.0680	LtaP35.0800
LEISH2049:	LbrM.32.1900	LmxM.31.1730	LdBPK_321810.1	LinJ.32.1810	LmjF.32.1730	LtaP32.1840
LEISH2050:	LbrM.35.1880	LmxM.36.1690	LdBPK_361770.1	LinJ.36.1770	LmjF.36.1690	LtaP36.1680
LEISH2051:	LbrM.35.3530	LmxM.36.3300	LdBPK_363460.1	LinJ.36.3460	LmjF.36.3300	LtaP36.3400
LEISH2052:	LbrM.24.1920	LmxM.24.1850	LdBPK_241920.1	LinJ.24.1920	LmjF.24.1850	LtaP24.2020
LEISH2053:	LbrM.27.0830	LmxM.27.0745	LdBPK_270600.1	LinJ.27.0600	LmjF.27.0745	LtaP27.0760
LEISH2054:	LbrM.15.0970	LmxM.15.0930	LdBPK_150990.1	LinJ.15.0990	LmjF.15.0930	LtaP15.0950
LEISH2055:	LbrM.27.0160	LmxM.27.0150	LdBPK_270150.1	LinJ.27.0150	LmjF.27.0150	LtaP27.0150
LEISH2056:	LbrM.29.1070	LmxM.08_29.0990	LdBPK_291080.1	LinJ.29.1080	LmjF.29.0990	LtaP29.1180
LEISH2057:	LbrM.34.2500	LmxM.34.2570	LdBPK_352610.1	LinJ.35.2610	LmjF.35.2570	LtaP35.2590
LEISH2058:	LbrM.20.4390	LmxM.20.0200	LdBPK_200220.1	LinJ.20.0220	LmjF.20.0200	LtaP20.0200
LEISH2059:	LbrM.26.0440	LmxM.26.0420	LdBPK_260410.1	LinJ.26.0410	LmjF.26.0420	LtaP26.0410
LEISH2060:	LbrM.06.0920	LmxM.06.0940	LdBPK_060970.1	LinJ.06.0970	LmjF.06.0940	LtaP06.0910
LEISH2061:	LbrM.22.0260	LmxM.22.0270	LdBPK_220140.1	LinJ.22.0140	LmjF.22.0270	LtaP22.0270
LEISH2062:	LbrM.35.2620	LmxM.36.2410	LdBPK_362540.1	LinJ.36.2540	LmjF.36.2410	LtaP36.2480
LEISH2063:	LbrM.13.0810	LmxM.13.1000	LdBPK_130890.1	LinJ.13.0890	LmjF.13.1000	LtaP13.0900
LEISH2064:	LbrM.31.3360	LmxM.30.2990	LdBPK_313100.1	LinJ.31.3100	LmjF.31.2990	LtaP31.3480
LEISH2065:	LbrM.20.0850	LmxM.33.0880	LdBPK_340930.1	LinJ.34.0930	LmjF.34.0880	LtaP34.1010
LEISH2066:	LbrM.20.3150	LmxM.33.3570	LdBPK_343350.1	LinJ.34.3350	LmjF.34.3570	LtaP34.3490
LEISH2067:	LbrM.21.1100	LmxM.21.0883	LdBPK_211090.1	LinJ.21.1090	LmjF.21.0883	LtaP21.1050
LEISH2068:	LbrM.26.0570	LmxM.26.0560	LdBPK_260530.1	LinJ.26.0530	LmjF.26.0560	LtaP26.0530
LEISH2069:	LbrM.20.5480	LmxM.20.1260	LdBPK_201300.1	LinJ.20.1300	LmjF.20.1260	LtaP20.1260
LEISH2070:	LbrM.26.2100	LmxM.26.2180	LdBPK_262190.1	LinJ.26.2190	LmjF.26.2180	LtaP26.2320
LEISH2071:	LbrM.04.0540	LmxM.04.0490	LdBPK_040480.1	LinJ.04.0480	LmjF.04.0490	LtaP04.0480
LEISH2072:	LbrM.34.5230	LmxM.34.5290	LdBPK_355260.1	LinJ.35.5260	LmjF.35.5290	LtaP35.5250
LEISH2073:	LbrM.17.0770	LmxM.17.0710	LdBPK_170850.1	LinJ.17.0850	LmjF.17.0710	LtaP17.0830
LEISH2074:	LbrM.26.1720	LmxM.26.1790	LdBPK_261790.1	LinJ.26.1790	LmjF.26.1790	LtaP26.1890
LEISH2075:	LbrM.32.3440	LmxM.31.3150	LdBPK_323350.1	LinJ.32.3350	LmjF.32.3150	LtaP32.3350
LEISH2076:	LbrM.34.0180	LmxM.34.0140	LdBPK_350140.1	LinJ.35.0140	LmjF.35.0140	LtaP35.0250
LEISH2077:	LbrM.01.0560	LmxM.01.0530	LdBPK_010550.1	LinJ.01.0550	LmjF.01.0530	LtaP01.0520
LEISH2078:	LbrM.35.1650	LmxM.36.1510	LdBPK_361570.1	LinJ.36.1570	LmjF.36.1510	LtaP36.1500
LEISH2079:	LbrM.09.0710	LmxM.09.0630	LdBPK_090680.1	LinJ.09.0680	LmjF.09.0630	LtaP09.0640
LEISH2080:	LbrM.26.1420	LmxM.26.1400	LdBPK_261380.1	LinJ.26.1380	LmjF.26.1400	LtaP26.1330
LEISH2081:	LbrM.31.0060	LmxM.30.0060	LdBPK_310070.1	LinJ.31.0070	LmjF.31.0060	LtaP31.0060
LEISH2082:	LbrM.34.3790	LmxM.34.3810	LdBPK_353850.1	LinJ.35.3850	LmjF.35.3810	LtaP35.3820
LEISH2083:	LbrM.29.0800	LmxM.08_29.0780	LdBPK_290810.1	LinJ.29.0810	LmjF.29.0780	LtaP29.0820
LEISH2084:	LbrM.31.3021	LmxM.30.2680	LdBPK_312760.1	LinJ.31.2760	LmjF.31.2680	LtaP31.3110
LEISH2085:	LbrM.20.5850	LmxM.20.1690	LdBPK_201660.1	LinJ.20.1660	LmjF.20.1690	LtaP20.1630
LEISH2086:	LbrM.34.2020	LmxM.34.2100	LdBPK_352100.1	LinJ.35.2100	LmjF.35.2100	LtaP35.2140
LEISH2087:	LbrM.35.6710	LmxM.36.6380	LdBPK_366660.1	LinJ.36.6660	LmjF.36.6380	LtaP36.6580
LEISH2088:	LbrM.34.2330	LmxM.34.2380	LdBPK_352430.1	LinJ.35.2430	LmjF.35.2380	LtaP35.2410
LEISH2089:	LbrM.24.0240	LmxM.24.0250	LdBPK_240240.1	LinJ.24.0240	LmjF.24.0250	LtaP24.0240
LEISH2090:	LbrM.32.2060	LmxM.31.1875	LdBPK_321970.1	LinJ.32.1970	LmjF.32.1875	LtaP32.2000
LEISH2091:	LbrM.21.1660	LmxM.21.1520	LdBPK_211760.1	LinJ.21.1760	LmjF.21.1520	LtaP21.1720
LEISH2092:	LbrM.07.0490	LmxM.07.0470	LdBPK_070140.1	LinJ.07.0140	LmjF.07.0470	LtaP07.0480
LEISH2093:	LbrM.06.1260	LmxM.06.1270	LdBPK_061330.1	LinJ.06.1330	LmjF.06.1270	LtaP06.1280
LEISH2094:	LbrM.26.0660	LmxM.26.0650	LdBPK_260620.1	LinJ.26.0620	LmjF.26.0650	LtaP26.0600
LEISH2095:	LbrM.09.0940	LmxM.09.0860	LdBPK_090910.1	LinJ.09.0910	LmjF.09.0860	LtaP09.0890
LEISH2096:	LbrM.35.6610	LmxM.36.6310	LdBPK_366570.1	LinJ.36.6570	LmjF.36.6310	LtaP36.6480
LEISH2097:	LbrM.10.0150	LmxM.10.0150	LdBPK_100130.1	LinJ.10.0130	LmjF.10.0150	LtaP10.0120
LEISH2098:	LbrM.35.3290	LmxM.36.3070	LdBPK_363220.1	LinJ.36.3220	LmjF.36.3070	LtaP36.3140
LEISH2099:	LbrM.09.0270	LmxM.09.0280	LdBPK_090240.1	LinJ.09.0240	LmjF.09.0280	LtaP09.0280
LEISH2100:	LbrM.21.0150	LmxM.21.0110	LdBPK_210150.1	LinJ.21.0150	LmjF.21.0110	LtaP21.0120
LEISH2101:	LbrM.26.0730	LmxM.26.0720	LdBPK_260690.1	LinJ.26.0690	LmjF.26.0720	LtaP26.0670
LEISH2102:	LbrM.30.3010	LmxM.29.3025	LdBPK_303060.1	LinJ.30.3060	LmjF.30.3025	LtaP30.3030
LEISH2103:	LbrM.18.1260	LmxM.18.1160	LdBPK_181170.1	LinJ.18.1170	LmjF.18.1160	LtaPcontig233-1
LEISH2104:	LbrM.32.1660	LmxM.31.1495	LdBPK_321560.1	LinJ.32.1560	LmjF.32.1495	LtaP32.1590
LEISH2105:	LbrM.28.0820	LmxM.28.0780	LdBPK_280840.1	LinJ.28.0840	LmjF.28.0780	LtaP28.0820
LEISH2106:	LbrM.30.2060	LmxM.29.2110	LdBPK_302120.1	LinJ.30.2120	LmjF.30.2110	LtaP30.2140
LEISH2107:	LbrM.08.1070	LmxM.08.0980	LdBPK_080920.1	LinJ.08.0920	LmjF.08.0980	LtaP08.0790
LEISH2108:	LbrM.15.0200	LmxM.15.0195	LdBPK_150210.1	LinJ.15.0210	LmjF.15.0195	LtaP15.0200
LEISH2109:	LbrM.12.0610	LmxM.12.0610	LdBPK_120560.1	LinJ.12.0560	LmjF.12.0610	LtaP12.0630
LEISH2110:	LbrM.09.1520	LmxM.09.1460	LdBPK_091540.1	LinJ.09.1540	LmjF.09.1460	LtaP09.1490
LEISH2111:	LbrM.26.1960	LmxM.26.2040	LdBPK_262040.1	LinJ.26.2040	LmjF.26.2040	LtaP26.2180
LEISH2112:	LbrM.19.0310	LmxM.11.0010	LdBPK_110010.1	LinJ.11.0010	LmjF.11.0010	LtaP11.0010
LEISH2113:	LbrM.14.0060	LmxM.14.0060	LdBPK_140060.1	LinJ.14.0060	LmjF.14.0060	LtaP14.0050
LEISH2114:	LbrM.05.0500	LmxM.05.0490	LdBPK_050490.1	LinJ.05.0490	LmjF.05.0490	LtaP05.0500
LEISH2115:	LbrM.18.0300	LmxM.18.0280	LdBPK_180280.1	LinJ.18.0280	LmjF.18.0280	LtaP18.0300
LEISH2116:	LbrM.09.0540	LmxM.09.0520	LdBPK_090570.1	LinJ.09.0570	LmjF.09.0520	LtaP09.0530
LEISH2117:	LbrM.17.1420	LmxM.17.1260	LdBPK_171360.1	LinJ.17.1360	LmjF.17.1260	LtaP17.1390
LEISH2118:	LbrM.12.0870	LmxM.12.1190	LdBPK_120790.1	LinJ.12.0790	LmjF.12.1190	LtaP12.1000
LEISH2119:	LbrM.20.1910	LmxM.33.2410	LdBPK_342180.1	LinJ.34.2180	LmjF.34.2410	LtaP34.2260
LEISH2120:	LbrM.20.1930	LmxM.33.2430	LdBPK_342200.1	LinJ.34.2200	LmjF.34.2430	LtaP34.2280
LEISH2121:	LbrM.20.2050	LmxM.33.2510	LdBPK_342320.1	LinJ.34.2320	LmjF.34.2510	LtaP34.2410
LEISH2122:	LbrM.20.2160	LmxM.33.2600	LdBPK_342430.1	LinJ.34.2430	LmjF.34.2600	LtaP34.2510
LEISH2123:	LbrM.20.1820	LmxM.33.2320	LdBPK_342090.1	LinJ.34.2090	LmjF.34.2320	LtaP34.2170
LEISH2124:	LbrM.33.1840	LmxM.32.1575	LdBPK_331670.1	LinJ.33.1670	LmjF.33.1575	LtaP33.1730
LEISH2125:	LbrM.35.1270	LmxM.36.1140	LdBPK_361200.1	LinJ.36.1200	LmjF.36.1140	LtaP36.1120
LEISH2126:	LbrM.21.1350	LmxM.21.1130	LdBPK_211370.1	LinJ.21.1370	LmjF.21.1130	LtaP21.1310
LEISH2127:	LbrM.35.5140	LmxM.36.4895	LdBPK_365120.1	LinJ.36.5120	LmjF.36.4895	LtaP36.5030
LEISH2128:	LbrM.35.2260	LmxM.36.2035	LdBPK_362150.1	LinJ.36.2150	LmjF.36.2035	LtaP36.2040
LEISH2129:	LbrM.06.1000	LmxM.06.1020	LdBPK_061060.1	LinJ.06.1060	LmjF.06.1020	LtaP06.1000
LEISH2130:	LbrM.34.2840	LmxM.34.2930	LdBPK_352980.1	LinJ.35.2980	LmjF.35.2930	LtaP35.2950
LEISH2131:	LbrM.18.1120	LmxM.18.1350	LdBPK_181330.1	LinJ.18.1330	LmjF.18.1350	LtaP18.1310
LEISH2132:	LbrM.22.1070	LmxM.22.1170	LdBPK_220990.1	LinJ.22.0990	LmjF.22.1170	LtaP22.1130
LEISH2133:	LbrM.02.0420	LmxM.02.0390	LdBPK_020360.1	LinJ.02.0360	LmjF.02.0390	LtaP02.0320
LEISH2134:	LbrM.19.0720	LmxM.19.0400	LdBPK_190400.1	LinJ.19.0400	LmjF.19.0400	LtaP19.0360
LEISH2135:	LbrM.34.1430	LmxM.34.1520	LdBPK_351520.1	LinJ.35.1520	LmjF.35.1520	LtaP35.1570
LEISH2136:	LbrM.29.2810	LmxM.08_29.2750	LdBPK_292860.1	LinJ.29.2860	LmjF.29.2750	LtaP29.2960
LEISH2137:	LbrM.22.1250	LmxM.22.1370	LdBPK_221220.1	LinJ.22.1220	LmjF.22.1370	LtaP22.1340
LEISH2138:	LbrM.22.1320	LmxM.22.1440	LdBPK_221290.1	LinJ.22.1290	LmjF.22.1440	LtaP22.1410
LEISH2139:	LbrM.02.0190	LmxM.02.0090	LdBPK_020070.1	LinJ.02.0070	LmjF.02.0090	LtaP02.0060
LEISH2140:	LbrM.34.4600	LmxM.34.4620	LdBPK_354690.1	LinJ.35.4690	LmjF.35.4620	LtaP35.4640
LEISH2141:	LbrM.35.5220	LmxM.36.4970	LdBPK_365200.1	LinJ.36.5200	LmjF.36.4970	LtaP36.5110
LEISH2142:	LbrM.35.3960	LmxM.36.3720	LdBPK_363910.1	LinJ.36.3910	LmjF.36.3720	LtaP36.3840
LEISH2143:	LbrM.35.3930	LmxM.36.3690	LdBPK_363880.1	LinJ.36.3880	LmjF.36.3690	LtaP36.3810
LEISH2144:	LbrM.21.0970	LmxM.21.0830	LdBPK_210940.1	LinJ.21.0940	LmjF.21.0830	LtaP21.0900
LEISH2145:	LbrM.21.0940	LmxM.21.0835	LdBPK_210950.1	LinJ.21.0950	LmjF.21.0835	LtaP21.0910
LEISH2146:	LbrM.17.0860	LmxM.29.1830	LdBPK_301820.1	LinJ.30.1820	LmjF.30.1830	LtaP30.1850
LEISH2147:	LbrM.32.3930	LmxM.31.3690	LdBPK_323840.1	LinJ.32.3840	LmjF.32.3690	LtaP32.3860
LEISH2148:	LbrM.27.1110	LmxM.27.1030	LdBPK_270890.1	LinJ.27.0890	LmjF.27.1030	LtaP27.1060
LEISH2149:	LbrM.27.1090	LmxM.27.1010	LdBPK_270870.1	LinJ.27.0870	LmjF.27.1010	LtaP27.1040
LEISH2150:	LbrM.13.0050	LmxM.13.0050	LdBPK_130050.1	LinJ.13.0050	LmjF.13.0050	LtaP13.0050
LEISH2151:	LbrM.20.1420	LmxM.33.1390	LdBPK_341500.1	LinJ.34.1500	LmjF.34.1390	LtaP34.1630
LEISH2152:	LbrM.20.3660	LmxM.33.4030	LdBPK_343860.1	LinJ.34.3860	LmjF.34.4030	LtaP34.4000
LEISH2153:	LbrM.20.0630	LmxM.33.0700	LdBPK_340730.1	LinJ.34.0730	LmjF.34.0700	LtaP34.0780
LEISH2154:	LbrM.20.1310	LmxM.33.1280	LdBPK_341390.1	LinJ.34.1390	LmjF.34.1280	LtaP34.1510
LEISH2155:	LbrM.04.1230	LmxM.04.1210	LdBPK_041230.1	LinJ.04.1230	LmjF.04.1210	LtaP04.1190
LEISH2156:	LbrM.34.1950	LmxM.34.2040	LdBPK_352030.1	LinJ.35.2030	LmjF.35.2040	LtaP35.2080
LEISH2157:	LbrM.32.3140	LmxM.31.2890	LdBPK_323040.1	LinJ.32.3040	LmjF.32.2890	LtaP32.3080
LEISH2158:	LbrM.25.2470	LmxM.25.1800	LdBPK_251880.1	LinJ.25.1880	LmjF.25.1800	LtaP25.1890
LEISH2159:	LbrM.35.4860	LmxM.36.4610	LdBPK_364840.1	LinJ.36.4840	LmjF.36.4610	LtaP36.4730
LEISH2160:	LbrM.35.4900	LmxM.36.4650	LdBPK_364880.1	LinJ.36.4880	LmjF.36.4650	LtaP36.4770
LEISH2161:	LbrM.13.0930	LmxM.13.1130	LdBPK_131030.1	LinJ.13.1030	LmjF.13.1130	LtaP13.1030
LEISH2162:	LbrM.03.0030	LmxM.03.0010	LdBPK_030010.1	LinJ.03.0010	LmjF.03.0010	LtaP03.0010
LEISH2163:	LbrM.34.3350	LmxM.34.3440	LdBPK_353490.1	LinJ.35.3490	LmjF.35.3440	LtaP35.3480
LEISH2164:	LbrM.34.0270	LmxM.34.0230	LdBPK_350230.1	LinJ.35.0230	LmjF.35.0230	LtaP35.0340
LEISH2165:	LbrM.34.0230	LmxM.34.0190	LdBPK_350190.1	LinJ.35.0190	LmjF.35.0190	LtaP35.0300
LEISH2166:	LbrM.34.0250	LmxM.34.0210	LdBPK_350210.1	LinJ.35.0210	LmjF.35.0210	LtaP35.0320
LEISH2167:	LbrM.26.0990	LmxM.26.0980	LdBPK_260950.1	LinJ.26.0950	LmjF.26.0980	LtaP26.0900
LEISH2168:	LbrM.31.3610	LmxM.30.3160	LdBPK_313300.1	LinJ.31.3300	LmjF.31.3160	LtaP31.3660
LEISH2169:	LbrM.11.1080	LmxM.11.1330	LdBPK_111320.1	LinJ.11.1320	LmjF.11.1330	LtaP11.1230
LEISH2170:	LbrM.11.1090	LmxM.11.1340	LdBPK_111330.1	LinJ.11.1330	LmjF.11.1340	LtaP11.1240
LEISH2171:	LbrM.11.0030	LmxM.11.0340	LdBPK_110340.1	LinJ.11.0340	LmjF.11.0340	LtaP11.0370
LEISH2172:	LbrM.33.3120	LmxM.32.2835	LdBPK_332980.1	LinJ.33.2980	LmjF.33.2835	LtaP33.3080
LEISH2173:	LbrM.23.0880	LmxM.23.0790	LdBPK_230960.1	LinJ.23.0960	LmjF.23.0790	LtaP23.1070
LEISH2174:	LbrM.19.1760	LmxM.19.1485	LdBPK_191530.1	LinJ.19.1530	LmjF.19.1505	LtaP19.1430
LEISH2175:	LbrM.30.0120	LmxM.29.0110	LdBPK_300110.1	LinJ.30.0110	LmjF.30.0110	LtaP30.0170
LEISH2176:	LbrM.15.1220	LmxM.15.1280	LdBPK_151300b.1	LinJ.15.1300b	LmjF.15.1280	LtaP15.1190
LEISH2177:	LbrM.25.2000	LmxM.25.2410	LdBPK_252520.1	LinJ.25.2520	LmjF.25.2410	LtaP25.2550
LEISH2178:	LbrM.01.0750	LmxM.01.0790	LdBPK_010810.1	LinJ.01.0810	LmjF.01.0790	LtaP01.0750
LEISH2179:	LbrM.23.1530	LmxM.23.1410	LdBPK_231680.1	LinJ.23.1680	LmjF.23.1410	LtaP23.1700
LEISH2180:	LbrM.25.0740	LmxM.25.0860	LdBPK_250890.1	LinJ.25.0890	LmjF.25.0860	LtaP25.0910
LEISH2181:	LbrM.02.0180	LmxM.02.0150	LdBPK_020130.1	LinJ.02.0130	LmjF.02.0150	LtaP02.0120
LEISH2182:	LbrM.32.2500	LmxM.31.2270	LdBPK_322420.1	LinJ.32.2420	LmjF.32.2270	LtaP32.2460
LEISH2183:	LbrM.31.0250	LmxM.08_29.1850	LdBPK_291970.1	LinJ.29.1970	LmjF.29.1850	LtaP29.1980
LEISH2184:	LbrM.15.0670	LmxM.15.0630	LdBPK_150660.1	LinJ.15.0660	LmjF.15.0630	LtaP15.0610
LEISH2185:	LbrM.05.0550	LmxM.05.0540	LdBPK_050540.1	LinJ.05.0540	LmjF.05.0540	LtaP05.0530
LEISH2186:	LbrM.23.0400	LmxM.23.0360	LdBPK_230410.1	LinJ.23.0410	LmjF.23.0360	LtaP23.0440
LEISH2187:	LbrM.28.3250	LmxM.03.0500	LdBPK_030480.1	LinJ.03.0480	LmjF.03.0500	LtaP03.0460
LEISH2188:	LbrM.05.0700	LmxM.05.0720	LdBPK_050720.1	LinJ.05.0720	LmjF.05.0720	LtaP05.0740
LEISH2189:	LbrM.20.5260	LmxM.20.1100	LdBPK_201120.1	LinJ.20.1120	LmjF.20.1100	LtaP20.1080
LEISH2190:	LbrM.28.2650	LmxM.28.2445	LdBPK_282630.1	LinJ.28.2630	LmjF.28.2445	LtaP28.2530
LEISH2191:	LbrM.21.1460	LmxM.21.1260	LdBPK_211500.1	LinJ.21.1500	LmjF.21.1260	LtaP21.1440
LEISH2192:	LbrM.20.3480	LmxM.33.3870	LdBPK_343680.1	LinJ.34.3680	LmjF.34.3870	LtaP34.3810
LEISH2193:	LbrM.32.3330	LmxM.31.3040	LdBPK_323230.1	LinJ.32.3230	LmjF.32.3040	LtaP32.3260
LEISH2194:	LbrM.05.0650	LmxM.05.0660	LdBPK_050660.1	LinJ.05.0660	LmjF.05.0660	LtaP05.0650
LEISH2195:	LbrM.15.0920	LmxM.32.2770	LdBPK_332910.1	LinJ.33.2910	LmjF.33.2770	LtaP33.3010
LEISH2196:	LbrM.23.1300	LmxM.23.1200	LdBPK_231440.1	LinJ.23.1440	LmjF.23.1200	LtaP23.1470
LEISH2197:	LbrM.24.1000	LmxM.24.0990	LdBPK_241010.1	LinJ.24.1010	LmjF.24.0990	LtaP24.1080
LEISH2198:	LbrM.26.1440	LmxM.26.1420	LdBPK_261400.1	LinJ.26.1400	LmjF.26.1420	LtaP26.1350
LEISH2199:	LbrM.35.4170	LmxM.36.3930	LdBPK_364120.1	LinJ.36.4120	LmjF.36.3930	LtaP36.4040
LEISH2200:	LbrM.33.2120	LmxM.32.1850	LdBPK_331950.1	LinJ.33.1950	LmjF.33.1850	LtaP33.2020
LEISH2201:	LbrM.33.1320	LmxM.32.1120	LdBPK_331180.1	LinJ.33.1180	LmjF.33.1120	LtaP33.1220
LEISH2202:	LbrM.20.2770	LmxM.33.3190	LdBPK_342970.1	LinJ.34.2970	LmjF.34.3190	LtaP34.3100
LEISH2203:	LbrM.20.2760	LmxM.33.3180	LdBPK_342960.1	LinJ.34.2960	LmjF.34.3180	LtaP34.3090
LEISH2204:	LbrM.24.0630	LmxM.24.0620	LdBPK_240630.1	LinJ.24.0630	LmjF.24.0620	LtaP24.0700
LEISH2205:	LbrM.03.0440	LmxM.03.0530	LdBPK_030510.1	LinJ.03.0510	LmjF.03.0530	LtaP03.0490
LEISH2206:	LbrM.23.1780	LmxM.23.1540	LdBPK_231940.1	LinJ.23.1940	LmjF.23.1540	LtaP23.1950
LEISH2207:	LbrM.20.3440	LmxM.33.3830	LdBPK_343640.1	LinJ.34.3640	LmjF.34.3830	LtaP34.3770
LEISH2208:	LbrM.28.1120	LmxM.28.1050	LdBPK_281140.1	LinJ.28.1140	LmjF.28.1050	LtaP28.1120
LEISH2209:	LbrM.25.2310	LmxM.25.1690	LdBPK_251760.1	LinJ.25.1760	LmjF.25.1690	LtaP25.1770
LEISH2210:	LbrM.20.4550	LmxM.20.0330	LdBPK_200360.1	LinJ.20.0360	LmjF.20.0330	LtaP20.0340
LEISH2211:	LbrM.01.0030	LmxM.01.0610	LdBPK_010630.1	LinJ.01.0630	LmjF.01.0610	LtaP01.0590
LEISH2212:	LbrM.19.1030	LmxM.19.0720	LdBPK_190720.1	LinJ.19.0720	LmjF.19.0720	LtaP19.0690
LEISH2213:	LbrM.30.3770	LmxM.29.3740	LdBPK_303800.1	LinJ.30.3800	LmjF.30.3740	LtaP30.3780
LEISH2214:	LbrM.25.0030	LmxM.25.0030	LdBPK_250030.1	LinJ.25.0030	LmjF.25.0030	LtaP25.0030
LEISH2215:	LbrM.20.1350	LmxM.33.1320	LdBPK_341430.1	LinJ.34.1430	LmjF.34.1320	LtaP34.1560
LEISH2216:	LbrM.32.1740	LmxM.31.1570	LdBPK_321650.1	LinJ.32.1650	LmjF.32.1570	LtaP32.1680
LEISH2217:	LbrM.32.0810	LmxM.31.0720	LdBPK_320760.1	LinJ.32.0760	LmjF.32.0720	LtaP32.0790
LEISH2218:	LbrM.18.0920	LmxM.18.0830	LdBPK_180830.1	LinJ.18.0830	LmjF.18.0830	LtaP18.0840
LEISH2219:	LbrM.20.1240	LmxM.33.1190	LdBPK_341290.1	LinJ.34.1290	LmjF.34.1190	LtaP34.1410
LEISH2220:	LbrM.26.0350	LmxM.26.0320	LdBPK_260310.1	LinJ.26.0310	LmjF.26.0320	LtaP26.0310
LEISH2221:	LbrM.23.1270	LmxM.23.1190	LdBPK_231410.1	LinJ.23.1410	LmjF.23.1190	LtaP23.1440
LEISH2222:	LbrM.06.0770	LmxM.06.0800	LdBPK_060830.1	LinJ.06.0830	LmjF.06.0800	LtaP06.0770
LEISH2223:	LbrM.34.4420	LmxM.34.4440	LdBPK_354510.1	LinJ.35.4510	LmjF.35.4440	LtaP35.4460
LEISH2224:	LbrM.30.3810	LmxM.21.1100	LdBPK_211340.1	LinJ.21.1340	LmjF.21.1100	LtaP21.1280
LEISH2225:	LbrM.21.0960	LmxM.21.0827	LdBPK_210930.1	LinJ.21.0930	LmjF.21.0827	LtaP21.0890
LEISH2226:	LbrM.20.5680	LmxM.20.1440	LdBPK_201490.1	LinJ.20.1490	LmjF.20.1440	LtaP20.1460
LEISH2227:	LbrM.09.1250	LmxM.09.1200	LdBPK_091260.1	LinJ.09.1260	LmjF.09.1200	LtaP09.1230
LEISH2228:	LbrM.09.1210	LmxM.09.1160	LdBPK_091220.1	LinJ.09.1220	LmjF.09.1160	LtaP09.1190
LEISH2229:	LbrM.33.2170	LmxM.32.1895	LdBPK_332000.1	LinJ.33.2000	LmjF.33.1895	LtaP33.2070
LEISH2230:	LbrM.33.2750	LmxM.32.2480	LdBPK_332610.1	LinJ.33.2610	LmjF.33.2480	LtaP33.2710
LEISH2231:	LbrM.34.1260	LmxM.34.1350	LdBPK_351350.1	LinJ.35.1350	LmjF.35.1350	LtaP35.1410
LEISH2232:	LbrM.26.2050	LmxM.26.2130	LdBPK_262140.1	LinJ.26.2140	LmjF.26.2130	LtaP26.2270
LEISH2233:	LbrM.34.5320	LmxM.34.5380	LdBPK_355050.1	LinJ.35.5050	LmjF.35.5380	LtaP34.0010
LEISH2234:	LbrM.34.4360	LmxM.34.4380	LdBPK_354450.1	LinJ.35.4450	LmjF.35.4380	LtaP35.4420
LEISH2235:	LbrM.29.1020	LmxM.08_29.0940	LdBPK_291030.1	LinJ.29.1030	LmjF.29.0940	LtaP29.1060
LEISH2236:	LbrM.35.1190	LmxM.36.1060	LdBPK_361120.1	LinJ.36.1120	LmjF.36.1060	LtaP36.1060
LEISH2237:	LbrM.35.6660	LmxM.36.6347	LdBPK_366620.1	LinJ.36.6620	LmjF.36.6347	LtaP36.6530
LEISH2238:	LbrM.12.0290	LmxM.12.0270	LdBPK_120270.1	LinJ.12.0232	LmjF.12.0270	LtaP12.0290
LEISH2239:	LbrM.28.1710	LmxM.28.1540	LdBPK_281670.1	LinJ.28.1670	LmjF.28.1540	LtaP28.1600
LEISH2240:	LbrM.31.1970	LmxM.30.1740	LdBPK_311760.1	LinJ.31.1760	LmjF.31.1740	LtaP31.2220
LEISH2241:	LbrM.35.4400	LmxM.36.4150	LdBPK_364360.1	LinJ.36.4360	LmjF.36.4150	LtaP36.4290
LEISH2242:	LbrM.27.2430	LmxM.27.2250	LdBPK_272170.1	LinJ.27.2170	LmjF.27.2250	LtaP27.2320
LEISH2243:	LbrM.34.2490	LmxM.34.2560	LdBPK_352600.1	LinJ.35.2600	LmjF.35.2560	LtaP35.2580
LEISH2244:	LbrM.33.1220	LmxM.32.1030	LdBPK_331080.1	LinJ.33.1080	LmjF.33.1030	LtaP33.1120
LEISH2245:	LbrM.33.1520	LmxM.32.1300	LdBPK_331370.1	LinJ.33.1370	LmjF.33.1300	LtaP33.1410
LEISH2246:	LbrM.16.0880	LmxM.16.0870	LdBPK_160870.1	LinJ.16.0870	LmjF.16.0870	LtaP16.0850
LEISH2247:	LbrM.19.0200	LmxM.11.0120	LdBPK_110120.1	LinJ.11.0120	LmjF.11.0120	LtaP11.0130
LEISH2248:	LbrM.18.0880	LmxM.18.0790	LdBPK_180790.1	LinJ.18.0790	LmjF.18.0790	LtaP18.0800
LEISH2249:	LbrM.19.1060	LmxM.19.0750	LdBPK_190750.1	LinJ.19.0750	LmjF.19.0750	LtaP19.0720
LEISH2250:	LbrM.11.0750	LmxM.11.0950	LdBPK_110950.1	LinJ.11.0950	LmjF.11.0950	LtaP11.0940
LEISH2251:	LbrM.33.0430	LmxM.32.0440	LdBPK_330450.1	LinJ.33.0450	LmjF.33.0440	LtaP33.0460
LEISH2252:	LbrM.35.2570	LmxM.36.2340	LdBPK_362470.1	LinJ.36.2470	LmjF.36.2340	LtaP36.2380
LEISH2253:	LbrM.14.1410	LmxM.14.1240	LdBPK_141320.1	LinJ.14.1320	LmjF.14.1240	LtaP14.1290
LEISH2254:	LbrM.09.1380	LmxM.09.1320	LdBPK_091390.1	LinJ.09.1390	LmjF.09.1320	LtaP09.1360
LEISH2255:	LbrM.05.1050	LmxM.05.1050	LdBPK_051050.1	LinJ.05.1050	LmjF.05.1050	LtaP05.1130
LEISH2256:	LbrM.25.2240	LmxM.25.1750	LdBPK_251830.1	LinJ.25.1830	LmjF.25.1750	LtaP25.1840
LEISH2257:	LbrM.26.1430	LmxM.26.1410	LdBPK_261390.1	LinJ.26.1390	LmjF.26.1410	LtaP26.1340
LEISH2258:	LbrM.09.0331	LmxM.09.0345	LdBPK_090310.1	LinJ.09.0310	LmjF.09.0345	LtaP09.0340
LEISH2259:	LbrM.27.1360	LmxM.27.1250	LdBPK_271140.1	LinJ.27.1140	LmjF.27.1250	LtaP27.1310
LEISH2260:	LbrM.22.1350	LmxM.22.1470	LdBPK_221320.1	LinJ.22.1320	LmjF.22.1470	LtaP22.1450
LEISH2261:	LbrM.34.4520	LmxM.34.4540	LdBPK_354610.1	LinJ.35.4610	LmjF.35.4540	LtaP35.4560
LEISH2262:	LbrM.20.3930	LmxM.33.4310	LdBPK_344140.1	LinJ.34.4140	LmjF.34.4310	LtaP34.4270
LEISH2263:	LbrM.14.0150	LmxM.14.0150	LdBPK_140150.1	LinJ.14.0150	LmjF.14.0150	LtaP14.0140
LEISH2264:	LbrM.34.3310	LmxM.34.3400	LdBPK_353450.1	LinJ.35.3450	LmjF.35.3400	LtaP35.3440
LEISH2265:	LbrM.09.0030	LmxM.09.0010	LdBPK_090030.1	LinJ.09.0030	LmjF.09.0010	LtaP09.0030
LEISH2266:	LbrM.35.0140	LmxM.36.0030	LdBPK_360030.1	LinJ.36.0030	LmjF.36.0030	LtaP36.0010
LEISH2267:	LbrM.15.1450	LmxM.15.1460	LdBPK_151510.1	LinJ.15.1510	LmjF.15.1460	LtaP15.1400
LEISH2268:	LbrM.14.0100	LmxM.14.0100	LdBPK_140100.1	LinJ.14.0100	LmjF.14.0100	LtaP14.0090
LEISH2269:	LbrM.35.2560	LmxM.36.2330	LdBPK_362460.1	LinJ.36.2460	LmjF.36.2330	LtaP36.2370
LEISH2270:	LbrM.15.1390	LmxM.15.1390	LdBPK_151440.1	LinJ.15.1440	LmjF.15.1390	LtaP15.1330
LEISH2271:	LbrM.10.1230	LmxM.10.1120	LdBPK_101210.1	LinJ.10.1210	LmjF.10.1120	LtaP10.1510
LEISH2272:	LbrM.20.4700	LmxM.20.0460	LdBPK_200530.1	LinJ.20.0530	LmjF.20.0460	LtaP20.0510
LEISH2273:	LbrM.27.0850	LmxM.27.0760	LdBPK_270620.1	LinJ.27.0620	LmjF.27.0760	LtaP27.0780
LEISH2274:	LbrM.09.0550	LmxM.09.0530	LdBPK_090580.1	LinJ.09.0580	LmjF.09.0530	LtaP09.0540
LEISH2275:	LbrM.30.2170	LmxM.29.2220	LdBPK_302230.1	LinJ.30.2230	LmjF.30.2220	LtaP30.2250
LEISH2276:	LbrM.32.3840	LmxM.31.3570	LdBPK_323740.1	LinJ.32.3740	LmjF.32.3570	LtaP32.3770
LEISH2277:	LbrM.06.0240	LmxM.06.0260	LdBPK_060260.1	LinJ.06.0260	LmjF.06.0260	LtaP06.0230
LEISH2278:	LbrM.28.0100	LmxM.28.0090	LdBPK_280090.1	LinJ.28.0090	LmjF.28.0090	LtaP28.0090
LEISH2279:	LbrM.35.2710	LmxM.36.2500	LdBPK_362630.1	LinJ.36.2630	LmjF.36.2500	LtaP36.2570
LEISH2280:	LbrM.24.2170	LmxM.24.2090	LdBPK_242180.1	LinJ.24.2180	LmjF.24.2090	LtaP24.2250
LEISH2281:	LbrM.17.0690	LmxM.17.0790	LdBPK_170770.1	LinJ.17.0770	LmjF.17.0790	LtaP17.0750
LEISH2282:	LbrM.15.0260	LmxM.15.0230	LdBPK_150270.1	LinJ.15.0270	LmjF.15.0230	LtaP15.0260
LEISH2283:	LbrM.27.0810	LmxM.27.0730	LdBPK_270580.1	LinJ.27.0580	LmjF.27.0730	LtaP27.0740
LEISH2284:	LbrM.20.0920	LmxM.33.0920	LdBPK_340970.1	LinJ.34.0970	LmjF.34.0920	LtaP34.1070
LEISH2285:	LbrM.01.0060	LmxM.01.0030	LdBPK_010030.1	LinJ.01.0030	LmjF.01.0030	LtaP01.0030
LEISH2286:	LbrM.14.1010	LmxM.14.1030	LdBPK_141090.1	LinJ.14.1090	LmjF.14.1030	LtaP14.1010
LEISH2287:	LbrM.19.1230	LmxM.19.0970	LdBPK_190920.1	LinJ.19.0920	LmjF.19.0970	LtaP19.0880
LEISH2288:	LbrM.29.0710	LmxM.08_29.0700	LdBPK_290730.1	LinJ.29.0730	LmjF.29.0700	LtaP29.0720
LEISH2289:	LbrM.04.1130	LmxM.04.1120	LdBPK_041130.1	LinJ.04.1130	LmjF.04.1120	LtaP04.1080
LEISH2290:	LbrM.15.0060	LmxM.15.0060	LdBPK_150060.1	LinJ.15.0060	LmjF.15.0060	LtaP15.0050
LEISH2291:	LbrM.20.2300	LmxM.33.2750	LdBPK_342580.1	LinJ.34.2580	LmjF.34.2750	LtaP34.2650
LEISH2292:	LbrM.31.2680	LmxM.30.2390	LdBPK_312470.1	LinJ.31.2470	LmjF.31.2390	LtaP31.2840
[truncated: 6,039 more rows]
